# Supplementary material for: Transcriptome Response and Spatial Pattern of Gene Expression in the Primate Subventricular Zone Neurogenic Niche After Cerebral Ischemia
Source: Front Cell Dev Biol. 2020 Dec 3;8:584314. doi: 10.3389/fcell.2020.584314 (PMC7744782; doi:10.3389/fcell.2020.584314)
Supplement: Supplementary file 6 [file Table_1.xls]

## Sheet: Table 1
Table S1. Atlas coordinates of images presented in Figures 3-6.
Figure/panel	Gene	Level of control section	Level of ischemic section
3D	CLU	interaural plane +30 mm	interaural plane +15 mm
3E	TNC	interaural plane +29 mm	interaural plane +15 mm
3F	FEZ1	interaural plane +29 mm	interaural plane +15 mm
4D	GPR37L1	interaural plane +12 mm	interaural plane +11 mm
4E	GNAO1	interaural plane +29 mm	interaural plane +15 mm
4F	FAM107A	interaural plane +30 mm	interaural plane +15 mm
4G	PHKG1	interaural plane +29 mm	interaural plane +15 mm
4H	MLC1	interaural plane +29 mm	interaural plane +15 mm
4I	GJA1	interaural plane +29 mm	interaural plane +15 mm
4J	ATF7	interaural plane +30 mm	interaural plane +15 mm
4K	NACC2	interaural plane +29 mm	interaural plane +15 mm
5A	NOTCH1	interaural plane +29 mm	interaural plane +15 mm
5B	RBPJ	interaural plane +29 mm	interaural plane +15 mm
5C	LFNG	interaural plane +12 mm	interaural plane +11 mm
5D	BMPR1A	interaural plane +12 mm	interaural plane +11 mm
5E	NEO1	interaural plane +29 mm	interaural plane +15 mm
5F	CXXC5	interaural plane +30 mm	interaural plane +15 mm
5G	BCAN	interaural plane +30 mm	interaural plane +15 mm
5H	TNR	interaural plane +29 mm	interaural plane +15 mm
5I	WLS	interaural plane +29 mm	interaural plane +15 mm
6C	APLNR	interaural plane +30 mm	interaural plane +15 mm
6D	MAX	interaural plane +29 mm	interaural plane +15 mm
6E	SCD5	interaural plane +31 mm	interaural plane +15 mm
6F	KIF2A	interaural plane +29 mm	interaural plane +15 mm
* According to: Kadharbatcha S. Saleem , Nikos K. Logothetis. A Combined MRI and Histology Atlas of the Rhesus Monkey Brain in Stereotaxic Coordinates, 2007; Academic Press.
