# Supplementary material for: Transcriptome Response and Spatial Pattern of Gene Expression in the Primate Subventricular Zone Neurogenic Niche After Cerebral Ischemia
Source: Front Cell Dev Biol. 2020 Dec 3;8:584314. doi: 10.3389/fcell.2020.584314 (PMC7744782; doi:10.3389/fcell.2020.584314)
Supplement: Supplementary file 7 [file Table_2.xls]

## Sheet: total_transcripts_SVZa
Refseq_human	Refseq_macaca	Human_symbol	Monkey1.sham	Monkey2.sham	Monkey3.sham	Monkey1.ischemia	Monkey2.ischemia	Monkey3.ischemia	paired.t.test.pvalue	log2FC	DESeq.pvalue
NM_000014	XM_001114328	A2M	68.9246	41.429	43.2763	94.4513	35.4281	43.4472	0.306489	-0.174034	0.864685
NM_000016	XM_001101187	ACADM	23.7193	24.2339	19.1164	20.2602	21.3467	18.7058	0.279471	0.153197	0.432344
NM_000017	XM_001091115	ACADS	5.46589	15.6001	11.3271	6.17729	11.3888	14.9267	0.988459	-0.00443682	0.998451
NM_000018	NA	ACADVL	41.2005	82.6768	91.3427	48.0927	74.8265	88.9176	0.910353	0.0228596	0.906742
NM_000019	XM_001103928	ACAT1	47.4726	74.4216	51.4643	37.5312	49.4616	43.7754	0.0322442	0.406746	0.0574775
NM_000020	NA	ACVRL1	2.23816	2.88639	1.47717	2.40923	1.33597	1.12051	0.22011	0.440191	0.0632716
NM_000021	XM_001088635	PSEN1	15.4865	11.3721	20.711	24.9671	15.5837	22.8483	0.212383	-0.414424	0.114519
NM_000022	XM_001109908	ADA	6.16202	3.28776	15.5476	9.75406	12.7527	19.3813	0.299288	-0.744764	0.0481501
NM_000023	XM_001092850	SGCA	0.572991	0.556517	1.09889	1.19611	0.959728	1.36227	0.287396	-0.658794	0.159906
NM_000024	NM_001042774	ADRB2	0.892791	1.19947	1.12474	1.17612	0.801904	0.996189	0.602986	0.11321	0.563786
NM_000026	NA	ADSL	8.64163	16.9146	16.0932	9.53824	13.7053	12.2938	0.161243	0.228962	0.333801
NM_000027	XM_001082726	AGA	9.33647	7.32294	9.19768	13.1014	7.13115	8.81676	0.479188	-0.167944	0.705867
NM_000028	NA	AGL	28.6904	10.6704	12.401	29.8519	9.07969	11.4742	0.657894	0.0382965	0.554448
NM_000029	NA	AGT	55.4274	84.8943	123.008	83.806	117.241	123.37	0.0584777	-0.300979	0.148913
NM_000031	NA	ALAD	18.3958	17.4962	20.7204	14.9845	22.7256	27.6808	0.226879	-0.207971	0.533773
NM_000033	XM_001085640	ABCD1	1.30684	3.19766	3.40857	1.60901	3.16649	3.77331	0.460699	-0.111489	0.663028
NM_000034	NA	ALDOA	160.135	542.604	458.723	112.336	538.957	391.898	0.25732	0.154939	0.201252
NM_000037	NA	ANK1	2.05155	0.994077	0.624221	0.964233	1.09489	0.71833	0.294928	0.401956	0.299049
NM_000038	NA	APC	54.1113	9.68185	11.4785	49.8769	12.6617	13.6466	0.915823	-0.0174018	0.505712
NM_000039	NA	APOA1	0.0652552	6.5093	0.270821	0.266208	7.56335	0.264977	0.901529	-0.241818	0.570687
NM_000040	XM_001090312	APOC3	0	3.30327	0.0307723	0	4.01886	0	0.904198	-0.269516	1
NM_000041	XM_001104482	APOE	363.589	1362.2	1066.55	460.964	1527.96	1623.98	0.0130022	-0.371686	0.125285
NM_000042	NA	APOH	0.0731436	3.26573	0.0484261	0.0786704	4.28596	0.0185091	0.864874	-0.371831	0.896763
NM_000043	NM_001032933	FAS	0.853974	0.679873	0.939555	1.21098	0.735172	0.525213	0.997488	0.00118981	0.708541
NM_000046	NA	ARSB	7.34422	4.24198	7.72153	8.21456	6.11652	7.66861	0.17305	-0.188304	0.400373
NM_000047	XM_001116129	ARSE	3.4623	5.50299	5.79659	4.08545	6.72906	4.66688	0.664458	-0.0686588	0.86905
NM_000048	NA	ASL	9.18494	14.2	12.967	7.05969	13.6259	10.4488	0.255357	0.223523	0.238337
NM_000049	XM_001089160	ASPA	20.7742	7.34666	24.9398	48.1605	23.7037	46.8812	0.0635086	-1.16216	0.00326278
NM_000050	XM_002801967	ASS1	4.55632	8.54759	6.88036	6.72616	9.66003	6.2001	0.559528	-0.176583	0.513121
NM_000051	XM_002799779	ATM	25.6897	5.6264	6.41195	25.5138	6.37645	6.69402	0.606846	-0.0323747	0.824553
NM_000052	XM_002806292	ATP7A	5.32199	1.63924	2.04666	6.63155	1.59528	2.17448	0.103467	-0.207504	0.68958
NM_000053	NA	ATP7B	5.72144	2.56922	4.30025	4.99576	3.03233	3.64059	0.749324	0.109741	0.739514
NM_000055	NA	BCHE	3.0608	1.44897	5.04332	9.65547	4.23218	5.90012	0.106032	-1.05057	0.00860783
NM_000056	NA	BCKDHB	14.8855	17.6528	20.1692	11.5144	18.6486	16.1449	0.0798888	0.186751	0.302945
NM_000057	XM_001097543	BLM	7.1309	3.28859	4.0864	11.3339	4.62483	5.25734	0.00940817	-0.54852	0.0348205
NM_000060	XM_001083201	BTD	7.89912	11.4192	11.5927	15.1878	12.4367	12.3266	0.309971	-0.370114	0.330998
NM_000061	NA	BTK	1.51473	1.63972	1.8086	1.82871	1.2965	1.54691	0.658658	0.0871496	0.614572
NM_000062	XM_001092271	SERPING1	7.33519	25.6293	28.5648	10.1552	29.1592	22.2634	0.996218	-0.001139	0.758979
NM_000063	NA	C2	3.07859	3.10546	4.59362	11.6341	6.66268	7.32197	0.013235	-1.24915	0.00699299
NM_000064	XM_001091921	C3	29.6752	29.9322	46.0374	57.2217	37.5059	37.8398	0.218374	-0.327505	0.188277
NM_000067	XM_001096360	CA2	28.521	73.1744	34.6908	25.474	30.9488	42.4401	0.504066	0.464198	0.447763
NM_000070	XM_001103220	CAPN3	3.20089	7.14691	7.33779	5.15387	4.45412	5.9197	0.479975	0.187731	0.610549
NM_000071	NA	CBS	16.5883	31.2954	42.1004	21.424	32.2506	43.0228	0.438828	-0.103807	0.614254
NM_000072	NA	CD36	5.94882	2.01815	3.87144	3.44128	3.10758	4.05796	0.78891	0.158485	0.936505
NM_000073	XM_001093643	CD3G	2.8431	0.878988	1.39361	1.94039	1.04354	0.952285	0.0998854	0.378123	0.31845
NM_000075	XM_001116422	CDK4	12.9035	24.9029	27.0938	15.5685	24.6634	27.629	0.630257	-0.0643581	0.813244
NM_000076	NA	CDKN1C	2.05842	6.62799	15.638	14.6508	9.92696	24.4937	0.189795	-1.01248	0.0263158
NM_000078	NA	CETP	0.71648	1.80629	2.99688	1.36335	1.16571	1.14782	0.415336	0.586093	0.345721
NM_000079	NA	CHRNA1	1.48048	2.26183	2.35576	3.81889	1.21944	2.62069	0.396221	-0.328809	0.641758
NM_000080	XM_001097094	CHRNE	4.81542	32.904	23.3399	4.44459	19.5778	14.8296	0.0119116	0.652224	0.0169498
NM_000081	NA	LYST	16.8759	3.46311	4.10839	16.728	3.65862	4.16664	0.912769	-0.00623138	0.998307
NM_000082	XM_001082072	ERCC8	10.0333	2.35783	3.80451	9.30978	3.46906	4.30481	0.482911	-0.0770098	0.461357
NM_000084	XM_001083186	CLCN5	6.97112	2.55709	3.36997	7.61004	2.37173	2.85811	0.936013	0.0065345	0.643973
NM_000086	NA	CLN3	10.9935	24.0488	25.4343	12.0707	26.1675	24.341	0.520306	-0.0493071	0.89376
NM_000088	NA	COL1A1	0.503287	2.60503	0.327704	0.753809	0.417352	0.391606	0.43358	1.13664	0.492746
NM_000089	NA	COL1A2	2.71474	5.58491	0.808305	3.97589	1.50146	1.2372	0.627877	0.439838	0.730611
NM_000090	XM_001105968	COL3A1	2.70309	4.8456	0.741204	3.63506	0.878528	1.01093	0.54156	0.585502	0.484644
NM_000091	NA	COL4A3	2.51171	2.83843	0.883809	0.935838	0.491771	0.51409	0.0779884	1.68283	0.000391627
NM_000092	XM_001110249	COL4A4	0.953574	0.569538	0.368202	0.687486	0.176917	0.247773	0.0414572	0.766005	0.000708671
NM_000093	NA	COL5A1	11.5335	22.1771	28.9243	11.9376	23.8231	21.9858	0.680072	0.11723	0.626195
NM_000094	NA	COL7A1	0.184024	0.528357	0.481778	0.227797	2.17954	0.482696	0.0726213	-1.27509	0.00677902
NM_000096	XM_001109373	CP	23.6408	37.8304	5.43179	6.28519	3.51588	3.04094	0.19295	2.3812	0.0142743
NM_000097	XM_001088605	CPOX	9.02166	7.94751	9.79431	9.27909	8.35399	9.49268	0.795822	-0.0193975	0.97624
NM_000098	XM_001112489	CPT2	8.49555	5.9272	6.54373	9.37837	5.32111	6.1967	0.966685	0.00484499	0.760144
NM_000099	NM_001032924	CST3	247.521	2202.9	1399.69	380.342	1142.23	1442.07	0.513682	0.377046	0.724461
NM_000100	XM_001104524	CSTB	19.8714	132.547	133.328	33.3446	119.166	135.77	0.949525	-0.0127353	0.48348
NM_000101	XM_001089060	CYBA	28.7091	168.882	117.145	21.1149	111.721	79.273	0.00730287	0.569335	0.00990136
NM_000102	NM_001040232	CYP17A1	0.890905	2.08979	2.07956	1.0262	1.26495	1.21256	0.313028	0.530329	0.206594
NM_000104	XM_001109361	CYP1B1	2.13991	1.04135	0.528331	5.72837	0.732962	1.14836	0.0681366	-1.03658	0.109091
NM_000106	XM_002798403	CYP2D6	8.7139	7.77066	9.60241	6.32062	13.1489	14.0268	0.169488	-0.360674	0.251946
NM_000107	XM_001109935	DDB2	2.32824	4.65013	3.84254	2.48314	3.95994	3.52384	0.387066	0.118604	0.596753
NM_000108	NA	DLD	36.2397	29.1446	24.2957	28.7857	24.8098	24.9344	0.0393207	0.191543	0.339633
NM_000109	XM_001096514	DMD	24.1503	5.85064	7.64524	21.0262	6.65317	6.75425	0.721615	0.128685	0.687879
NM_000110	XM_001106007	DPYD	7.83108	2.53154	2.1942	9.24999	2.60072	2.90055	0.124393	-0.232368	0.37961
NM_000112	XM_001098562	SLC26A2	3.28514	1.00377	1.05588	3.13429	1.21441	1.19746	0.51419	-0.0533539	0.671887
NM_000113	XM_001118658	TOR1A	20.7054	29.2751	26.2195	19.5602	24.195	23.5566	0.00814556	0.17893	0.350534
NM_000114	XM_001082213	EDN3	1.44707	1.8413	1.49491	1.36755	1.37521	0.969831	0.047714	0.365573	0.142234
NM_000115	XM_001089047	EDNRB	50.7467	25.2976	22.8698	34.7159	26.1784	20.0148	0.126299	0.289874	0.220191
NM_000116	NA	TAZ	5.17037	17.4592	17.638	6.66357	15.1667	16.2496	0.569307	0.0805887	0.88957
NM_000117	XM_001090376	EMD	13.0186	32.6404	28.9744	13.284	32.5121	29.7086	0.747695	-0.0167458	0.937533
NM_000118	NA	ENG	3.05217	14.2885	4.73948	2.50684	7.97838	5.28411	0.331283	0.485627	0.188889
NM_000120	XM_001093539	EPHX1	12.9536	38.5758	24.2454	17.5373	31.6105	33.0828	0.796185	-0.117955	0.638541
NM_000121	NA	EPOR	0.831336	0.683762	1.58832	0.81792	1.47319	1.70782	0.136195	-0.365758	0.229082
NM_000122	XM_001086722	ERCC3	20.8833	19.4827	22.0255	20.1591	25.2378	26.2065	0.0258783	-0.198679	0.472157
NM_000123	NA	ERCC5	20.7096	21.8513	22.8471	21.4098	19.327	17.7551	0.0709383	0.161233	0.369993
NM_000124	XM_001107536	ERCC6	8.1478	2.36412	3.92265	9.28672	3.72749	4.29678	0.00946827	-0.26216	0.187242
NM_000126	XM_001104838	ETFA	33.5066	47.6515	42.371	34.8264	37.8613	34.2218	0.0875035	0.208461	0.301592
NM_000127	XM_001096808	EXT1	8.77185	4.86286	5.34765	10.1034	6.123	6.14793	0.113905	-0.237184	0.355758
NM_000129	XM_001096779	F13A1	5.02674	1.36142	2.79632	4.30779	1.12096	1.73033	0.319552	0.359425	0.332388
NM_000130	NA	F5	8.44711	6.09238	0.610941	1.51711	0.200978	0.171843	0.176132	3.00296	0.00160586
NM_000131	NA	F7	0.749401	1.12653	1.1307	0.38439	1.23361	0.767028	0.27551	0.334141	0.150197
NM_000132	NA	F8	2.38174	1.4678	1.45611	2.96696	1.55961	1.50183	0.169218	-0.184244	0.59864
NM_000135	NA	FANCA	5.39326	19.6482	21.2679	8.05438	13.973	16.459	0.289652	0.266954	0.550669
NM_000136	NA	FANCC	13.7181	9.78266	10.0217	14.2907	8.31617	10.41	0.882182	0.0219277	0.745637
NM_000137	XM_001109382	FAH	11.287	23.2692	26.5117	13.6921	22.0364	22.1724	0.644513	0.0768294	0.786447
NM_000138	NA	FBN1	6.01766	2.39619	3.00041	6.49206	2.37734	2.45783	0.954392	0.0110429	0.686946
NM_000139	XM_001088362	MS4A2	1.31048	0.281873	0.498198	1.46761	0.272159	0.438532	0.648293	-0.0593148	0.87741
NM_000140	XM_002800950	FECH	14.3225	9.57235	10.7195	13.4503	8.55212	8.03063	0.0132068	0.204815	0.246727
NM_000141	NA	FGFR2	37.0661	29.8028	40.6967	63.2458	30.8749	42.6317	0.30853	-0.346349	0.436634
NM_000142	XM_002802167	FGFR3	37.8352	68.9006	54.2332	25.322	72.8025	51.6805	0.566673	0.103697	0.307974
NM_000143	XM_001094968	FH	23.7946	37.0478	30.76	24.9054	31.4076	27.3882	0.0982918	0.130137	0.515518
NM_000144	XM_001093449	FXN	10.5718	4.73574	5.47871	10.9952	4.28202	5.31763	0.87485	0.0133499	0.738179
NM_000146	XM_002802695	FTL	403.501	1226.95	1301.26	667.41	1136.9	1343.93	0.616799	-0.102807	0.41969
NM_000147	NA	FUCA1	19.7781	29.6678	17.7402	18.7308	16.9825	17.6787	0.30555	0.33154	0.145642
NM_000148	NM_001047154	FUT1	3.14025	1.12286	1.54249	2.97468	1.23737	1.66107	0.85693	-0.0166818	0.908943
NM_000149	NA	FUT3	0.387991	0.719529	0.822411	0.138074	1.14922	0.65777	0.971069	-0.0112702	0.524492
NM_000150	NA	FUT6	9.62673	3.42165	4.45155	9.85354	3.29825	4.06231	0.610551	0.0237596	0.713503
NM_000152	XM_001109980	GAA	7.68849	15.7616	13.3563	6.61694	17.9746	15.9982	0.14831	-0.141157	0.816147
NM_000153	NM_001044262	GALC	17.0199	5.24416	9.94555	24.7665	9.23157	12.8197	0.0106868	-0.539565	0.015491
NM_000154	XM_002808138	GALK1	1.95213	8.45397	7.8241	2.11133	5.07174	6.16331	0.103605	0.449882	0.136995
NM_000155	NA	GALT	7.91204	18.9386	20.4659	7.06627	20.6709	17.6848	0.606995	0.0589548	0.611351
NM_000156	NA	GAMT	6.66401	34.0787	32.232	9.55561	31.3121	33.5344	0.888426	-0.0279458	0.660194
NM_000157	NA	GBA	11.6805	8.94125	13.2571	10.5053	14.0958	16.2206	0.0743162	-0.26895	0.313267
NM_000158	XM_001118968	GBE1	11.5061	6.54682	6.35307	10.0151	6.07917	6.43536	0.188694	0.115414	0.566626
NM_000159	XM_001110430	GCDH	8.32874	16.8718	23.5771	8.54677	16.0961	21.5574	0.471671	0.0783182	0.6783
NM_000160	XM_001111894	GCGR	0.436669	4.36771	1.63461	0.204071	2.25278	1.24776	0.0362358	0.797515	0.00758474
NM_000161	NA	GCH1	4.32359	4.72272	2.57145	2.27023	2.57416	2.07939	0.0264756	0.7467	0.00626953
NM_000162	XM_001092919	GCK	1.0586	1.76163	2.62968	0.848902	2.87932	2.19031	0.655769	-0.119008	0.921546
NM_000163	NM_001042667	GHR	4.43378	1.61582	1.45716	4.22571	1.41631	1.78736	0.936962	0.0149475	0.939413
NM_000164	NA	GIPR	0.372689	0.512338	0.848775	0.289397	1.52296	1.61466	0.0495333	-0.983016	0.0228783
NM_000165	XM_001109617	GJA1	169.6	160.528	209.457	297.151	209.716	269.35	0.0428854	-0.524609	0.0369924
NM_000167	NA	GK	10.2291	5.21741	6.63232	9.45891	5.59198	5.72477	0.509328	0.0877669	0.640468
NM_000168	XM_001098108	GLI3	5.19624	2.68343	4.38828	6.69839	4.36937	4.84759	0.124223	-0.375525	0.0982667
NM_000169	XM_001093625	GLA	6.62301	11.1688	11.5046	8.61329	9.87836	9.26506	0.624081	0.0778847	0.715865
NM_000170	NA	GLDC	3.34989	4.11851	1.77571	2.96746	2.90258	2.45437	0.71028	0.151188	0.740027
NM_000175	XM_001109998	GPI	198.404	390.308	368.311	148.029	408.99	314.375	0.306697	0.135229	0.300445
NM_000176	NA	NR3C1	28.768	9.91489	10.0784	31.9433	10.8508	12.5595	0.0390582	-0.182942	0.444974
NM_000177	XM_001093567	GSN	34.7926	46.9742	66.8321	101.928	73.1767	103.177	0.0740459	-0.905121	0.0174961
NM_000178	NA	GSS	9.39003	11.0306	12.5817	10.5548	13.0734	15.543	0.274933	-0.247224	0.375041
NM_000179	XM_001113749	MSH6	16.2967	8.10429	11.1067	18.3169	9.03429	11.2776	0.185803	-0.121543	0.734444
NM_000180	XM_001111670	GUCY2D	1.06234	0.395672	0.26092	1.11147	0.690083	0.986927	0.203621	-0.697962	0.0452621
NM_000181	XM_001116883	GUSB	4.58393	16.4163	13.5342	4.38388	11.2276	11.0395	0.0804111	0.373853	0.140264
NM_000182	XM_001086472	HADHA	38.3705	37.7337	38.354	37.6254	38.019	40.099	0.897868	-0.0161081	0.925733
NM_000183	XM_001086547	HADHB	53.1938	39.5833	52.9812	63.865	56.0063	64.618	0.0316784	-0.339959	0.149645
NM_000185	XM_001086464	SERPIND1	8.34951	1.07066	1.18468	5.8079	2.60469	1.6854	0.828033	0.0706557	0.180324
NM_000186	XM_001111875	CFH	30.6996	15.2284	15.6922	38.8052	14.7123	13.5821	0.715355	-0.122897	0.99869
NM_000187	XM_001110996	HGD	0.721653	1.29596	0.812169	0.741348	0.697283	0.495553	0.187987	0.548966	0.0869824
NM_000188	XM_001110396	HK1	38.6627	33.9875	33.1207	28.2474	49.341	35.8528	0.660842	-0.101002	0.839474
NM_000189	NA	HK2	1.52094	0.851066	1.97731	2.24887	1.03058	1.17028	0.909253	-0.0329278	0.98551
NM_000190	XM_001101764	HMBS	4.22299	36.631	27.929	5.16059	22.6157	21.333	0.0612131	0.486056	0.166771
NM_000191	NA	HMGCL	11.3197	18.0395	19.1694	14.5701	18.7888	18.5163	0.450228	-0.0962085	0.706396
NM_000194	XM_001097691	HPRT1	51.6945	119.018	84.0681	34.2069	86.0631	59.9932	0.0641768	0.499147	0.0348976
NM_000195	XM_002805781	HPS1	4.36816	9.92627	10.7348	6.85051	9.35338	12.2411	0.492099	-0.184564	0.385977
NM_000196	XM_001088119	HSD11B2	0.250201	1.48262	0.613281	0.297738	0.239414	0.275115	0.26792	1.53024	0.0505167
NM_000199	XM_001110101	SGSH	1.88004	2.47551	3.74662	1.93622	4.76535	3.81586	0.0856157	-0.376403	0.198705
NM_000201	NA	ICAM1	1.0688	2.31276	1.04273	1.49004	2.3941	1.42177	0.582397	-0.262156	0.422109
NM_000202	XM_001093309	IDS	308.242	225.131	219.894	221.322	271.208	238.495	0.843094	0.0432433	0.795358
NM_000203	NA	IDUA	2.04085	18.0989	13.8399	2.33987	23.7245	17.5166	0.0119617	-0.359025	0.22342
NM_000204	NA	CFI	4.03734	2.32844	4.14476	7.55209	3.30641	3.54087	0.126443	-0.45417	0.182161
NM_000206	NM_001035529	IL2RG	1.01694	4.48703	4.9802	1.6569	2.82624	3.95381	0.32036	0.313419	0.560967
NM_000208	XM_001094337	INSR	12.5702	6.01226	5.49176	11.1117	5.63741	5.79621	0.176238	0.094666	0.653622
NM_000210	NA	ITGA6	24.8435	14.119	16.7639	33.6655	14.3563	15.2887	0.398441	-0.184084	0.721805
NM_000211	NA	ITGB2	5.53712	9.24526	9.60773	7.28281	6.38199	8.18658	0.492589	0.158571	0.449591
NM_000213	NA	ITGB4	17.5472	28.7631	49.4206	36.8715	45.3894	48.5644	0.125998	-0.450586	0.071597
NM_000214	NA	JAG1	12.2541	6.93054	7.36334	8.93904	6.61985	5.18831	0.111185	0.355683	0.0896039
NM_000215	XM_001115037	JAK3	4.94854	1.91373	2.50032	4.61791	1.96342	2.12307	0.292508	0.105161	0.584581
NM_000216	NA	KAL1	26.9741	9.56973	12.4578	29.7138	14.4579	13.2803	0.0968109	-0.229526	0.256755
NM_000217	XM_001102027	KCNA1	39.034	18.9951	16.3611	18.2158	20.276	15.5983	0.192045	0.459748	0.303225
NM_000218	XM_002799447	KCNQ1	0.635273	0.959668	1.22058	0.775	1.02261	1.17226	0.303485	-0.0769975	0.777844
NM_000219	XM_001089061	KCNE1	3.76089	4.50396	3.98316	5.33461	6.56537	6.67751	0.322137	-0.601009	0.453977
NM_000221	XM_001089839	KHK	5.96893	16.1706	16.3805	7.3943	15.1543	12.3747	0.245597	0.141422	0.646994
NM_000222	XM_001089071	KIT	19.4937	8.00335	9.47524	9.09558	11.9074	8.00535	0.292855	0.349979	0.295364
NM_000223	XM_001101582	KRT12	1.71869	0.734841	1.23202	1.15128	1.60811	1.21344	0.781627	-0.108286	0.666793
NM_000224	XM_002802465	KRT18	14.2846	36.1182	48.5054	19.0896	30.7173	38.1754	0.74478	0.168876	0.868115
NM_000227	NA	LAMA3	2.3903	2.98845	3.02436	3.48237	2.2037	1.79661	0.471247	0.167367	0.294643
NM_000229	XM_001090154	LCAT	5.4252	71.3242	60.1666	9.19558	35.7951	41.7876	0.215341	0.657885	0.438752
NM_000231	XM_001117551	SGCG	1.47445	0.116788	0.201148	2.06743	0.302236	0.360617	0.273115	-0.607171	0.0380133
NM_000232	XM_001090970	SGCB	38.3648	27.6828	27.9444	43.0171	25.273	29.1932	0.602789	-0.0526172	0.994779
NM_000234	XM_002801320	LIG1	2.2065	3.51109	3.71092	3.07947	4.56468	5.17724	0.00753767	-0.443452	0.084267
NM_000235	NA	LIPA	13.241	13.001	40.2235	58.0873	29.7747	43.6983	0.164837	-0.985046	0.0216801
NM_000236	XM_001095252	LIPC	0.708166	1.02565	0.595988	0.257547	0.714173	0.436844	0.0600969	0.725987	0.0477605
NM_000237	NA	LPL	106.395	113.269	63.6374	43.6319	88.8805	70.7322	0.184034	0.47912	0.197892
NM_000238	NA	KCNH2	6.8008	13.7689	12.0121	4.16495	16.0509	13.8563	0.741571	-0.0645269	0.59995
NM_000239	NM_001101733	LYZ	8.93377	27.1314	15.125	11.5968	7.99554	9.36921	0.199527	0.821726	0.0590643
NM_000240	XM_001096840	MAOA	12.4933	8.44233	10.2304	9.1653	9.51492	7.21294	0.259927	0.267402	0.206688
NM_000243	XM_001092338	MEFV	9.25342	5.06137	5.72722	9.02764	6.07352	5.58969	0.521806	-0.0459657	0.904425
NM_000244	NA	MEN1	7.7624	10.0722	11.3552	6.13456	17.0837	17.1125	0.0597353	-0.466415	0.171258
NM_000245	NM_001168629	MET	6.45945	2.0314	2.57634	6.23692	2.77741	2.68643	0.88775	-0.0803137	0.801883
NM_000246	NA	CIITA	0.946611	0.541928	0.693083	1.0001	0.633929	0.50524	0.90504	0.0282805	0.758344
NM_000247	NA	MICA	1.45898	1.44335	1.79428	2.41986	0.924209	0.638368	0.51355	0.237966	0.122007
NM_000248	XM_001086496	MITF	4.9668	4.39659	3.78754	7.55595	3.96461	5.55888	0.218614	-0.377097	0.275356
NM_000249	XM_001087274	MLH1	10.0519	5.38514	8.88027	14.0908	10.1953	10.0696	0.0157926	-0.498571	0.0343936
NM_000251	NA	MSH2	27.7829	14.6661	15.4075	23.5119	16.4801	15.7395	0.625332	0.0539852	0.827591
NM_000252	NA	MTM1	11.9835	4.79552	8.90538	18.3999	7.1602	10.0882	0.0131058	-0.472938	0.0576079
NM_000254	XM_001109238	MTR	9.13998	9.15085	7.42511	9.97231	6.32064	7.92445	0.556628	0.0866189	0.557442
NM_000255	XM_001104531	MUT	30.2277	14.2465	16.3473	28.9265	18.5567	16.2446	0.534515	-0.0673429	0.739011
NM_000257	NA	MYH7	5.23042	10.6819	9.19723	3.93984	10.7356	10.1015	0.918594	0.0192365	0.595179
NM_000258	XM_001113910	MYL3	0.777195	1.11419	1.6397	0.953256	1.41704	1.54043	0.787269	-0.147327	0.812205
NM_000259	NA	MYO5A	91.9677	30.1944	30.0558	62.3168	33.2581	32.5559	0.268856	0.24852	0.546563
NM_000260	NA	MYO7A	5.68468	12.0187	11.3968	5.846	13.606	12.5959	0.748401	-0.139199	0.837931
NM_000261	XM_001099905	MYOC	0.267723	0.54036	0.257005	0.684898	2.64186	0.451048	0.194123	-1.82658	0.0239502
NM_000262	XM_001102266	NAGA	1.99023	2.98324	2.38005	1.9838	2.13083	2.1857	0.395485	0.223006	0.343638
NM_000263	NA	NAGLU	2.38562	4.45934	3.98571	2.40635	4.25522	4.26816	0.943967	-0.0131332	0.93455
NM_000264	NA	PTCH1	11.784	9.08023	9.93301	10.8168	12.4718	12.2186	0.252614	-0.205313	0.397695
NM_000265	XM_001084055	NCF1	0.98414	1.6654	2.69082	0.503882	1.48851	1.50907	0.0747424	0.608982	0.0409208
NM_000266	XM_002806205	NDP	10.8275	14.5055	18.2064	11.71	16.5268	17.1586	0.658408	-0.0602222	0.886463
NM_000267	NA	NF1	37.5969	7.19348	8.53435	39.0295	10.0495	11.0411	0.0880358	-0.173041	0.216318
NM_000268	NA	NF2	20.3838	8.50735	9.17285	17.8285	11.6954	11.6673	0.362602	-0.113908	0.427151
NM_000269	NA	NME1	52.716	150.353	129.526	48.3459	110.852	80.9407	0.0261117	0.469898	0.0426486
NM_000270	XM_002804968	PNP	19.2375	19.7316	29.2764	22.5414	26.8452	33.404	0.0137361	-0.278731	0.261256
NM_000271	NA	NPC1	15.3324	8.354	21.7256	37.2596	17.4671	27.7372	0.0985028	-0.860687	0.015736
NM_000272	NA	NPHP1	17.326	19.2972	18.4074	16.1407	17.8988	14.7933	0.60612	0.172386	0.460314
NM_000274	XM_001082545	OAT	79.062	81.9532	71.8914	76.4641	74.6749	74.3232	0.393246	0.0468658	0.729436
NM_000275	NA	OCA2	5.44572	8.77443	3.52718	3.15905	4.68185	3.99083	0.401613	0.584941	0.316997
NM_000276	XM_002806392	OCRL	21.6708	10.7299	11.1535	18.3171	12.669	11.4925	0.810048	0.0360783	0.959245
NM_000277	XM_001094859	PAH	1.10147	1.01688	1.92561	1.99664	1.80729	1.78724	0.0826269	-0.467381	0.128357
NM_000280	NA	PAX6	12.0211	9.99744	12.0217	14.3399	12.2323	12.7016	0.090054	-0.206328	0.435699
NM_000281	XM_001107537	PCBD1	35.9609	81.5684	85.2481	47.7212	81.5434	76.7029	0.901466	-0.0225198	0.846072
NM_000282	NA	PCCA	30.6582	18.917	20.1722	28.6352	18.9216	19.5039	0.515152	0.0566688	0.713644
NM_000283	NA	PDE6B	7.79638	6.60864	8.20597	6.55629	4.03633	4.11195	0.0172837	0.620761	0.00329701
NM_000284	NA	PDHA1	34.9527	51.1386	43.5014	26.577	36.625	30.7174	0.000312395	0.46449	0.0244876
NM_000285	NA	PEPD	20.4175	40.115	35.496	22.0231	46.1889	49.8078	0.0297014	-0.297493	0.292583
NM_000286	NA	PEX12	5.47192	8.84213	8.99632	6.0617	9.16372	9.4151	0.270939	-0.0800604	0.812129
NM_000287	XM_001089644	PEX6	10.4568	22.5221	15.5095	9.50886	16.7693	17.2998	0.421267	0.15404	0.459794
NM_000288	XM_001097630	PEX7	6.22287	7.54546	9.22399	11.0995	8.73788	10.2187	0.0234111	-0.386502	0.130359
NM_000289	XM_001096244	PFKM	77.7584	65.0527	71.0062	71.7903	86.9653	82.6419	0.179038	-0.175032	0.505434
NM_000291	XM_001100787	PGK1	141.986	200.073	175.641	108.866	188.366	139.744	0.0955699	0.244562	0.170735
NM_000292	XM_001084454	PHKA2	11.796	12.1627	12.4204	11.9333	11.4783	11.3857	0.287886	0.0641343	0.659406
NM_000293	XM_001113858	PHKB	33.241	18.9911	17.0042	35.5826	17.6283	18.6091	0.617393	-0.052857	0.955152
NM_000294	XM_002802453	PHKG2	20.1801	74.9933	59.2666	17.6724	43.6739	40.6025	0.019399	0.599201	0.0155335
NM_000295	XM_002805177	SERPINA1	3.71039	6.29784	8.83056	5.34518	7.92414	7.99452	0.625412	-0.174696	0.434042
NM_000296	XM_001083558	PKD1	7.39335	23.8281	20.8196	6.7687	19.2904	20.121	0.317204	0.172378	0.392816
NM_000297	XM_001099242	PKD2	12.6406	8.53576	11.5772	15.3746	10.5053	11.2652	0.186151	-0.181521	0.493319
NM_000302	NA	PLOD1	6.54104	13.7351	11.4331	7.28003	12.198	13.0139	0.864931	-0.0351754	0.940217
NM_000303	XM_001102327	PMM2	16.053	24.3355	21.53	15.3382	26.1002	22.1934	0.772467	-0.0393774	0.990081
NM_000304	XM_001082619	PMP22	36.7816	35.4164	73.964	79.6421	63.4083	97.9849	0.079063	-0.721675	0.00694404
NM_000305	XM_001095459	PON2	66.0334	51.3244	82.4209	81.8107	54.1989	84.3697	0.168866	-0.141586	0.638843
NM_000307	XM_001104059	POU3F4	5.08931	2.13658	3.35597	3.62112	8.3165	8.39804	0.055316	-0.942419	0.0237782
NM_000308	XM_001106032	CTSA	21.0027	49.9373	44.8433	20.7893	37.272	37.1075	0.239162	0.282869	0.215847
NM_000309	XM_001117868	PPOX	9.63246	29.0697	26.3431	9.05366	21.6728	21.434	0.0204697	0.31849	0.174791
NM_000310	XM_001082462	PPT1	89.4113	127.63	116.535	86.0451	111.866	104.995	0.0157764	0.139148	0.438516
NM_000311	NM_001047152	PRNP	158.43	200.304	173.46	120.954	171.032	144.904	0.0345085	0.284679	0.140451
NM_000312	XM_001087196	PROC	0.714249	0.62112	0.436192	0.304083	0.835712	0.387885	0.587726	0.213677	0.499928
NM_000313	NA	PROS1	25.4699	35.719	6.6627	10.6865	7.63392	5.90473	0.239795	1.48587	0.0610632
NM_000314	NA	PTEN	60.3998	24.536	23.7075	54.552	26.4251	24.8651	0.76281	0.0376846	0.910056
NM_000316	XM_001113857	PTH1R	1.42432	3.9111	4.29178	2.65313	4.37149	3.50127	0.5096	-0.128752	0.44562
NM_000317	XM_001108264	PTS	15.5201	29.3705	20.3388	16.3692	18.4185	18.9209	0.11456	0.28037	0.238472
NM_000318	XM_001089931	PEX2	10.7318	4.78026	5.29213	14.221	4.81499	5.68269	0.146668	-0.248727	0.543568
NM_000319	NA	PEX5	14.7797	22.738	20.2314	13.7247	20.8362	21.1706	0.445504	0.0513038	0.679162
NM_000320	XM_001102244	QDPR	84.2093	159.132	788.089	230.851	329.025	728.739	0.676182	-0.321175	0.0980544
NM_000321	XM_002800747	RB1	22.1099	11.6482	14.3803	28.2389	12.6905	13.8033	0.172933	-0.185213	0.629469
NM_000324	NM_001032815	RHAG	15.1647	2.03717	1.95462	4.79203	2.38729	2.3824	0.140815	1.00249	0.490766
NM_000326	NA	RLBP1	2.40357	3.67646	4.53338	2.9847	3.45783	3.77263	0.815379	0.055177	0.82885
NM_000327	XM_002799482	ROM1	0.699671	1.4529	2.48881	1.06793	2.44911	2.8865	0.266534	-0.464312	0.110577
NM_000328	NA	RPGR	29.9045	12.7276	23.0642	55.4729	25.8029	29.6132	0.182752	-0.755231	0.124792
NM_000329	XM_001095946	RPE65	4.25465	3.0859	2.98612	3.11848	2.49787	2.6566	0.314161	0.319901	0.232077
NM_000330	XM_002806161	RS1	2.29952	4.3127	3.01361	1.21281	1.96749	1.45965	0.00200038	1.0528	0.00334755
NM_000332	NA	ATXN1	36.758	12.324	12.7466	24.4941	14.2433	13.4227	0.234053	0.245324	0.54036
NM_000333	XM_002808320	ATXN7	9.47927	4.74328	5.66086	8.84175	5.41074	5.38677	0.825682	0.017824	0.915785
NM_000334	XM_001116451	SCN4A	0.399053	0.456499	1.05451	0.452563	0.663324	0.903561	0.887504	-0.0803438	0.82293
NM_000335	NA	SCN5A	1.28683	0.560323	0.294561	1.49192	0.809408	0.62469	0.424136	-0.450176	0.104374
NM_000337	XM_001113235	SGCD	2.40166	0.756111	0.586183	2.4577	0.870576	0.801882	0.748033	-0.141635	0.497984
NM_000339	NA	SLC12A3	4.71445	3.70179	3.84307	2.80968	3.22373	2.54527	0.054084	0.515049	0.0707362
NM_000341	NA	SLC3A1	56.924	23.8987	26.683	40.8924	34.2658	27.5052	0.800082	0.0664915	0.981282
NM_000344	XM_001103889	SMN1	15.4711	19.2264	19.5636	15.0799	17.3519	19.4638	0.153248	0.0643025	0.667338
NM_000345	XM_001095402	SNCA	40.793	97.4096	75.7935	23.6895	94.1573	75.2445	0.659146	0.148302	0.358566
NM_000346	NM_001032868	SOX9	23.9582	34.755	40.8472	32.7367	43.9233	45.7521	0.158258	-0.298104	0.198703
NM_000347	XM_002805090	SPTB	17.4751	3.56704	3.67146	9.09214	8.38385	6.85062	0.957789	0.0227716	0.284924
NM_000349	XM_001090472	STAR	3.28839	2.04623	1.89941	3.08877	1.81495	1.95789	0.520214	0.0762517	0.705342
NM_000350	NA	ABCA4	2.83693	5.17142	0.322038	0.183555	0.18998	0.173045	0.158775	3.92988	0.00116094
NM_000351	XM_001088752	STS	3.16829	2.69053	1.52359	3.26674	2.26304	1.34663	0.696518	0.102438	0.473969
NM_000352	XM_002799621	ABCC8	6.00475	11.449	13.7441	6.35374	8.87826	9.44486	0.137363	0.338288	0.167791
NM_000353	XM_001106194	TAT	4.58922	1.8908	3.02097	4.34631	1.96836	2.82893	0.412327	0.0553142	0.780664
NM_000355	XM_001110286	TCN2	12.8137	26.1254	21.1509	11.727	17.1695	17.1232	0.101468	0.384874	0.0905745
NM_000356	NM_001039952	TCOF1	4.85608	4.80099	5.13126	4.6048	6.50736	6.00316	0.0659589	-0.210828	0.46136
NM_000358	NA	TGFBI	16.1078	27.2048	12.8422	9.33247	14.0051	17.9998	0.584934	0.441966	0.560005
NM_000361	XM_001095416	THBD	0.903096	1.03653	0.723583	0.880942	1.58566	1.46168	0.106665	-0.560734	0.0550551
NM_000362	NA	TIMP3	33.417	43.7662	30.7821	31.7915	37.5339	40.0434	0.933302	-0.0186322	0.981748
NM_000363	XM_001085820	TNNI3	16.0645	76.641	60.5878	9.37495	48.4268	37.4056	0.0195707	0.687149	0.0206213
NM_000364	XM_001098451	TNNT2	2.69288	21.87	6.95202	1.82189	13.4779	12.3508	0.619306	0.188723	0.650962
NM_000365	XM_001110758	TPI1	182.508	385.915	371.539	150.633	349.727	277.443	0.0231948	0.273197	0.149111
NM_000366	XM_001103298	TPM1	42.6822	48.6185	47.4171	31.7461	51.7021	40.0695	0.391421	0.167436	0.307546
NM_000367	XM_001097433	TPMT	11.1266	6.22641	6.69664	10.6043	5.48646	9.2233	0.477747	-0.0739245	0.872989
NM_000368	NA	TSC1	17.9907	9.07105	10.9206	17.262	11.6127	12.3097	0.135863	-0.116773	0.566361
NM_000369	XM_001104839	TSHR	1.8178	3.05486	2.20476	1.44816	2.12496	2.22618	0.319185	0.287343	0.345341
NM_000370	XM_001092014	TTPA	1.85134	0.3719	1.48579	1.93541	1.05763	1.12235	0.739301	-0.149987	0.456396
NM_000371	XM_001099005	TTR	1845.71	29009.6	475.333	5.36484	73.6904	13.1773	0.291078	8.40808	0
NM_000373	XM_001113783	UMPS	5.11986	6.09009	5.4481	4.96052	5.13277	5.08671	0.409071	0.134048	0.469056
NM_000374	NA	UROD	25.7883	77.6099	68.1579	20.9348	58.0099	51.1099	0.0115312	0.399564	0.0592999
NM_000375	NA	UROS	73.6615	111.803	96.2012	48.2797	144.742	99.4492	0.813188	-0.0543131	0.67389
NM_000376	XM_002798545	VDR	2.22055	1.23436	1.50913	2.19018	1.26635	1.6068	0.829127	-0.0285722	0.964759
NM_000377	XM_001104246	WAS	0.488643	2.15069	2.90967	0.827027	2.15309	2.05664	0.524931	0.139733	0.925247
NM_000380	NA	XPA	16.7256	27.7116	28.1772	17.7244	13.0006	19.5772	0.0260176	0.529632	0.0162134
NM_000381	XM_001093390	MID1	12.2855	7.93589	5.97944	7.07055	6.75063	5.46846	0.0773111	0.441787	0.119197
NM_000382	XM_001101491	ALDH3A2	31.3841	29.6577	24.917	38.3127	22.7519	29.5991	0.804924	-0.0768793	0.946024
NM_000383	NA	AIRE	2.88922	17.0615	16.5899	2.68318	15.3678	11.5862	0.291913	0.302091	0.201866
NM_000386	NA	BLMH	19.9721	18.8763	22.4209	19.0172	20.6817	24.165	0.337719	-0.0598365	0.921087
NM_000387	XM_001111751	SLC25A20	5.78844	6.54151	8.04859	8.0242	5.87683	7.16842	0.743338	-0.0481014	0.977566
NM_000389	XM_001116887	CDKN1A	5.79167	22.5346	10.0294	7.00431	16.8752	15.1287	0.971511	-0.0243324	0.844529
NM_000390	XM_001083432	CHM	23.5137	11.8364	11.1396	22.828	12.0346	12.6586	0.704434	-0.0316577	0.90376
NM_000391	XM_001108748	TPP1	26.3311	60.1651	72.4611	31.7974	68.0466	72.9499	0.121176	-0.120414	0.585053
NM_000392	NA	ABCC2	0.794055	1.3274	0.972147	1.04693	0.798048	0.864704	0.395092	0.191164	0.443556
NM_000393	NA	COL5A2	21.1881	35.8983	18.3336	11.8132	17.5832	21.4988	0.18088	0.567418	0.0954063
NM_000395	XM_001086084	CSF2RB	0.638353	0.660477	1.03735	0.659229	0.6802	0.719963	0.395814	0.181933	0.525196
NM_000396	NM_001032812	CTSK	9.61617	15.7056	8.35756	9.15652	7.96136	9.23906	0.307932	0.353683	0.177798
NM_000397	XM_001083654	CYBB	4.86366	2.40265	3.35362	5.99394	2.03939	2.35458	0.86581	0.0318691	0.417388
NM_000398	NM_001172169	CYB5R3	21.662	53.1657	53.6536	29.57	80.8246	85.5026	0.00108939	-0.608537	0.0135599
NM_000399	XM_002805716	EGR2	4.62235	9.75095	5.49438	1.81453	6.62999	5.25696	0.104384	0.536092	0.136143
NM_000400	XM_002808199	ERCC2	5.75423	15.8395	10.3985	4.34365	13.9331	11.126	0.319734	0.121769	0.398824
NM_000401	XM_001106468	EXT2	19.8737	10.0971	9.99928	20.9985	12.5305	12.9928	0.0324786	-0.218984	0.326187
NM_000402	NA	G6PD	13.1307	25.9745	23.0661	12.1845	25.885	30.5009	0.330232	-0.141337	0.777509
NM_000403	XM_001104086	GALE	7.0761	19.7146	15.6713	7.99844	15.7696	17.9652	0.821699	0.0249773	0.941067
NM_000404	XM_001097877	GLB1	21.0756	7.01541	8.0305	18.4405	14.0988	13.5242	0.168746	-0.350768	0.0328261
NM_000405	XM_001109570	GM2A	12.85	9.03752	13.9211	17.9746	9.76816	12.4722	0.449712	-0.167423	0.648394
NM_000407	NA	GP1BB	6.84444	85.233	54.6061	5.12263	52.4469	45.8428	0.0436896	0.504299	0.0494118
NM_000408	XM_001087191	GPD2	27.0385	15.9685	12.2989	19.2019	14.0858	11.9375	0.148575	0.290307	0.224771
NM_000409	NA	GUCA1A	1.91138	5.02446	3.44613	1.74393	5.43746	4.33457	0.803444	-0.149555	0.930694
NM_000410	XM_001085245	HFE	3.32354	1.1682	2.71517	6.38308	2.92211	3.82806	0.0246804	-0.865772	0.00116006
NM_000411	XM_001084173	HLCS	6.45763	2.53736	3.06655	6.14302	3.42556	3.24902	0.434881	-0.0877101	0.616966
NM_000413	NM_001047132	HSD17B1	1.56464	11.0734	6.59871	1.77292	3.92495	5.73578	0.152372	0.750581	0.0475715
NM_000414	NA	HSD17B4	53.6652	45.9	63.0536	84.0147	48.1989	66.4443	0.205245	-0.288792	0.300551
NM_000415	XM_001098180	IAPP	2.26117	1.10997	1.18241	2.10284	0.851842	1.13226	0.250922	0.155971	0.468341
NM_000416	XM_002803880	IFNGR1	26.4392	22.9383	30.7091	33.9885	27.847	28.7287	0.280209	-0.177382	0.516697
NM_000418	XM_001093763	IL4R	2.47925	3.97579	4.05008	3.49102	4.39304	4.59979	0.233408	-0.248971	0.321723
NM_000419	XM_001114526	ITGA2B	0.478688	0.942866	1.32111	0.512345	1.20648	1.34182	0.464269	-0.158255	0.631553
NM_000421	XM_001100571	KRT10	5.91749	24.9523	23.9416	6.59603	20.9512	20.3888	0.0466047	0.193364	0.519219
NM_000425	NA	L1CAM	29.8928	26.3223	20.5344	16.6765	40.4856	27.2834	0.716154	-0.137863	0.893336
NM_000426	NA	LAMA2	2.90112	0.949408	0.951947	3.6025	0.840519	0.89621	0.454843	-0.152852	0.95815
NM_000427	NA	LOR	0.711828	2.9751	1.51697	0.534076	2.97995	3.52039	0.141474	-0.43484	0.329373
NM_000428	NA	LTBP2	1.07102	2.31015	2.46906	1.67778	1.83441	1.95556	0.638437	0.0975444	0.805135
NM_000429	XM_001087977	MAT1A	4.45076	7.36231	11.6114	4.37781	6.8197	6.86948	0.488349	0.374663	0.501131
NM_000430	XM_001087675	PAFAH1B1	131.942	64.2547	68.9862	112.413	76.1276	74.8149	0.932071	0.00997405	0.948421
NM_000431	XM_001105815	MVK	5.40699	3.67918	7.34605	5.4254	5.7209	6.65406	0.379766	-0.115379	0.561064
NM_000433	XM_001114105	NCF2	1.17242	1.85531	1.14737	1.02316	0.869263	0.917616	0.0413679	0.571223	0.0599591
NM_000434	XM_001113496	NEU1	10.8874	22.753	15.0217	7.16658	17.7889	15.7011	0.123378	0.259313	0.149603
NM_000435	NA	NOTCH3	3.49082	2.43615	1.8923	2.80985	2.4889	2.74657	0.830834	-0.0411176	0.812048
NM_000436	XM_001087834	OXCT1	68.0041	60.3018	58.9948	43.2738	57.6794	49.4362	0.191969	0.316653	0.167305
NM_000437	XM_001114397	PAFAH2	5.53921	4.64784	4.76188	6.12882	3.68026	4.37833	0.446075	0.0754299	0.553719
NM_000439	NA	PCSK1	22.4087	20.4704	11.2391	13.3272	11.2495	9.20862	0.0365932	0.679719	0.0387619
NM_000440	XM_001107349	PDE6A	2.86593	0.853537	1.07585	2.77051	0.803707	1.00651	0.408527	0.06605	0.655358
NM_000441	XM_001094049	SLC26A4	11.3929	3.80445	4.99002	10.8712	3.57979	4.97582	0.319918	0.0554006	0.717228
NM_000442	NA	PECAM1	3.95954	11.2816	4.0749	3.57417	3.76196	3.38826	0.220152	0.848904	0.0396376
NM_000443	NA	ABCB4	0.963112	0.686596	0.613757	0.929603	0.485459	0.569934	0.28858	0.189397	0.381806
NM_000444	XM_001087261	PHEX	1.6128	0.393854	0.575426	1.37933	0.474127	0.689519	0.955837	0.0220109	0.824783
NM_000445	XM_001088212	PLEC	19.4095	21.8342	25.2457	26.0692	26.7877	28.4464	0.0482943	-0.29019	0.208603
NM_000447	XM_001087264	PSEN2	9.85775	17.8192	15.5043	8.92793	15.5437	14.9282	0.313426	0.132214	0.471907
NM_000448	XM_001084631	RAG1	4.53446	4.60131	7.94287	8.87057	6.76701	10.7967	0.033349	-0.630216	0.0631471
NM_000449	XM_001106865	RFX5	9.14527	7.06709	8.40762	10.8219	8.97279	9.63412	0.0130892	-0.257401	0.314498
NM_000453	NA	SLC5A5	3.31716	1.7723	0.223671	0	0.0215302	0.0879252	0.16701	5.60115	1.58239e-06
NM_000454	NM_001032804	SOD1	304.439	606.925	608.724	294.218	513.93	466.801	0.0369486	0.253715	0.2312
NM_000455	XM_001093806	STK11	9.53843	23.3239	17.3795	6.99388	22.4392	20.5077	0.92415	0.00867371	0.587494
NM_000456	XM_001113456	SUOX	2.05769	3.14254	3.16001	1.81565	2.93029	2.87323	0.271076	0.133913	0.505884
NM_000459	XM_001105270	TEK	4.22276	2.25228	1.75711	3.64569	0.981033	1.08668	0.0272754	0.526921	0.00264184
NM_000460	NA	THPO	0.211616	2.15878	1.07348	0.436734	1.11789	1.50793	0.675811	0.169297	0.844508
NM_000461	NA	THRB	15.8232	10.352	7.56976	11.1458	9.84083	8.16828	0.298166	0.210932	0.409095
NM_000462	XM_001108661	UBE3A	64.9009	76.378	67.4342	51.0542	55.6886	44.5635	0.0306664	0.464049	0.0246828
NM_000465	XM_001084740	BARD1	1.30335	0.173382	0.419296	2.05659	0.353602	0.570194	0.0826703	-0.652515	0.037245
NM_000466	NA	PEX1	18.0253	12.5823	20.337	20.8739	15.0571	12.0989	0.630445	0.0849997	0.59193
NM_000476	XM_002800172	AK1	47.2484	230.807	175.599	55.7822	169.959	193.118	0.828038	0.11513	0.910458
NM_000477	XM_001103956	ALB	0.0631251	17.4028	0.110284	0.0265176	24.8544	0.0345947	0.82393	-0.503423	NA
NM_000478	XM_001109717	ALPL	1.48548	3.44003	2.64167	3.25144	4.42793	3.52202	0.00376241	-0.565849	0.0166654
NM_000480	XM_001100194	AMPD3	4.44539	3.29443	7.73572	5.94368	5.09444	5.86337	0.59611	-0.127161	0.440295
NM_000481	XM_001108852	AMT	8.20194	23.0933	26.0996	8.67984	16.8	18.7165	0.10048	0.376993	0.159296
NM_000484	XM_002803159	APP	333.796	536.731	548.466	266.544	616.904	539.304	0.978174	-0.00381665	0.719784
NM_000485	XM_001089867	APRT	24.5006	102.334	79.8977	16.7725	58.2741	54.6885	0.00772243	0.672192	0.00258019
NM_000487	NA	ARSA	3.98992	11.0708	15.7435	4.48643	12.2135	14.393	0.914943	-0.0134565	0.921354
NM_000488	NA	SERPINC1	0.383634	2.1349	0.772679	0.740692	1.22031	0.8347	0.699322	0.235412	0.954216
NM_000489	XM_001099874	ATRX	39.5896	9.05859	9.83223	33.7758	10.9666	11.2308	0.632193	0.0632177	0.818057
NM_000490	NA	AVP	0.685103	6.60427	6.18792	0.648134	5.27722	3.3014	0.101629	0.546635	0.17691
NM_000491	NA	C1QB	16.368	51.4798	81.3085	20.9963	39.8076	34.5144	0.0819114	0.645999	0.0755398
NM_000492	NM_001032938	CFTR	1.23318	0.367829	0.823714	1.15244	0.389052	0.624571	0.667608	0.162745	0.48632
NM_000493	XM_001112119	COL10A1	3.02046	0.637615	0.93677	3.80188	1.38114	1.22242	0.0830908	-0.479282	0.0273315
NM_000495	NA	COL4A5	13.625	8.62966	19.3218	32.2197	13.6356	14.9297	0.23635	-0.547947	0.241733
NM_000496	NM_001122894	CRYBB2	2.79301	1.2192	3.42164	4.57397	2.73876	5.87685	0.0139395	-0.827216	0.00503241
NM_000500	XM_001114240	CYP21A2	1.51047	5.68762	6.12481	2.83982	3.50883	5.58602	0.710514	0.158749	0.962774
NM_000501	NA	ELN	1.09203	6.36744	3.08897	2.0109	3.92104	5.52234	0.863001	-0.118856	0.66021
NM_000502	XM_001106246	EPX	0.503037	1.62649	2.03737	0.765672	1.36027	1.24253	0.231683	0.306879	0.463697
NM_000503	NA	EYA1	1.95615	1.88817	2.7241	2.59408	2.43663	1.98052	0.686712	-0.0941222	0.7999
NM_000504	NA	F10	1.43514	2.57113	2.56062	1.49007	3.19472	2.89103	0.254625	-0.206191	0.551768
NM_000505	XM_001089771	F12	0.763549	4.20646	1.83154	0.388485	3.39091	2.25712	0.595478	0.172147	0.434123
NM_000507	XM_001105272	FBP1	1.34839	1.92465	0.639252	0.802502	2.59385	1.48364	0.604388	-0.318864	0.552282
NM_000509	XM_001089651	FGG	0	4.38748	0.0200174	0.0192299	6.37586	0	0.814112	-0.537003	NA
NM_000511	NA	FUT2	17.8085	5.27092	7.65349	15.4506	5.62594	7.46958	0.354702	0.106491	0.75738
NM_000512	XM_001117804	GALNS	13.9085	23.3718	16.6348	10.8978	18.4997	18.8121	0.623115	0.161367	0.432493
NM_000516	NA	GNAS	298.856	633.983	547.045	373.669	597.939	547.88	0.792316	-0.0381003	0.798968
NM_000517	XM_001094404	HBA2	34.7529	146.762	169.052	17.7635	202.747	180.081	0.6285	-0.192443	0.705133
NM_000517	NM_001044724	HBA2	34.7529	146.762	169.052	17.7635	202.747	180.081	0.6285	-0.192443	0.705133
NM_000518	NA	HBB	156.686	193.048	256.829	83.6357	218.801	258.969	0.768052	0.111614	0.52958
NM_000520	XM_001092589	HEXA	19.1859	18.751	23.1482	24.1314	18.1184	20.5233	0.783471	-0.039326	0.994411
NM_000521	XM_001103139	HEXB	35.2502	49.0752	50.3887	36.9327	45.2285	40.8471	0.161862	0.131146	0.477827
NM_000525	XM_001089155	KCNJ11	8.00257	6.50274	8.03755	7.52278	6.67711	7.30483	0.460557	0.0680175	0.672151
NM_000527	NA	LDLR	3.43134	5.65208	5.37883	4.45373	3.44937	3.86279	0.242669	0.297683	0.185922
NM_000528	NA	MAN2B1	9.18757	14.6117	11.7124	12.6219	15.3459	13.4818	0.24042	-0.223062	0.364808
NM_000530	XM_001118030	MPZ	1.22676	5.53197	5.24668	1.5724	3.7736	3.29621	0.205436	0.474213	0.254952
NM_000532	XM_001114982	PCCB	27.6663	15.8098	21.7497	38.4743	24.346	25.7091	0.0219602	-0.440713	0.0658337
NM_000533	XM_001087984	PLP1	496.866	472.622	2031.85	2271.54	1381.83	2689.44	0.170453	-1.07952	0.0158101
NM_000534	NA	PMS1	10.8311	6.03521	6.73399	13.2609	7.02163	7.32551	0.0105462	-0.226285	0.426226
NM_000535	NA	PMS2	13.1958	10.7512	8.5759	12.134	7.80298	9.15148	0.153229	0.161006	0.40447
NM_000538	XM_001084393	RFXAP	8.36258	7.37153	9.19349	9.43264	8.5769	10.0776	0.234573	-0.172164	0.548203
NM_000540	NA	RYR1	4.18405	8.61414	7.98747	2.95505	6.5353	8.68166	0.535141	0.193871	0.251465
NM_000541	XM_001114858	SAG	0.426355	2.07081	1.13597	0.138212	1.03395	1.53217	0.42378	0.425942	0.251954
NM_000543	XM_001110212	SMPD1	8.89637	22.3084	26.1563	12.2923	23.203	25.0653	0.69271	-0.0783073	0.603558
NM_000544	XM_002808381	TAP2	1.59711	3.31217	3.34724	1.87117	3.49504	3.14165	0.721767	-0.0432612	0.873611
NM_000546	NM_001047151	TP53	2.47606	2.75498	2.9204	2.82299	3.45295	3.81311	0.00180748	-0.307662	0.276521
NM_000548	XM_001083256	TSC2	27.1323	35.5649	45.9279	23.3928	43.9277	44.5689	0.635981	-0.0427152	0.932484
NM_000551	XM_001090152	VHL	14.412	7.77979	7.82552	16.2594	9.79808	11.5377	0.0313777	-0.324751	0.144221
NM_000552	NA	VWF	4.71574	6.25464	2.23129	7.93921	2.19001	1.87723	0.798238	0.136912	0.359235
NM_000553	XM_001085031	WRN	21.2694	11.2371	12.3599	25.8772	10.658	11.1095	0.410172	-0.086684	0.954066
NM_000554	XM_001113415	CRX	24.4063	9.60048	13.0138	24.8068	10.0011	12.66	0.776252	-0.013659	0.933569
NM_000555	XM_001100519	DCX	13.4052	6.42373	5.07489	13.7898	8.75829	8.05602	0.153744	-0.297357	0.131568
NM_000558	NM_001044724	HBA1	60.8777	214.937	203.864	31.4698	254.373	224.338	0.837884	-0.0889409	0.583137
NM_000558	XM_001094404	HBA1	60.8777	214.937	203.864	31.4698	254.373	224.338	0.837884	-0.0889409	0.583137
NM_000560	XM_001102109	CD53	7.87302	9.8665	14.5392	8.74478	9.20923	10.306	0.148272	0.191823	0.419883
NM_000561	NA	GSTM1	12.8562	17.1111	32.468	13.9137	32.0013	27.8411	0.253434	-0.2404	0.31944
NM_000564	XM_001100843	IL5RA	5.57079	0.393943	1.44548	7.6822	1.08856	2.58254	0.49773	-0.615525	0.235779
NM_000565	XM_001114404	IL6R	4.84732	0.871137	2.4528	5.72171	1.55448	2.41741	0.123704	-0.246473	0.184697
NM_000566	NA	FCGR1A	4.56279	6.29533	6.95459	6.40865	4.52797	4.3229	0.366639	0.223197	0.252237
NM_000569	NM_001048248	FCGR3A	2.39227	1.0616	1.11383	1.98103	1.5937	2.0033	0.293595	-0.288285	0.249671
NM_000572	NM_001044727	IL10	38.3189	16.5676	18.822	38.4536	14.221	19.7091	0.732243	0.0261696	0.717889
NM_000574	NA	CD55	7.79792	9.79816	10.6578	15.5901	8.98521	14.2034	0.216084	-0.456814	0.185022
NM_000575	NM_001042757	IL1A	2.01802	2.51732	0.182721	0.617402	0.266365	0.196627	0.244246	2.12663	0.0735884
NM_000576	NM_001042756	IL1B	0.972821	1.41514	2.08293	0.929782	2.28189	1.44214	0.908546	-0.0578512	0.969069
NM_000578	NA	SLC11A1	1.04386	1.02266	2.8325	1.20506	1.07368	1.35786	0.262411	0.4299	0.357895
NM_000579	NA	CCR5	0.898192	0.862692	1.33957	1.07893	0.89612	1.19933	0.815702	-0.0339918	0.959593
NM_000581	NM_001159298	GPX1	14.8236	73.414	47.5871	20.434	51.161	49.4493	0.691656	0.166211	0.866739
NM_000582	XM_002804126	SPP1	67.8078	76.1448	206.293	119.278	131.719	170.995	0.578986	-0.268852	0.225781
NM_000585	NM_001044731	IL15	0.742007	1.44401	0.361724	0.340492	0.3635	0.341634	0.246668	1.28485	0.0541628
NM_000587	XM_001085533	C7	7.84301	23.7744	2.69926	8.74482	2.05686	2.42157	0.375873	1.37583	0.200955
NM_000590	XM_001110897	IL9	3.08017	1.55998	3.7902	6.20373	4.10382	4.82031	0.00360883	-0.843544	0.0164344
NM_000591	NM_001130433	CD14	3.46224	9.35649	5.62718	2.61233	7.51844	6.0891	0.292623	0.185539	0.349507
NM_000593	XM_001115506	TAP1	4.33427	6.62019	8.12034	4.72098	6.84215	7.13128	0.872889	0.0290618	0.850674
NM_000597	XM_001087071	IGFBP2	14.9889	124.355	5.28155	3.61424	4.69203	6.26302	0.292807	3.31131	0.0431541
NM_000598	NA	IGFBP3	2.07264	15.3231	1.04702	4.57079	1.25092	0.673345	0.441231	1.50564	0.34892
NM_000599	XM_001087664	IGFBP5	25.467	21.298	25.0672	44.3267	35.4634	50.8751	0.0030674	-0.863173	0.00018297
NM_000600	NM_001042733	IL6	0.877461	0.416371	0.228149	1.46231	0.134932	0.174438	0.663496	-0.219168	0.523653
NM_000601	XM_001108226	HGF	0.94041	0.175159	0.282366	1.82185	0.379045	0.363506	0.0718878	-0.875321	0.0193884
NM_000602	XM_001107647	SERPINE1	1.57362	1.86553	1.7863	1.12312	1.88816	1.41885	0.19884	0.238203	0.262961
NM_000603	XM_002803524	NOS3	2.28351	5.12654	5.5586	2.23013	5.30213	5.933	0.866824	-0.0542133	0.987254
NM_000607	XM_001100289	ORM1	0	4.52304	0	0	6.17137	0.0695249	0.836635	-0.464462	0.484496
NM_000609	NA	CXCL12	4.71843	6.20043	2.77469	4.24354	4.72227	2.88844	0.366238	0.208092	0.385565
NM_000610	XM_001115359	CD44	3.94775	3.66258	6.16641	26.4011	8.42336	12.891	0.0286574	-1.79222	0.00562048
NM_000611	XM_001083003	CD59	34.3524	60.8243	58.5292	38.0544	47.5768	45.4997	0.386733	0.229165	0.304559
NM_000612	NA	IGF2	7.49697	89.3863	7.06389	3.73003	6.87021	6.44878	0.297803	2.60809	0.0428383
NM_000613	XM_001109797	HPX	0.137571	1.49162	0.447667	0.102543	1.67345	0.262756	0.985949	0.0267171	0.711185
NM_000614	NA	CNTF	3.02789	1.0823	1.295	3.2635	1.5935	1.89098	0.0979452	-0.320109	0.17243
NM_000615	XM_001083366	NCAM1	89.0954	59.5617	67.5249	109.111	88.0383	101.113	0.00356759	-0.464335	0.0379547
NM_000616	NM_001042662	CD4	2.39796	1.88125	3.3579	1.47155	3.94962	1.39339	0.738951	0.164407	0.429602
NM_000617	NA	SLC11A2	10.6379	6.39235	11.7162	15.4413	9.48474	12.3994	0.0157411	-0.376772	0.101573
NM_000618	NA	IGF1	4.47576	2.39772	1.9137	3.68251	1.46872	1.49746	0.00202955	0.402329	0.0389654
NM_000620	NA	NOS1	15.1497	0.71565	0.855154	6.24844	1.79259	1.46327	0.208437	0.814968	0.525956
NM_000621	NM_001032966	HTR2A	6.96873	0.990707	0.775922	2.7663	2.25288	1.35678	0.472454	0.454225	0.585953
NM_000624	NA	SERPINA5	1.72146	0.958561	0.385821	0.459372	0.284369	0.531443	0.245549	1.26558	0.0613291
NM_000627	NA	LTBP1	8.17271	3.8029	3.67599	14.587	5.3912	6.98674	0.13103	-0.784772	0.0436882
NM_000628	XM_001094340	IL10RB	3.37461	1.6073	2.12466	4.53145	2.35605	3.04711	0.000658673	-0.483307	0.110311
NM_000629	XM_001092098	IFNAR1	23.8639	8.85627	12.078	30.4688	13.4587	15.0989	0.000349534	-0.39792	0.0728925
NM_000631	NA	NCF4	0.905188	2.71419	2.90097	1.04766	2.03992	2.07747	0.122744	0.336164	0.319377
NM_000632	NA	ITGAM	5.59359	2.78923	5.35235	5.20542	4.03615	4.63781	0.91522	-0.0150684	0.866302
NM_000633	NA	BCL2	7.3099	3.24774	3.82979	8.40783	3.38225	4.08831	0.342173	-0.142255	0.721999
NM_000635	NA	RFX2	9.31686	34.1316	24.1274	7.92019	20.3441	21.7208	0.459796	0.43501	0.422841
NM_000637	NA	GSR	21.5447	7.75206	9.46317	18.3428	7.20908	10.9785	0.532605	0.0854691	0.767136
NM_000638	XM_001106884	VTN	1.18663	4.18864	1.76114	1.23974	3.0593	1.46271	0.562032	0.308693	0.460825
NM_000642	NA	AGL	29.0073	10.7835	12.5677	30.2403	9.21378	11.6709	0.687662	0.0343954	0.568412
NM_000643	NA	AGL	29.707	11.0803	12.8727	30.9284	9.4165	11.9068	0.657547	0.0383683	0.552995
NM_000644	NA	AGL	29.8801	11.1626	12.9613	31.1031	9.47545	11.9866	0.653702	0.0389598	0.550711
NM_000645	NA	AGL	29.8581	11.06	12.8514	31.0504	9.40302	11.8554	0.645292	0.0397354	0.547541
NM_000646	NA	AGL	29.8845	11.0697	12.8719	31.126	9.42053	11.908	0.664866	0.0372376	0.555584
NM_000657	NA	BCL2	4.63169	0.785965	0.846616	5.61268	1.02471	1.60693	0.00800831	-0.396252	0.0937982
NM_000658	NA	AIRE	1.75513	12.972	10.8826	1.42598	9.66181	8.55952	0.225682	0.38236	0.111656
NM_000660	NA	TGFB1	2.39461	5.9118	6.72903	3.55848	5.77432	6.75575	0.448154	-0.0976669	0.585357
NM_000661	XM_002799511	RPL9	334.417	746.317	568.701	385.765	491.962	501.806	0.250064	0.257792	0.291116
NM_000663	NA	ABAT	83.0994	58.9006	58.3395	61.9381	72.222	67.5403	0.962995	-0.00976685	0.985789
NM_000665	NA	ACHE	13.6036	33.1765	26.7744	6.92897	33.4522	22.0183	0.457752	0.23728	0.203292
NM_000666	NA	ACY1	8.06389	22.8992	15.2504	10.4073	13.6668	17.5218	0.606865	0.151874	0.6725
NM_000671	XM_001088376	ADH5	35.7867	53.9356	53.2088	43.1223	55.6877	52.0648	0.309587	-0.0780323	0.790803
NM_000671	XM_001105718	ADH5	35.7867	53.9356	53.2088	43.1223	55.6877	52.0648	0.309587	-0.0780323	0.790803
NM_000674	XM_001104411	ADORA1	13.2405	26.4534	32.8969	14.4168	31.4005	38.7374	0.414712	-0.220099	0.465483
NM_000675	NA	ADORA2A	52.7499	148.578	117.938	18.5799	117.89	78.0457	0.129299	0.57368	0.110291
NM_000676	XM_001088484	ADORA2B	2.86164	2.33515	2.04722	2.82026	2.6457	2.23826	0.60351	-0.08886	0.783692
NM_000677	XM_001105876	ADORA3	3.10167	2.34643	5.25469	4.34649	2.91556	3.31065	0.941289	0.0176421	0.989223
NM_000678	XM_002798210	ADRA1D	0.905274	1.16793	0.992949	0.358444	1.28847	1.09498	0.582011	0.161258	0.422763
NM_000680	NM_001114733	ADRA1A	4.30251	0.076917	0.270867	5.61865	0.424895	0.425201	0.0157304	-0.476167	0.00216728
NM_000681	XM_001087738	ADRA2A	0.703672	1.28175	1.05225	0.837697	1.24195	1.01862	0.92938	-0.0284931	0.945538
NM_000683	NA	ADRA2C	19.8608	36.2369	29.6328	8.12015	30.6835	18.94	0.0259888	0.570148	0.105145
NM_000684	NA	ADRB1	3.27938	1.64829	2.6844	2.72033	2.6247	2.06692	0.898836	0.0384346	0.927015
NM_000687	XM_001089745	AHCY	11.2853	21.1333	18.3732	9.43654	23.0314	20.1344	0.507875	-0.0505269	0.893705
NM_000688	XM_001090440	ALAS1	13.5227	18.4548	16.6808	10.3502	19.3167	15.9672	0.468372	0.0925732	0.48877
NM_000689	XM_001097604	ALDH1A1	67.0113	74.2907	87.4638	58.0676	97.8373	67.5528	0.862718	0.0338695	0.639071
NM_000690	NA	ALDH2	54.1149	128.745	118.778	59.0182	123.619	147.418	0.0979405	-0.129889	0.673558
NM_000691	NA	ALDH3A1	5.94495	12.871	9.70287	18.1452	18.9647	41.5864	0.0521651	-1.46438	0.0232712
NM_000692	XM_001114412	ALDH1B1	6.10759	3.86107	3.10101	6.47957	3.61872	4.21148	0.516613	-0.130778	0.627701
NM_000693	XM_001083856	ALDH1A3	0.939515	0.880877	0.942572	1.01418	0.52526	0.357478	0.120086	0.542563	0.0172794
NM_000694	XM_001103584	ALDH3B1	1.2456	5.06069	6.73803	1.90824	8.17813	7.16721	0.0582893	-0.403474	0.0834309
NM_000695	XM_001117878	ALDH3B2	0.749248	0.867235	1.5103	0.623486	1.8488	1.63734	0.121029	-0.394328	0.285436
NM_000696	NA	ALDH9A1	22.7124	17.7318	19.9214	26.217	22.2112	25.8871	0.0837705	-0.299932	0.223132
NM_000697	XM_001104192	ALOX12	1.94487	4.31935	6.2621	2.95604	4.92269	6.01498	0.476214	-0.149469	0.426233
NM_000698	XM_001102354	ALOX5	1.72676	2.08985	2.96887	1.71775	1.47197	1.47986	0.0194198	0.539155	0.0341337
NM_000699	XM_002801673	AMY2A	42.2376	97.9416	63.7535	27.895	67.2979	57.9925	0.0226643	0.412814	0.0404292
NM_000700	NA	ANXA1	87.3169	91.8164	143.539	149.727	141.83	142.348	0.281953	-0.427312	0.346287
NM_000701	XM_001112674	ATP1A1	181.202	298.475	293.843	104.505	350.921	250.308	0.608913	0.132314	0.26792
NM_000702	XM_001115318	ATP1A2	218.617	187.775	198.577	235.859	250.477	258.61	0.020441	-0.300273	0.219178
NM_000704	XM_002801208	ATP4A	0.439045	0.406552	0.589702	0.331257	1.13028	0.759139	0.0969071	-0.62965	0.119573
NM_000709	NA	BCKDHA	11.9196	24.1834	27.5056	13.3547	27.6034	28.1866	0.0701534	-0.120396	0.676408
NM_000712	XM_002803299	BLVRA	26.2387	46.6117	52.8664	24.1357	59.9916	47.0676	0.587343	-0.0615345	0.954205
NM_000713	XM_001091330	BLVRB	10.4901	39.5768	38.0337	12.2477	29.3794	27.389	0.150093	0.352219	0.237139
NM_000714	XM_001108482	TSPO	5.01851	30.4816	30.4703	11.7025	22.655	30.1387	0.949568	0.0326041	0.652819
NM_000717	XM_001107970	CA4	5.23537	17.8331	13.4445	6.13672	7.092	8.82129	0.21134	0.72763	0.108066
NM_000718	NA	CACNA1B	11.1517	9.63282	8.97816	6.3177	10.5605	7.67537	0.382769	0.277568	0.30254
NM_000719	NA	CACNA1C	7.67052	4.50355	4.13936	4.29224	5.80187	4.53178	0.635155	0.157537	0.676845
NM_000720	NA	CACNA1D	9.39601	4.3816	3.77952	6.15954	4.23183	3.74408	0.297065	0.312738	0.45882
NM_000721	NA	CACNA1E	65.9604	9.75688	12.1736	41.7103	16.1154	14.7396	0.4105	0.276432	0.781292
NM_000722	NA	CACNA2D1	58.2882	2.27922	4.29069	35.2512	8.68997	8.20188	0.437563	0.31481	0.146094
NM_000723	XM_001086857	CACNB1	16.4951	26.6588	22.5958	9.46045	32.1092	23.1444	0.927472	0.0229043	0.461447
NM_000724	NA	CACNB2	25.7525	14.8327	12.0935	13.9124	15.0016	11.1114	0.183814	0.396301	0.281031
NM_000725	XM_001103098	CACNB3	19.4707	45.4934	38.6011	9.96188	46.4189	32.9359	0.392948	0.213538	0.114598
NM_000726	NA	CACNB4	57.5894	27.1333	27.0742	29.7704	26.7298	21.176	0.101334	0.525334	0.157502
NM_000729	NA	CCK	14.523	7.0878	16.8903	12.6247	16.1833	11.6006	0.849955	-0.0697624	0.739803
NM_000732	NA	CD3D	2.60885	7.96186	4.78882	0.993906	6.93736	4.09689	0.13249	0.352719	0.157306
NM_000733	XM_001097204	CD3E	2.79694	5.00141	6.48265	0.931192	8.91926	3.47939	0.830565	0.0994377	0.19718
NM_000734	NM_001077423	CD247	0.683616	1.49121	1.25492	0.242697	1.50121	1.12152	0.347969	0.259354	0.189546
NM_000738	XM_002799509	CHRM1	21.9309	40.8563	39.3213	11.2455	44.0567	27.3052	0.333491	0.305759	0.165181
NM_000738	NM_001032945	CHRM1	21.9309	40.8563	39.3213	11.2455	44.0567	27.3052	0.333491	0.305759	0.165181
NM_000739	NA	CHRM2	2.30326	0.124925	0.26088	1.13984	0.39572	0.383515	0.36135	0.48669	0.532178
NM_000740	XM_002802101	CHRM3	6.41917	0.203352	0.55625	3.34514	0.846067	0.477202	0.197658	0.620805	0.674439
NM_000741	NA	CHRM4	7.84486	11.3057	11.2608	2.84008	19.9365	14.5312	0.529561	-0.294865	0.852622
NM_000743	NA	CHRNA3	1.02839	3.2434	2.6656	0.609603	0.782317	0.480164	0.00204545	1.88975	8.35624e-11
NM_000745	XM_001108279	CHRNA5	6.96193	3.04254	3.77893	7.45376	3.04683	3.82419	0.591003	-0.0555807	0.969291
NM_000746	NM_001032883	CHRNA7	3.15856	1.67191	2.06684	2.45346	2.9864	1.80277	0.757231	-0.0704802	0.820002
NM_000747	NA	CHRNB1	4.58302	13.2781	9.14772	4.77059	7.46558	8.01841	0.158482	0.415184	0.125955
NM_000748	XM_001114439	CHRNB2	10.4036	9.35822	8.77821	6.97424	11.1578	7.13606	0.520038	0.17567	0.400974
NM_000750	XM_001107489	CHRNB4	3.00263	1.38478	1.33167	3.07056	0.781918	1.24633	0.370173	0.165624	0.268129
NM_000754	NA	COMT	25.3771	61.2263	72.0883	33.2125	60.7281	73.5229	0.540481	-0.0776208	0.654981
NM_000755	XM_001109211	CRAT	5.63378	11.1751	10.3482	7.20263	14.0064	13.7631	0.00166299	-0.364879	0.143579
NM_000756	XM_001094433	CRH	0.407264	2.02818	1.58022	0.388799	1.93661	3.34298	0.28297	-0.497296	0.354387
NM_000757	XM_001090841	CSF1	3.79872	3.14837	5.87124	7.15689	6.60476	7.95601	0.0251653	-0.76066	0.00797881
NM_000762	NM_001040215	CYP2A6	0.818651	0.682539	0.60343	0.707989	1.05791	1.19351	0.195379	-0.491751	0.178864
NM_000762	XM_001118285	CYP2A6	0.818651	0.682539	0.60343	0.707989	1.05791	1.19351	0.195379	-0.491751	0.178864
NM_000764	NM_001040215	CYP2A7	0.827193	1.54014	0.759756	0.74315	1.60579	1.36105	0.644369	-0.246592	0.519009
NM_000764	XM_001118285	CYP2A7	0.827193	1.54014	0.759756	0.74315	1.60579	1.36105	0.644369	-0.246592	0.519009
NM_000766	NA	CYP2A13	1.0589	1.13689	0.909703	1.00741	1.7866	1.70395	0.1769	-0.534451	0.0855424
NM_000767	NA	CYP2B6	6.24926	1.29941	1.72477	6.2114	1.37739	1.6236	0.914023	0.00953044	0.890974
NM_000773	NA	CYP2E1	0.19599	1.51452	0.207499	0.229713	0.919049	0.62339	0.862116	0.114109	0.618054
NM_000775	NA	CYP2J2	10.126	5.10468	13.4701	28.3668	11.061	19.6264	0.0990107	-1.04095	0.0139815
NM_000777	NA	CYP3A5	1.13631	0.576224	0.402732	1.16456	0.402337	0.330552	0.541971	0.156779	0.469698
NM_000784	XM_001095424	CYP27A1	16.2751	37.7059	52.9155	24.3787	40.3066	58.6547	0.591128	-0.206427	0.447243
NM_000785	XM_001116450	CYP27B1	0.439847	1.10745	0.871778	0.274305	0.700576	0.727276	0.200035	0.507094	0.119772
NM_000786	NA	CYP51A1	42.8069	29.3117	27.6945	44.1168	28.1595	28.1112	0.9431	-0.00827985	0.908196
NM_000788	XM_001093411	DCK	15.1469	7.15365	6.8846	8.51706	9.04872	6.60845	0.312637	0.271766	0.36858
NM_000789	XM_002800570	ACE	6.77522	5.8807	7.19042	3.47278	6.94333	6.77558	0.454987	0.20716	0.322418
NM_000791	XM_002806032	DHFR	11.8772	14.5915	12.9835	11.4651	12.851	12.5025	0.151555	0.0996709	0.569808
NM_000792	NA	DIO1	0.78718	0.522624	0.679393	1.075	0.673775	0.561949	0.457854	-0.21616	0.699851
NM_000793	NA	DIO2	7.40348	8.6286	6.59495	6.50332	4.37555	2.53538	0.00314414	0.75428	0.0377664
NM_000794	NA	DRD1	73.9819	38.6926	39.2071	29.9495	56.2526	37.8879	0.469419	0.291561	0.573196
NM_000795	NA	DRD2	27.1113	65.3145	64.3135	9.95623	62.381	47.6011	0.258184	0.386075	0.172347
NM_000796	NA	DRD3	8.78266	6.80336	4.44139	3.16978	12.0026	11.4048	0.45576	-0.408208	0.650643
NM_000798	XM_001097117	DRD5	0.583161	0.670272	0.632126	0.510941	0.78989	0.858033	0.464703	-0.19528	0.627787
NM_000800	XM_001096224	FGF1	39.8724	30.5118	34.7005	49.3191	40.0148	47.0549	0.00886946	-0.376172	0.120801
NM_000801	NA	FKBP1A	213.631	818.891	753.766	127.923	600.387	491.592	0.0712006	0.550201	0.0298245
NM_000802	XM_001114655	FOLR1	17.4805	257.036	17.4222	4.27587	7.19449	13.5538	0.300855	3.54427	0.0461657
NM_000803	XM_001114686	FOLR2	1.57995	5.02858	1.86322	1.89647	3.83359	3.22677	0.762096	-0.0803262	0.57206
NM_000806	NA	GABRA1	38.9437	23.8903	23.7499	24.2665	24.2516	16.0383	0.10517	0.42354	0.127714
NM_000807	XM_001100685	GABRA2	46.9247	9.89058	10.2478	36.9607	15.7297	13.1649	0.904111	0.0262194	0.380268
NM_000808	XM_001099995	GABRA3	7.91485	3.9498	2.62286	7.08635	7.22888	5.77762	0.215448	-0.471872	0.0446268
NM_000809	XM_001101231	GABRA4	56.371	15.9877	14.3233	26.0973	15.1796	12.1882	0.0973695	0.697135	0.195817
NM_000810	XM_001109231	GABRA5	57.182	110.581	76.6503	34.5605	97.0834	83.9061	0.575871	0.181303	0.397686
NM_000812	XM_002804049	GABRB1	55.5872	23.8214	9.90764	47.985	29.6688	9.61403	0.882437	0.033471	0.990922
NM_000813	NM_001168328	GABRB2	55.4954	26.6675	22.5527	27.4145	24.2543	18.0026	0.0940292	0.58784	0.14153
NM_000814	XM_001109060	GABRB3	64.8092	43.5972	35.6155	35.6746	43.7425	33.485	0.263864	0.351217	0.298014
NM_000815	NA	GABRD	22.6383	72.732	63.5668	11.9493	74.789	40.3679	0.312295	0.322421	0.117087
NM_000816	XM_001087721	GABRG2	35.4135	30.4515	27.5414	23.2722	29.9354	20.3687	0.217699	0.344282	0.220793
NM_000817	NA	GAD1	85.7967	66.5218	60.6692	57.2731	84.4169	60.0524	0.79394	0.0782561	0.691636
NM_000818	NA	GAD2	132.254	76.4157	80.4892	68.0301	75.3772	52.4086	0.0665711	0.562364	0.126632
NM_000819	NA	GART	14.4839	17.4897	16.6225	14.6731	15.1298	14.8548	0.0865775	0.121933	0.494793
NM_000820	NA	GAS6	29.3532	86.1053	70.1408	28.9121	73.1961	68.2707	0.554005	0.123444	0.533584
NM_000821	XM_001086474	GGCX	11.0913	16.8205	14.2383	11.763	12.9085	13.299	0.363963	0.150655	0.467297
NM_000824	XM_001093832	GLRB	42.7809	31.4894	26.4904	28.2265	27.3224	23.0111	0.128209	0.359067	0.121443
NM_000825	XM_001107290	GNRH1	1.49727	1.40923	1.95244	1.79796	1.89592	1.95726	0.231509	-0.2179	0.473571
NM_000826	NA	GRIA2	175.915	83.7564	79.7563	131.496	84.0156	81.1279	0.381714	0.19439	0.520517
NM_000827	XM_001111339	GRIA1	71.5518	36.8282	43.5301	61.8236	47.9536	41.2979	0.978621	0.00795022	0.946253
NM_000828	XM_001088327	GRIA3	48.9683	33.7558	34.0832	32.8336	33.9076	25.5004	0.165425	0.340642	0.203314
NM_000829	XM_001101031	GRIA4	7.12386	2.65254	3.61446	8.94161	3.95977	3.69015	0.100731	-0.309198	0.207673
NM_000830	XM_002803153	GRIK1	4.47551	1.89746	2.26668	5.25564	2.32458	2.15323	0.345542	-0.171978	0.586821
NM_000831	XM_001111351	GRIK3	8.49233	3.19436	4.26351	7.12063	4.50205	4.09048	0.918958	0.0216014	0.896792
NM_000832	NA	GRIN1	77.1492	124.18	110.333	40.2683	195.222	138.116	0.510281	-0.261532	0.983956
NM_000833	NA	GRIN2A	14.8024	2.5076	4.93649	8.50924	4.21093	2.45491	0.114187	0.551875	0.246214
NM_000834	XM_001088140	GRIN2B	58.5444	0.405352	0.742033	32.6811	0.751763	0.856956	0.139205	0.799752	0.942536
NM_000835	NA	GRIN2C	2.55433	3.52811	3.01409	2.33598	4.65999	2.81358	0.6425	-0.108869	0.898102
NM_000836	XM_002808205	GRIN2D	0.806691	0.937515	0.955161	0.415999	1.36721	1.1273	0.648454	-0.108649	0.938368
NM_000838	NA	GRM1	4.30491	1.87073	1.90812	3.52157	2.35069	1.77985	0.758296	0.0791673	0.882485
NM_000840	XM_001107588	GRM3	44.0676	38.7045	37.5892	41.4912	44.5297	46.0958	0.557968	-0.134442	0.661676
NM_000841	NA	GRM4	6.28777	11.0081	8.24082	3.09669	11.0229	7.83242	0.505739	0.218218	0.341221
NM_000842	NA	GRM5	67.0797	23.5341	19.0397	39.7739	26.972	20.4599	0.295974	0.330455	0.586759
NM_000843	XM_001102650	GRM6	3.16116	1.35541	1.76198	3.46244	0.874585	1.32623	0.411643	0.1488	0.174095
NM_000844	NA	GRM7	16.6173	9.59665	6.29949	9.2317	8.00699	5.76639	0.110707	0.499084	0.1741
NM_000845	XM_001088843	GRM8	11.5394	3.81962	3.90733	7.07698	4.52468	2.99194	0.215723	0.400746	0.314003
NM_000846	XM_001108008	GSTA2	0.581344	2.1573	0.740592	0.389209	1.39051	0.860541	0.632443	0.39809	0.660939
NM_000847	NA	GSTA3	8.97035	58.512	15.6418	10.3906	16.2137	22.7923	0.5369	0.750858	0.715442
NM_000848	NA	GSTM2	19.5182	26.314	73.1522	28.9595	61.6727	70.3013	0.0409439	-0.435692	0.0157013
NM_000849	XM_001096283	GSTM3	19.6481	48.3312	27.1996	15.7319	24.3527	19.2379	0.0996979	0.682066	0.0105909
NM_000850	XM_001094237	GSTM4	28.702	47.4909	58.8762	26.2921	72.4254	60.9108	0.115089	-0.241018	0.520075
NM_000851	NA	GSTM5	46.3634	86.7233	117.757	44.8132	127.762	123.692	0.112507	-0.24011	0.477322
NM_000852	NA	GSTP1	68.0541	463.072	251.794	94.8135	282.999	283.269	0.464455	0.244037	0.80298
NM_000855	XM_002799787	GUCY1A2	50.8443	1.04027	1.22872	24.8249	1.69524	1.48151	0.123148	0.923561	0.87511
NM_000856	NA	GUCY1A3	51.8914	26.2029	21.9459	29.7779	16.6768	16.6463	0.0159995	0.664843	0.0199502
NM_000857	XM_002804236	GUCY1B3	78.1419	68.3901	64.9526	53.4783	65.2384	55.1809	0.271496	0.282316	0.255003
NM_000858	NA	GUK1	27.5246	166.073	122.505	27.7691	142	92.402	0.075118	0.269887	0.26322
NM_000859	XM_002804417	HMGCR	37.5363	19.5095	20.0044	35.101	22.3687	21.7238	0.773192	-0.0395849	0.843784
NM_000860	XM_001087957	HPGD	0.602891	0.728208	0.713551	0.538112	0.665878	0.597044	0.488287	0.183028	0.50307
NM_000861	XM_002802702	HRH1	4.63391	1.87598	2.86922	4.8859	2.33271	3.0071	0.378746	-0.124677	0.590464
NM_000862	NA	HSD3B1	1.61711	0.188888	0.292957	0.798401	0.215957	0.278872	0.21958	0.698692	0.374775
NM_000863	XM_001113679	HTR1B	4.42879	1.36672	1.45505	1.83431	2.81162	2.23314	0.89891	0.0758777	0.809558
NM_000864	XM_001102386	HTR1D	2.41045	0.560358	1.02433	1.99495	1.43413	0.567798	0.998715	-0.000626359	0.929568
NM_000865	XM_001090804	HTR1E	3.88285	2.64706	3.03436	2.63069	3.30025	2.23557	0.407729	0.227936	0.419008
NM_000867	XM_001113095	HTR2B	6.98793	2.838	6.44081	7.55446	5.69562	6.40629	0.129083	-0.273072	0.158523
NM_000868	NA	HTR2C	32.928	31.8518	3.67754	18.2602	8.80068	6.09877	0.37113	1.04578	0.43372
NM_000870	NA	HTR4	10.8264	2.28676	2.14775	5.25658	3.8635	3.04881	0.481686	0.326643	0.917331
NM_000871	XM_001107724	HTR6	2.56918	6.62711	4.70541	1.24142	8.41639	5.92925	0.68983	-0.165087	0.780551
NM_000872	NA	HTR7	1.10415	0.375791	0.306907	1.53097	0.476363	0.354881	0.228197	-0.402725	0.396028
NM_000873	XM_001109479	ICAM2	9.44148	33.7162	28.383	8.01839	16.9721	19.4145	0.294315	0.688043	0.285528
NM_000874	XM_001092342	IFNAR2	8.5285	4.52375	4.58933	10.7394	6.10348	4.31337	0.0656679	-0.262102	0.427961
NM_000875	XM_001100407	IGF1R	17.9506	8.02596	8.51267	16.903	9.17562	9.70338	0.633756	-0.0530903	0.750727
NM_000876	XM_002803958	IGF2R	15.1402	6.49732	6.75603	13.1358	7.40954	7.77873	0.981914	0.00353876	0.882563
NM_000877	XM_001107510	IL1R1	2.66982	2.20655	1.31518	2.95725	1.34672	1.01891	0.563951	0.218092	0.29324
NM_000879	NM_001047133	IL5	3.67306	7.49944	7.27868	4.5643	6.77088	6.64227	0.787065	0.0375246	0.907226
NM_000883	NA	IMPDH1	10.3777	22.8974	15.888	7.33922	20.7883	15.7162	0.343698	0.165203	0.268846
NM_000884	NA	IMPDH2	27.5796	43.9441	49.28	33.1005	43.2986	45.4361	0.902182	-0.012267	0.997065
NM_000885	XM_001100929	ITGA4	3.96858	1.98551	4.73129	4.599	3.595	5.24854	0.493427	-0.331168	0.551368
NM_000887	NA	ITGAX	2.60592	1.43314	1.53788	2.84205	1.6206	1.98087	0.0537416	-0.208376	0.429377
NM_000890	XM_001113260	KCNJ5	11.9782	3.66375	4.91589	12.1925	3.6181	5.1144	0.655406	-0.0255415	0.963829
NM_000891	NM_001032859	KCNJ2	15.2913	5.97608	16.9931	49.6785	11.2209	22.651	0.144337	-1.1268	0.0163586
NM_000892	NA	KLKB1	2.25491	6.60263	5.44196	1.6273	3.12686	3.17808	0.00474594	0.850164	0.00103239
NM_000894	XM_002801337	LHB	23.3708	215.796	155.374	17.8149	89.7069	90.3784	0.277513	0.995403	0.271729
NM_000895	XM_002807989	LTA4H	19.0307	18.9901	19.2252	19.2426	22.2039	21.2687	0.0412869	-0.131642	0.660799
NM_000898	XM_002806204	MAOB	48.2879	75.878	82.4288	60.6946	96.5533	89.2108	0.00728487	-0.254542	0.287311
NM_000899	NA	KITLG	8.72531	3.35992	2.80747	6.74811	3.60358	2.1694	0.262879	0.250245	0.278672
NM_000900	NA	MGP	5.29502	72.5401	8.69515	3.20186	8.32386	5.97294	0.291459	2.30596	0.0278422
NM_000901	XM_001099855	NR3C2	14.6987	6.35827	6.1615	14.8528	7.26273	7.08889	0.132728	-0.101602	0.621754
NM_000902	XM_002802963	MME	26.725	9.07161	14.7477	9.22696	9.12974	6.31748	0.0304069	1.03455	0.0936432
NM_000903	XM_002802505	NQO1	20.3875	10.419	18.0335	25.9093	11.668	17.3998	0.224829	-0.17077	0.612985
NM_000904	NA	NQO2	16.957	68.7583	45.92	13.4002	39.1968	30.3962	0.0136233	0.665481	0.00637441
NM_000905	NM_001032814	NPY	71.2085	284.585	233.743	55.2877	213.466	125.987	0.0482184	0.578679	0.0349017
NM_000909	NM_001032866	NPY1R	15.4334	11.9723	10.3696	8.22313	11.174	8.36127	0.20081	0.444517	0.214869
NM_000911	XM_001113252	OPRD1	2.88552	0.587764	0.941059	1.09862	1.01018	1.24605	0.434258	0.395949	0.865902
NM_000912	NA	OPRK1	17.4682	13.0846	10.7143	8.47781	10.1181	14.6857	0.454191	0.310268	0.461325
NM_000913	XM_002798047	OPRL1	7.84921	28.3192	16.371	6.38126	32.7535	18.0535	0.639482	-0.12232	0.956826
NM_000914	NA	OPRM1	7.01375	0.343989	0.127317	4.70875	0.493084	0.534779	0.536937	0.383814	0.233553
NM_000917	NA	P4HA1	23.1808	16.9085	15.0459	25.118	15.0389	17.4203	0.737362	-0.0625232	0.930353
NM_000918	NA	P4HB	30.3636	72.4368	61.6606	30.842	66.8559	66.5184	0.982303	0.00214756	0.89162
NM_000919	NA	PAM	170.798	117.896	105.083	100.053	120.955	84.3161	0.122953	0.367037	0.105902
NM_000920	XM_001107814	PC	16.1236	32.0025	32.0666	17.3177	38.0611	34.3999	0.154999	-0.162902	0.589735
NM_000921	NA	PDE3A	3.22927	0.395052	0.471768	2.2548	0.531686	0.550183	0.479717	0.295839	0.991339
NM_000922	XM_001092891	PDE3B	2.09188	0.706604	0.874225	2.57587	0.75694	0.832285	0.257961	-0.181504	0.750987
NM_000923	NA	PDE4C	4.01474	2.57918	2.57722	3.98581	2.26875	2.5622	0.413357	0.0568531	0.68633
NM_000924	XM_001110208	PDE1B	177.441	290.287	251.191	70.4821	267.849	181.125	0.160525	0.468828	0.169777
NM_000925	XM_001096445	PDHB	52.8332	78.5321	79.3025	50.55	81.0006	73.279	0.489561	0.0405457	0.730625
NM_000926	XM_002799793	PGR	1.03203	0.187956	0.34522	1.14959	0.281251	0.178625	0.928195	-0.0402366	0.772069
NM_000927	NM_001032887	ABCB1	7.84087	3.09348	2.14093	6.36902	2.66044	1.71795	0.0255412	0.282853	0.166518
NM_000929	NA	PLA2G5	1.17044	6.22792	2.84394	1.31594	1.70348	1.54477	0.143677	1.16611	0.017994
NM_000930	NA	PLAT	4.21992	8.54777	6.1435	4.30256	4.96676	4.19856	0.161854	0.489717	0.0416793
NM_000932	NA	PLCB3	3.96887	4.88788	4.71712	4.3847	6.90695	7.28073	0.0322181	-0.452326	0.0891747
NM_000933	NA	PLCB4	14.1558	4.79474	5.24218	13.8307	5.03562	4.80597	0.898645	0.0313703	0.789979
NM_000934	XM_002800241	SERPINF2	0.178877	1.04754	1.16071	0.325668	0.743219	0.653676	0.298008	0.470718	0.357214
NM_000935	NA	PLOD2	13.7486	8.95435	8.81101	15.9888	8.33446	10.0135	0.724457	-0.123763	0.837439
NM_000937	XM_001118060	POLR2A	25.4115	1.64368	3.53068	29.0591	8.11152	10.0895	0.00330848	-0.62776	1.93452e-05
NM_000938	XM_001083325	POLR2B	56.5708	59.4337	35.0774	51.8704	36.1402	34.6795	0.33317	0.300313	0.153307
NM_000939	XM_001082999	POMC	0.807683	0.693054	1.79712	0.296985	0.684551	0.81331	0.00953656	0.877669	0.0284844
NM_000940	XM_001095770	PON3	1.5969	0.892951	2.60644	2.99495	0.519705	1.66622	0.947218	-0.0237487	0.500669
NM_000941	XM_001109664	POR	11.1056	25.9952	25.3395	8.8496	31.324	25.1739	0.634865	-0.0656555	0.820522
NM_000942	XM_001106590	PPIB	59.5688	181.276	149.794	70.8464	139.608	145.308	0.579216	0.134921	0.663706
NM_000943	XM_001093271	PPIC	7.08935	11.4351	8.96146	8.44152	6.7922	9.11031	0.688837	0.175126	0.602322
NM_000944	XM_001108659	PPP3CA	496.354	430.423	337.069	236.451	326.042	262.15	0.0526208	0.61598	0.0768424
NM_000945	NA	PPP3R1	257.177	405.174	301.869	133.428	282.719	207.313	0.0560891	0.629067	0.0276034
NM_000946	NA	PRIM1	4.91721	5.92553	6.48845	6.63355	5.54982	4.96756	0.928754	0.0150851	0.802175
NM_000947	XM_001110968	PRIM2	8.08923	3.81681	4.73866	9.77311	4.75853	7.47253	0.0225345	-0.402714	0.100938
NM_000949	XM_001092241	PRLR	59.6929	33.3633	1.99367	1.31998	0.4097	0.190663	0.174551	5.62925	4.09005e-05
NM_000950	XM_001085543	PRRG1	6.11124	2.79207	7.63543	15.0264	3.36742	11.1852	0.154245	-0.838723	0.0798433
NM_000952	XM_001112909	PTAFR	10.3758	2.94422	4.96346	11.1635	2.88686	3.90378	0.785687	0.0262281	0.577717
NM_000954	NA	PTGDS	202.101	1366.5	1663.62	383.271	1342.15	1852.56	0.748001	-0.146621	0.347647
NM_000958	XM_001085375	PTGER4	0.985386	0.811582	0.554686	0.976259	0.348434	0.261761	0.22535	0.56787	0.03443
NM_000959	XM_001104323	PTGFR	19.9519	8.80054	10.0363	14.4974	6.43416	7.77508	0.438337	0.434252	0.293011
NM_000961	XM_001098575	PTGIS	5.02146	1.69994	1.75839	4.80951	1.149	1.66439	0.300125	0.153688	0.257422
NM_000962	XM_001088157	PTGS1	2.36619	2.17832	2.86031	1.83134	1.94278	2.21248	0.0612198	0.306726	0.154488
NM_000963	XM_001107538	PTGS2	0.957639	0.317769	0.473123	0.690064	0.436539	0.398052	0.419215	0.19766	0.662492
NM_000964	NA	RARA	3.7	6.54156	5.67693	3.29329	6.66986	6.11597	0.932917	-0.0144857	0.857043
NM_000965	NA	RARB	35.5987	37.4822	25.5461	18.7504	31.0802	26.5698	0.209083	0.368404	0.274941
NM_000966	XM_001087992	RARG	1.64355	4.13015	4.22528	2.04545	3.93246	4.08126	0.952816	-0.00865891	0.909206
NM_000967	XM_001082799	RPL3	341.368	1095.57	811.762	286.212	781.804	745.22	0.0302752	0.310524	0.136996
NM_000967	XM_002798353	RPL3	341.368	1095.57	811.762	286.212	781.804	745.22	0.0302752	0.310524	0.136996
NM_000968	XM_001110778	RPL4	224.392	472.716	414.245	226.373	403.732	369.553	0.089688	0.15281	0.458349
NM_000969	NA	RPL5	325.926	744.999	568.042	309.931	498.294	499.885	0.0402866	0.325304	0.149876
NM_000970	XM_001110496	RPL6	322.804	752.335	595.228	305.342	574.548	523.158	0.0340593	0.2516	0.243946
NM_000971	NA	RPL7	366.866	924.352	744.446	390.38	656.395	641.814	0.107161	0.269682	0.269277
NM_000972	NA	RPL7A	281.49	811.994	698.15	303.029	649.828	606.253	0.089707	0.200553	0.409613
NM_000975	NA	RPL11	251.903	864.375	697.857	260.791	541.112	523.595	0.0354781	0.452748	0.0769952
NM_000976	XM_001105090	RPL12	217.386	622.235	452.361	229.983	398.498	379.029	0.0937518	0.358793	0.157359
NM_000977	XM_002802597	RPL13	150.627	587.025	479.329	160.925	465.579	424.716	0.181834	0.211241	0.410031
NM_000978	XM_001084985	RPL23	351.318	1042.17	802.481	356.551	608.788	575.521	0.0423411	0.511121	0.0406253
NM_000979	XM_001092745	RPL18	242.732	957.267	766.841	261.322	697.432	669.532	0.153628	0.272525	0.306656
NM_000980	XM_001108577	RPL18A	137.217	768.133	505.429	128.231	428.683	398.174	0.0818727	0.562786	0.0332258
NM_000981	XM_001108221	RPL19	434.334	1329.4	1066.15	449.361	899.07	836.329	0.0368156	0.37327	0.135806
NM_000982	XM_002798242	RPL21	508.948	1273.88	1206.22	553.311	883.743	956.29	0.0436002	0.32066	0.193075
NM_000983	XM_002802142	RPL22	71.2389	220.94	180.715	71.2004	143.423	153.553	0.071068	0.361119	0.138386
NM_000984	XM_002800041	RPL23A	347.65	929.929	868.809	386.405	536.641	542.11	0.0270121	0.550857	0.0288242
NM_000985	NA	RPL17	250.163	961.027	780.261	297.797	662.27	683.515	0.127354	0.276975	0.37188
NM_000986	XM_001098207	RPL24	207.431	1046.7	770.721	204.953	734.543	669.224	0.0502789	0.331901	0.192387
NM_000987	NA	RPL26	286.656	1004.75	821.681	310.16	628.436	651.429	0.047636	0.410307	0.123263
NM_000988	XM_002800491	RPL27	257.464	917.345	689.592	253.459	557.719	527.229	0.0284106	0.478195	0.0572388
NM_000989	XM_001099134	RPL30	345.541	1092.72	946.549	391.949	816.608	790.437	0.10654	0.254601	0.347574
NM_000990	XM_001106319	RPL27A	51.7981	194.451	153.763	49.3605	121.441	125.411	0.049513	0.433413	0.0742446
NM_000991	NA	RPL28	9.89501	79.9983	62.5398	9.81709	51.3695	47.6208	0.0427794	0.486402	0.0784614
NM_000992	XM_001087279	RPL29	107.349	572.612	436.536	119.786	387.596	363.602	0.056661	0.358262	0.22709
NM_000992	XM_001091393	RPL29	107.349	572.612	436.536	119.786	387.596	363.602	0.056661	0.358262	0.22709
NM_000993	XM_001108016	RPL31	668.729	1916.45	1452.77	665.094	1144.43	1051.75	0.0192968	0.496968	0.0432104
NM_000994	NA	RPL32	167.145	451.066	411.318	189.636	342.293	335.611	0.113075	0.246984	0.339266
NM_000995	XM_001090963	RPL34	131.372	418.468	306.49	127.521	250.866	233.922	0.034158	0.483907	0.0489629
NM_000997	NA	RPL37	103.256	448.284	326.858	114.994	247.218	260.126	0.0674816	0.497173	0.082347
NM_000998	XM_001085048	RPL37A	352.304	1324.91	1101.12	378.242	871.785	810.618	0.0324029	0.431126	0.105775
NM_000999	XM_001083966	RPL38	265.37	1130.18	990.625	308.161	714.628	646.395	0.0455987	0.515559	0.0705213
NM_001000	NA	RPL39	275.338	909.031	750.2	275.7	591.018	566.957	0.0261195	0.432295	0.085326
NM_001001132	NA	ITSN1	35.5352	2.16014	3.73374	30.531	5.32032	5.44697	0.979502	0.00456226	0.0267391
NM_001001323	NA	ATP2B1	305.372	119.125	120.735	142.768	128.882	94.7	0.114531	0.573649	0.212884
NM_001001329	NA	PRKCSH	24.516	41.0576	51.5912	24.8268	59.4925	72.4868	0.0340854	-0.420443	0.151607
NM_001001330	XM_001090368	REEP3	22.3028	3.68861	14.4541	71.9314	12.8627	24.3301	0.0770598	-1.43192	0.00165535
NM_001001331	XM_002802693	ATP2B2	90.3298	50.9485	43.9982	41.3392	54.3702	36.9111	0.128241	0.482377	0.158295
NM_001001342	XM_001107721	BLOC1S2	27.794	63.411	50.0207	27.9226	41.7861	40.5977	0.0231429	0.356485	0.134014
NM_001001343	XM_001113497	FNDC9	35.1842	24.5982	20.8459	26.8651	32.204	27.4789	0.633118	-0.102215	0.595558
NM_001001344	NA	ATP2B3	13.0128	14.1085	7.89149	6.81087	12.1516	7.80953	0.172094	0.387155	0.137092
NM_001001346	XM_001094900	CLDN20	3.63282	1.43958	1.5462	2.9505	1.46632	1.40971	0.136365	0.18389	0.607617
NM_001001349	XM_002800472	NKIRAS2	4.63646	8.305	8.65809	4.92923	9.46616	9.14751	0.282329	-0.124291	0.728512
NM_001001389	XM_001115359	CD44	3.97089	3.73165	6.23412	26.7131	8.51131	13.0364	0.0289695	-1.79197	0.00584883
NM_001001390	XM_001115359	CD44	4.12075	4.10679	6.62668	28.4086	9.00533	13.8698	0.0308238	-1.78763	0.00732766
NM_001001391	XM_001115359	CD44	4.30549	4.41044	6.95505	30.0145	9.42724	14.574	0.0319483	-1.78529	0.00842538
NM_001001392	XM_001115359	CD44	3.8598	4.76953	6.8972	28.2376	9.12978	13.5232	0.0388763	-1.71266	0.0143894
NM_001001395	XM_001094247	LMO3	114.585	122.77	101.792	66.665	101.416	84.3821	0.0932089	0.425841	0.0789883
NM_001001396	NA	ATP2B4	23.4244	9.40856	10.268	30.2037	15.0415	14.4461	0.176362	-0.469801	0.0415778
NM_001001410	XM_001088384	TSR3	9.69266	31.4734	25.3716	7.53957	26.7941	22.1877	0.00603174	0.235375	0.193577
NM_001001411	NA	ZNF676	9.70346	1.05415	0.681942	9.3728	0.866738	0.780179	0.67088	0.0539432	0.756763
NM_001001414	XM_001086619	NCCRP1	5.6961	1.26934	1.57554	5.05063	1.43372	1.88121	0.791146	0.0299406	0.84913
NM_001001415	XM_001082377	ZNF429	22.4411	8.59163	10.7078	19.7541	9.7094	10.4268	0.439857	0.0654131	0.855566
NM_001001419	NA	SMAD5	22.5413	8.02649	10.8223	26.1218	9.35187	11.7034	0.296444	-0.188801	0.502107
NM_001001420	NA	SMAD5	22.8984	8.20845	11.0195	26.639	9.49944	11.8592	0.301371	-0.18824	0.512531
NM_001001430	XM_001098451	TNNT2	2.72206	22.7836	7.1478	1.94216	14.0808	12.5014	0.600863	0.195043	0.678617
NM_001001431	XM_001098451	TNNT2	2.74182	22.0495	7.01509	1.86983	13.6787	12.2341	0.599202	0.195136	0.641971
NM_001001432	XM_001098451	TNNT2	2.78396	22.1205	7.03598	1.88351	13.7766	12.321	0.606793	0.190932	0.642895
NM_001001433	NA	STX16	28.5105	33.3366	39.4398	32.2135	35.6996	40.1329	0.076994	-0.0931986	0.750158
NM_001001435	XM_002800381	CCL4L2	2.10894	4.53112	2.96482	2.45095	3.57884	3.36871	0.937168	0.0313376	0.905445
NM_001001435	NM_001032873	CCL4L2	2.10894	4.53112	2.96482	2.45095	3.57884	3.36871	0.937168	0.0313376	0.905445
NM_001001436	XM_001113678	C16orf87	9.15893	5.80492	6.3061	6.19981	6.86499	6.59041	0.557536	0.113905	0.65367
NM_001001438	XM_001098607	LSS	5.90806	4.99107	6.66804	7.89237	7.58702	8.44588	0.00366605	-0.445653	0.060145
NM_001001479	XM_001110327	SLC35E4	4.0622	5.49154	4.44435	3.57786	5.27679	4.75391	0.772379	0.0407145	0.757011
NM_001001480	NA	KRTAP5-5	1.39693	2.04252	1.93751	0.299462	1.70357	0.770313	0.00213982	0.955166	0.00682224
NM_001001481	NA	UBE2W	30.1417	10.6511	11.8591	24.714	13.6023	11.9104	0.5943	0.0680304	0.973229
NM_001001483	NA	ZDHHC13	6.75179	6.49282	7.16822	6.69075	5.80156	6.1554	0.406407	0.130477	0.485236
NM_001001484	XM_001090365	PTER	3.01329	4.6127	1.75627	7.77462	4.70018	2.65751	0.289673	-0.689625	0.144877
NM_001001485	NA	ATP2C1	73.0871	34.3632	32.9837	65.0008	40.2487	41.0976	0.509575	-0.0595027	0.659415
NM_001001486	NA	ATP2C1	73.1912	37.2825	34.843	65.3655	41.7478	42.2564	0.624966	-0.0396869	0.771126
NM_001001487	NA	ATP2C1	73.6245	37.2082	34.8676	65.7394	41.8222	42.3905	0.611909	-0.0414976	0.760895
NM_001001502	XM_001085490	SNCB	6.62768	31.8284	32.0501	5.50926	51.6025	28.7554	0.317356	-0.284356	0.7705
NM_001001503	XM_001118555	NDUFV3	8.9343	38.6618	58.4437	13.2123	49.6577	28.3441	0.503018	0.217278	0.64934
NM_001001520	XM_001082064	HDGFRP2	13.3317	49.3628	40.7489	11.1065	44.4437	40.8039	0.0554987	0.102423	0.440321
NM_001001521	XM_001086132	UGP2	74.6256	87.9403	77.3247	65.0917	77.5974	62.0869	0.0761609	0.22833	0.227153
NM_001001522	NA	TAGLN	7.50727	51.1819	32.6658	7.68702	21.2803	21.1875	0.16149	0.865096	0.0228758
NM_001001523	NA	RORC	0.856886	1.47279	1.9831	2.32604	2.03925	3.39525	0.0816041	-0.847541	0.131967
NM_001001524	XM_001115169	TM6SF2	0.718762	1.64373	1.34362	0.912048	1.3977	2.06003	0.273614	-0.237657	0.518598
NM_001001547	NA	CD36	6.02319	2.03405	3.91851	3.45286	3.15766	4.03759	0.773627	0.169518	0.925926
NM_001001548	NA	CD36	5.00214	4.58871	4.43725	3.05174	3.04449	4.01589	0.41589	0.472235	0.367879
NM_001001549	NA	GRB10	31.0794	25.5013	23.7225	18.4981	32.3847	25.1834	0.722483	0.0782017	0.525545
NM_001001550	NA	GRB10	31.5816	24.6466	23.0724	18.5729	31.8467	24.8003	0.736414	0.0762175	0.556418
NM_001001551	XM_001104510	IDNK	9.33489	28.6144	19.8251	8.36878	18.1536	18.2527	0.146737	0.367736	0.130553
NM_001001555	NA	GRB10	29.5342	23.4227	21.8912	17.5196	30.1824	23.5307	0.750256	0.0714279	0.561944
NM_001001556	NA	GALK2	12.8141	5.63418	6.49579	13.5319	6.04225	6.92132	0.599339	-0.0870441	0.804071
NM_001001560	NA	GGA1	5.88195	14.3251	13.7134	5.27541	15.1854	14.2314	0.694049	-0.0324575	0.871064
NM_001001561	NA	GGA1	6.07066	3.86667	4.3304	6.30613	5.80791	5.98263	0.0551706	-0.342967	0.163486
NM_001001563	NA	TIMM50	11.3842	36.6356	28.5366	9.55256	33.7343	27.3446	0.192832	0.116213	0.425486
NM_001001567	NA	PDE9A	9.75193	11.8914	11.7945	9.44602	18.5706	15.3023	0.0888931	-0.373511	0.194917
NM_001001568	NA	PDE9A	9.91757	12.7269	12.5538	9.66594	19.0527	15.6611	0.110286	-0.3344	0.255898
NM_001001569	NA	PDE9A	9.98755	13.0056	12.9117	9.69423	19.0683	15.7757	0.124714	-0.310862	0.299354
NM_001001570	NA	PDE9A	10.4951	11.897	11.8691	9.7999	18.8399	15.5929	0.103912	-0.36854	0.203124
NM_001001571	NA	PDE9A	9.9957	12.2902	12.1749	9.56364	18.8637	15.527	0.10301	-0.351051	0.23133
NM_001001572	NA	PDE9A	9.66769	12.9026	12.7671	9.68132	18.9929	15.6758	0.104682	-0.32774	0.262155
NM_001001573	NA	PDE9A	8.85617	11.5686	11.3833	8.84916	17.1689	14.0998	0.104939	-0.334851	0.248628
NM_001001574	NA	PDE9A	9.66498	12.2876	12.1365	9.53758	18.7359	15.4188	0.0940743	-0.358068	0.215008
NM_001001575	NA	PDE9A	9.72987	13.1973	13.1451	9.71114	19.0065	15.7946	0.119525	-0.303314	0.307421
NM_001001576	NA	PDE9A	9.91199	13.4199	13.2838	9.55354	19.1724	15.7398	0.15576	-0.280231	0.367594
NM_001001577	NA	PDE9A	9.82352	12.7052	12.7082	9.5994	18.8071	15.644	0.109359	-0.322069	0.277492
NM_001001578	NA	PDE9A	10.0649	12.5381	12.5	9.58667	18.8715	15.6305	0.115029	-0.328814	0.270081
NM_001001579	NA	PDE9A	9.72224	12.5366	12.4617	9.55976	18.7389	15.5188	0.105057	-0.335715	0.251664
NM_001001580	NA	PDE9A	9.63453	13.6386	13.5454	9.56677	19.1101	15.7588	0.151852	-0.271286	0.37836
NM_001001581	NA	PDE9A	9.09997	11.4478	11.2303	8.85757	17.2706	14.1286	0.110517	-0.3412	0.24258
NM_001001582	NA	PDE9A	9.20698	11.1152	10.9515	8.80277	17.1824	14.0782	0.103486	-0.357334	0.219327
NM_001001583	NA	PDE9A	8.90804	11.108	10.9121	8.77632	17.0612	13.9754	0.0948145	-0.364315	0.204066
NM_001001584	NA	PDE9A	9.5067	12.2094	11.9849	9.34089	18.3801	15.048	0.104801	-0.343776	0.238622
NM_001001585	NA	PDE9A	9.24269	11.2974	11.201	8.79827	17.134	14.1228	0.114975	-0.335634	0.255873
NM_001001655	NA	ALKBH2	9.63301	21.0754	22.1896	10.1885	22.6674	22.3801	0.423856	-0.0623949	0.92228
NM_001001660	XM_001101565	LYRM5	37.0266	57.5414	49.7584	37.7567	38.55	37.2661	0.0429474	0.345717	0.105983
NM_001001661	NA	ZNF425	3.47734	6.24541	4.05743	3.36505	4.70959	4.69049	0.434716	0.110387	0.625583
NM_001001662	NA	ZNF782	10.536	3.51256	4.3827	11.5772	3.41633	4.43921	0.457886	-0.076328	0.980852
NM_001001664	XM_001091245	SPOPL	11.5692	4.64926	7.35878	15.7436	6.48598	8.58392	0.0271668	-0.386171	0.113676
NM_001001665	NA	CYP27C1	1.94118	0.649353	0.691342	2.22983	0.55765	0.894151	0.144037	-0.165824	0.717245
NM_001001666	NA	ANO7	0.114367	0.682489	1.21144	0.152839	0.228784	0.948365	0.277844	0.59456	0.240444
NM_001001668	XM_001095505	ZNF470	3.83161	1.89387	1.86301	4.71396	2.0357	2.11212	0.0496951	-0.223784	0.484938
NM_001001669	XM_001107162	ARHGEF37	4.17867	6.01876	10.1242	7.31171	6.21181	9.45729	0.533026	-0.177413	0.481823
NM_001001671	XM_002808519	MAP3K15	11.3306	7.36243	6.55028	12.1512	2.77661	4.79939	0.267755	0.355713	0.0709802
NM_001001676	NA	LCN9	0.217585	0.270308	2.6997	0	0.373688	3.56453	0.724504	-0.305078	0.93763
NM_001001683	XM_001095324	MED11	8.7095	20.9611	25.4288	12.4642	19.3257	18.9588	0.577806	0.118663	0.787925
NM_001001694	NA	IL17REL	1.36061	6.93449	8.25115	1.69056	4.71349	6.66714	0.501653	0.340114	0.717768
NM_001001701	XM_001099141	C4orf3	13.4823	29.0069	28.4336	13.1925	23.4503	20.5994	0.0212195	0.309171	0.163388
NM_001001709	NA	C9orf170	2.20126	0.0499714	0.148109	0.706455	0.0676125	0.117695	0.508984	1.4279	0.425441
NM_001001710	XM_001089040	FAM166A	32.0604	106.026	43.399	35.2101	34.9283	33.7859	0.328423	0.804318	0.158264
NM_001001712	NA	LCN10	0.496673	0.790881	0.731659	0.286769	0.818593	0.880916	0.92722	0.0237253	0.722701
NM_001001713	NA	SH3BGR	4.59434	12.8162	9.47879	2.98682	11.211	10.9296	0.479648	0.0977689	0.40062
NM_001001715	NA	FARP1	6.80647	0.130271	1.22778	7.21705	0.920461	1.34004	0.651057	-0.215147	0.102623
NM_001001716	NA	NFKBIB	10.532	10.8657	11.2434	10.4591	11.1863	11.8375	0.720811	-0.0367281	0.995198
NM_001001732	XM_001100240	CC2D2B	1.79171	1.84279	3.20659	1.50231	1.286	0.865782	0.0299901	0.904709	0.00713832
NM_001001734	XM_001117376	ATP1A4	0.432422	0.916032	1.73085	1.59698	1.41495	0.75617	0.603481	-0.291233	0.574263
NM_001001740	XM_001104796	RFWD2	32.7147	10.4061	11.3107	35.7854	11.4641	12.1244	0.0632866	-0.125386	0.690211
NM_001001786	NA	BLID	3.06713	0.156279	0.218637	6.09401	0.287857	0.282511	0.1736	-0.953205	0.148473
NM_001001787	NA	ATP1B1	256.031	351.052	284.762	180.029	365.884	271.585	0.490962	0.125577	0.378691
NM_001001790	NA	TOMM5	41.9245	61.908	48.5595	36.0302	46.469	38.891	0.00130446	0.328135	0.116287
NM_001001794	XM_001112613	DENND6B	21.0799	100.423	74.3032	17.8688	89.6619	74.4892	0.678065	0.10533	0.46069
NM_001001795	NA	C8orf82	2.48853	7.29243	6.61854	2.71008	8.04146	7.53101	0.190127	-0.156815	0.638579
NM_001001850	NA	STX19	9.64145	0.772815	3.43932	9.36427	3.00853	2.86844	0.652323	-0.137721	0.320678
NM_001001851	NA	ITIH5	30.643	7.70959	10.3602	31.6649	9.01858	12.0233	0.381413	-0.113688	0.554598
NM_001001852	XM_001116171	PIM3	5.34327	12.9768	17.5673	6.50061	14.7736	15.9723	0.795544	-0.0536251	0.769467
NM_001001870	NA	MIR22HG	5.3319	18.8249	7.23076	3.57551	7.67006	6.56493	0.0880831	0.817465	0.00912355
NM_001001872	XM_001090706	C14orf37	26.997	0.76141	0.988502	13.7295	1.17915	1.09586	0.0988292	0.84493	0.686894
NM_001001891	NA	ANO7	0.361256	0.890158	1.45147	0.258268	0.576433	1.64391	0.750187	0.124968	0.286241
NM_001001894	NA	TTC3	133.261	56.6377	55.7526	112.553	61.7594	64.9322	0.776323	0.0381243	0.975391
NM_001001924	NA	MTUS1	16.4791	10.9383	24.9665	38.9811	16.0354	25.4861	0.211084	-0.619913	0.120381
NM_001001925	NA	MTUS1	16.6976	11.2327	25.5932	39.5194	16.3904	26.0847	0.214842	-0.615355	0.122813
NM_001001928	NM_001033029	PPARA	7.74421	3.22916	4.19134	9.43237	3.28377	4.43955	0.327443	-0.177969	0.67021
NM_001001931	NA	MTUS1	18.8176	17.2208	39.0759	50.1118	24.8902	39.2979	0.240688	-0.605665	0.11126
NM_001001933	XM_001097664	LHX8	5.36796	3.12533	4.3263	2.68484	3.2769	3.12626	0.110809	0.496315	0.0915467
NM_001001936	XM_001092716	AFAP1L2	11.1972	13.8018	12.4852	11.0576	9.3178	10.249	0.267187	0.291599	0.169074
NM_001001937	XM_001089681	ATP5A1	328.754	448.48	396.228	234.029	372.162	327.896	0.00820491	0.329142	0.0829309
NM_001001963	XM_001119130	OR2L8	1.90873	0	0.188399	1.02015	0.309405	0.0271918	0.21089	0.628265	0.820297
NM_001001963	XM_001085427	OR2L8	1.90873	0	0.188399	1.02015	0.309405	0.0271918	0.21089	0.628265	0.820297
NM_001001971	NA	FAM13C	24.1032	14.4415	23.9189	42.7417	20.3539	26.2699	0.0611452	-0.516703	0.0400817
NM_001001973	XM_001108136	ATP5C1	114.047	212.008	177.639	101.107	169.545	136.732	0.014588	0.30616	0.136433
NM_001001974	NA	PLEKHA1	23.9185	15.3837	22.3619	28.3521	19.1018	23.3064	0.1111	-0.19851	0.420931
NM_001001975	XM_001094034	ATP5D	48.3771	309.355	215.482	35.5925	202.826	151.668	0.00657125	0.555281	0.0106939
NM_001001976	NA	ATE1	35.1283	5.3609	7.04505	33.4247	8.57214	9.91412	0.359179	-0.127071	0.135207
NM_001001991	XM_001114978	PAMR1	17.5649	12.4673	28.435	34.9424	25.087	28.0512	0.121029	-0.591199	0.091733
NM_001001992	XM_001102518	USP16	28.1882	17.8944	23.292	34.9153	21.6088	25.0799	0.011963	-0.234232	0.369198
NM_001001994	XM_001098446	GPM6B	418.196	146.443	249.256	651.441	285.329	370.223	0.000684252	-0.683336	0.00152501
NM_001001995	XM_001098446	GPM6B	432.687	384.086	464.216	583.911	410.825	482.848	0.0820215	-0.20598	0.457339
NM_001001996	XM_001098446	GPM6B	372.701	130.969	219.244	562.738	258.583	326.935	0.000382798	-0.667548	0.001683
NM_001001998	XM_001103741	EXOSC10	16.3538	21.3129	26.5898	18.3452	23.1399	22.4328	0.921411	0.00762336	0.928568
NM_001002	XM_002798795	RPLP0	145.849	398.777	318.784	159.557	315.779	295.441	0.252934	0.163732	0.502653
NM_001002000	NA	GMPR2	27.5211	54.0988	50.2138	24.9068	44.295	45.0047	0.00991262	0.207076	0.304444
NM_001002001	NA	GMPR2	28.0555	55.6393	51.5139	25.3933	45.2719	46.0235	0.00958906	0.212524	0.295025
NM_001002002	NA	GMPR2	31.3824	63.1863	57.3884	28.0553	50.4604	51.242	0.0106858	0.227843	0.26445
NM_001002009	XM_001107648	NT5C3A	15.9321	16.2357	22.8577	26.2147	18.0488	22.4769	0.323913	-0.27846	0.284129
NM_001002010	XM_001107648	NT5C3A	16.077	16.4686	23.1726	26.4065	18.0811	22.5092	0.350278	-0.265943	0.311485
NM_001002017	NA	HCFC1R1	10.3522	134.504	97.9632	6.54925	93.1246	73.29	0.0495477	0.489415	0.0115624
NM_001002018	NA	HCFC1R1	13.1812	173.282	125.514	8.42885	120.236	94.183	0.0567578	0.485385	0.012542
NM_001002019	NA	PUS1	4.70268	21.447	16.9571	4.49721	16.1263	15.093	0.0641091	0.271325	0.278612
NM_001002020	NA	PUS1	4.62042	21.0503	16.641	4.41855	15.7799	14.7605	0.0615563	0.275399	0.272565
NM_001002027	XM_001082964	ATP5G1	79.9518	272.865	214.415	58.3293	188.316	153.419	0.00392107	0.503706	0.0163272
NM_001002027	XM_001104905	ATP5G1	79.9518	272.865	214.415	58.3293	188.316	153.419	0.00392107	0.503706	0.0163272
NM_001002029	XM_001117272	C4B	22.5688	7.56865	32.5708	72.3956	31.6416	34.3812	0.0477238	-1.14231	0.0132584
NM_001002030	XM_001106133	ECHDC1	29.1363	36.295	40.5562	35.4022	33.7064	37.2811	0.950507	-0.00546448	0.931021
NM_001002031	XM_001107007	ATP5G2	51.7407	294.26	272.731	44.6729	220.583	203.852	0.0200963	0.399391	0.0760853
NM_001002032	NA	HN1	23.9183	60.4472	42.7636	23.1111	51.2935	39.7579	0.248007	0.155205	0.464409
NM_001002033	NA	HN1	24.2979	63.698	45.2029	23.6387	55.3223	42.7459	0.316953	0.130171	0.529752
NM_001002034	XM_001106558	FAM109B	0.721292	1.38966	1.14361	0.812753	1.19929	0.893983	0.456978	0.163412	0.534047
NM_001002233	NA	RAB11FIP1	2.50152	0.962203	0.655295	1.93174	0.792041	0.791066	0.38773	0.228837	0.538441
NM_001002235	XM_002805177	SERPINA1	3.76959	6.40613	9.01214	5.51172	8.0873	8.30755	0.587756	-0.191169	0.393272
NM_001002236	XM_002805177	SERPINA1	3.51604	5.86045	8.33709	5.28966	7.53821	7.84998	0.524498	-0.22323	0.329874
NM_001002243	XM_001088472	AFTPH	30.4534	18.2795	16.69	24.4802	18.3837	17.1981	0.18745	0.123345	0.580075
NM_001002244	NA	ANAPC11	17.679	72.1227	63.5572	20.876	54.1456	50.9137	0.146153	0.284229	0.339078
NM_001002245	NA	ANAPC11	18.7065	81.9577	71.4244	22.6208	60.5887	57.1309	0.148096	0.294221	0.343921
NM_001002246	NA	ANAPC11	18.1818	81.9023	72.2405	22.0656	61.3345	58.0973	0.151589	0.284353	0.367287
NM_001002247	NA	ANAPC11	18.6451	82.3571	72.1725	22.5112	61.1173	57.5989	0.146319	0.294208	0.343707
NM_001002248	NA	ANAPC11	18.1299	82.2729	72.9258	21.9693	61.8172	58.5218	0.150017	0.284491	0.366703
NM_001002249	NA	ANAPC11	17.6107	74.6288	65.9528	20.9939	55.6385	52.0864	0.136842	0.297456	0.322236
NM_001002251	NA	ARL6IP4	46.4913	222.784	168.286	36.557	134.309	116.32	0.00346506	0.607498	0.00908846
NM_001002252	NA	ARL6IP4	41.576	196.171	149.366	33.3142	118.885	103.215	0.00347647	0.599914	0.0106088
NM_001002255	NA	SUMO4	19.7996	20.4065	17.3133	30.3822	22.3404	19.301	0.0213967	-0.32442	0.266368
NM_001002257	XM_001104502	LCLAT1	7.49054	3.44237	3.76536	7.69162	2.79584	2.88557	0.326594	0.136319	0.271028
NM_001002258	XM_002801650	ATP5G3	69.3348	161.616	124.577	51.0841	122.955	95.1752	0.0153072	0.401209	0.044682
NM_001002259	XM_001082308	CAPRIN2	15.1608	15.5157	14.6798	13.8309	15.7956	13.5919	0.605655	0.0696549	0.646815
NM_001002261	XM_001105442	ZFYVE27	23.8705	47.5284	39.2073	16.4572	41.7847	36.1341	0.21123	0.22894	0.158942
NM_001002262	XM_001105442	ZFYVE27	23.6049	47.5859	39.1317	16.3164	41.4808	35.9023	0.197814	0.235615	0.152414
NM_001002264	NA	EPSTI1	2.88329	0.842026	1.13645	3.32723	0.849545	1.39018	0.456392	-0.195409	0.633339
NM_001002265	NA	2016-03-08	12.674	2.6301	6.3296	20.7917	6.40737	9.6766	0.0327142	-0.769388	0.00214954
NM_001002266	NA	2016-03-08	13.9858	3.06866	7.35424	23.2914	7.01053	10.7166	0.0416591	-0.748879	0.0035031
NM_001002269	XM_001114719	EXOSC3	12.7362	9.96051	13.4872	12.8546	9.72867	9.51334	0.102506	0.172929	0.376597
NM_001002273	XM_001118081	FCGR2B	1.10539	0.959664	1.02285	1.45093	0.85951	0.568532	0.78249	0.101075	0.501447
NM_001002274	XM_001118081	FCGR2B	1.10327	0.957821	1.03498	1.44814	0.857859	0.56744	0.770004	0.107659	0.492927
NM_001002275	XM_001118081	FCGR2B	1.09698	0.96859	1.02473	1.41892	0.888466	0.568713	0.769047	0.103636	0.507216
NM_001002292	NA	WLS	51.8165	23.0678	38.9504	79.3	50.1699	56.1135	0.0343243	-0.705128	0.00543913
NM_001002294	NM_001032893	FMO3	1.03607	2.70562	0.494567	1.52014	0.496463	0.362094	0.483022	0.832621	0.275666
NM_001002296	NA	GOLGA7	40.821	65.7402	177.615	94.9546	119.894	165.587	0.465838	-0.42087	0.120314
NM_001002755	NA	NFU1	24.0129	49.8478	42.8756	23.0314	39.109	40.8364	0.320978	0.180934	0.37403
NM_001002756	NA	NFU1	23.0257	47.3272	41.2385	21.4469	38.2627	40.3592	0.357021	0.157234	0.407353
NM_001002757	NA	NFU1	24.0129	49.8478	42.8756	23.0314	39.109	40.8364	0.320978	0.180934	0.37403
NM_001002759	XM_001114219	SFR1	3.56623	2.65532	4.84477	5.60635	3.35073	3.13141	0.640533	-0.127459	0.773613
NM_001002762	NA	DNAJB12	6.46108	9.80052	12.4642	7.34571	10.7469	12.4158	0.353715	-0.0868591	0.775964
NM_001002796	NA	MCTP1	145.446	29.5793	29.8207	69.1103	43.4731	27.1458	0.240433	0.551904	0.601185
NM_001002800	XM_001099428	SMC4	4.97462	4.02832	4.35214	7.87631	3.80367	4.11176	0.266446	-0.241782	0.578192
NM_001002810	NA	PDE4DIP	26.3587	3.54864	5.92152	28.2972	7.36782	8.29379	0.109523	-0.295029	0.0426088
NM_001002811	NA	PDE4DIP	37.3986	6.38166	9.16179	37.2735	12.5159	12.7683	0.0300624	-0.240775	0.0417514
NM_001002812	NA	PDE4DIP	45.4891	8.00236	11.4033	46.1451	15.2179	15.4129	0.0317723	-0.24255	0.0515884
NM_001002814	XM_001089664	RAB11FIP1	3.18782	1.38562	1.0761	2.6551	1.24172	1.06481	0.384153	0.187322	0.449047
NM_001002836	XM_001090788	ZNF787	3.22223	16.328	14.4076	2.53545	13.9559	13.7884	0.0917846	0.165393	0.283812
NM_001002837	XM_002798327	INPP5J	2.28005	3.55078	3.65089	3.03412	5.72617	3.19992	0.370624	-0.335021	0.373111
NM_001002838	XM_001089672	WNK3	9.50623	0.811149	1.19563	7.79439	1.08828	1.36412	0.542815	0.168092	0.741214
NM_001002841	NA	MYL4	0.577138	0.602875	0.802336	0.800385	0.552829	1.25855	0.304822	-0.397812	0.502423
NM_001002843	XM_001092359	ZNF280D	20.9151	9.89931	11.8093	27.7606	9.68228	10.0501	0.333543	-0.156059	0.930154
NM_001002844	XM_001092359	ZNF280D	14.7903	1.25561	2.51341	17.6291	2.93421	3.1314	0.0633299	-0.352422	0.0222824
NM_001002857	XM_001094593	ANXA2	19.0664	47.703	48.1211	33.0141	34.1252	48.4905	0.985493	-0.00925257	0.89565
NM_001002858	XM_001094593	ANXA2	19.0948	47.3622	47.5208	33.0011	33.473	47.6543	0.997021	-0.00190453	0.907872
NM_001002860	XM_002805190	BTBD7	9.52505	3.66978	4.80573	11.2295	4.52806	5.08211	0.0326509	-0.211287	0.43087
NM_001002876	XM_001106295	CENPM	5.56828	21.5251	14.4984	3.30503	14.8121	11.0596	0.0676264	0.511486	0.0388212
NM_001002877	NA	THOC5	11.2215	15.38	16.9407	12.7506	15.9535	16.701	0.452316	-0.0604387	0.860842
NM_001002878	NA	THOC5	10.679	14.647	16.2011	12.0956	15.3283	16.0763	0.402602	-0.0669706	0.840319
NM_001002879	NA	THOC5	11.0443	15.1842	16.7819	12.5336	15.7396	16.4708	0.47574	-0.0570055	0.871902
NM_001002880	NA	CBY1	13.2071	23.0007	24.1525	10.7522	18.2488	21.6881	0.196312	0.251925	0.194707
NM_001002909	XM_001114634	GPATCH8	10.7694	11.056	14.7927	13.1716	12.1023	13.652	0.393611	-0.0881742	0.731555
NM_001002911	XM_001085003	GPR139	4.04052	0.579317	0.752845	1.65884	2.98565	3.5681	0.375697	-0.612195	0.16306
NM_001002912	NA	ERICH3	20.6735	16.2191	21.8044	15.5171	19.4426	20.5736	0.780659	0.0799379	0.664698
NM_001002913	XM_001095651	PTRH1	14.4563	115.267	76.1016	13.0117	59.5083	62.3905	0.336797	0.609416	0.212481
NM_001002914	XM_001107578	KCTD11	1.27226	3.01107	4.01411	2.20934	3.46434	4.99294	0.276969	-0.362365	0.12191
NM_001002919	XM_001117533	FAM150B	2.97614	7.19523	2.86619	2.39403	5.66502	5.57917	0.865013	-0.0649823	0.857026
NM_001002926	XM_001103523	TWISTNB	8.82214	6.3531	6.17868	8.10807	6.1333	6.19533	0.341367	0.0633393	0.69486
NM_001003	XM_001108613	RPLP1	279.223	1518.47	960.285	277.783	816.499	816.88	0.100552	0.529163	0.0565124
NM_001003	XM_001095290	RPLP1	279.223	1518.47	960.285	277.783	816.499	816.88	0.100552	0.529163	0.0565124
NM_001003395	XM_001107364	TPD52L1	51.9133	161.763	89.0607	20.5002	78.4213	63.3697	0.0168902	0.899483	0.00130332
NM_001003396	XM_001107364	TPD52L1	52.9252	165.474	91.81	20.7917	83.1244	67.4108	0.01864	0.856488	0.00184957
NM_001003397	XM_001107364	TPD52L1	52.344	163.236	90.814	20.5008	82.0643	65.4741	0.0164039	0.866591	0.00143463
NM_001003398	NA	BICD1	10.0787	1.00999	1.93632	10.8506	2.37474	2.9009	0.165959	-0.30813	0.0117702
NM_001003406	NA	CACNA1I	5.29463	7.24846	6.35507	2.39315	7.16307	5.42203	0.290643	0.335377	0.18662
NM_001003407	NA	ABLIM1	43.1814	22.4794	22.927	50.8921	22.807	24.5713	0.152899	-0.149649	0.682831
NM_001003408	NA	ABLIM1	43.0795	22.2438	22.7054	50.9244	22.5867	24.3548	0.149611	-0.152831	0.675482
NM_001003652	XM_001086616	SMAD2	17.5278	4.84001	6.92794	23.3466	6.28357	7.34607	0.034989	-0.335906	0.239886
NM_001003656	NA	PPP2R2D	26.2988	27.3996	24.3721	23.7637	25.2592	23.9789	0.126491	0.096845	0.550835
NM_001003665	NA	C1orf95	20.5364	2.82461	3.10421	13.6288	8.23512	8.55629	0.652985	-0.200934	0.090283
NM_001003674	XM_001091387	LDLRAD4	36.9302	19.8354	20.9091	19.277	24.0676	18.9974	0.257689	0.317241	0.291502
NM_001003675	XM_001091387	LDLRAD4	36.9057	19.6991	20.8603	19.2764	24.0146	18.9373	0.260547	0.315975	0.29551
NM_001003676	XM_001110988	C11orf49	27.9043	35.5079	35.0938	25.9767	32.7812	32.2377	0.0975039	0.114415	0.494006
NM_001003677	XM_001110988	C11orf49	21.366	39.4295	38.8745	20.9027	36.4202	35.5982	0.227308	0.101153	0.559932
NM_001003678	XM_001110988	C11orf49	20.343	24.0378	28.2519	21.6373	30.2033	29.989	0.0612951	-0.172003	0.553364
NM_001003679	NA	LEPR	2.77961	1.54477	0.492615	1.67723	0.609673	0.683114	0.313498	0.697663	0.192967
NM_001003680	NA	LEPR	3.42908	0.493773	0.344997	2.15827	0.487223	0.540766	0.579052	0.421645	0.909957
NM_001003681	XM_001113091	HMGXB4	5.87798	3.38301	4.74441	8.16462	5.21013	6.21363	0.00384768	-0.484015	0.0423558
NM_001003682	NA	TMEM200B	6.77205	21.9139	16.7466	4.76927	11.3367	9.14682	0.00417761	0.847284	0.00249665
NM_001003683	XM_001101568	PDE1A	10.7885	0.690878	0.578803	14.4171	1.35492	1.62544	0.169298	-0.528861	0.0258714
NM_001003688	NA	SMAD1	9.57642	12.022	14.1898	13.7884	14.348	15.3265	0.0323731	-0.2803	0.236816
NM_001003690	NA	MAD2L1BP	10.3465	16.8276	14.8099	9.64443	16.235	13.738	0.267602	0.0837025	0.594851
NM_001003692	XM_001106557	ZMAT5	5.5931	14.5759	13.4018	7.15528	12.7099	12.857	0.829755	0.036939	0.953519
NM_001003693	NA	LY6G6F	3.75261	1.09489	7.38914	3.28394	5.32423	7.25035	0.52642	-0.374051	0.473547
NM_001003694	XM_001094039	BRPF1	6.81894	7.12726	7.70537	6.07226	8.21963	7.43731	0.968402	-0.00516287	0.854213
NM_001003696	XM_001105426	ATP5J	42.6124	254.28	200.398	45.351	151.633	117.638	0.0122195	0.660469	0.0195179
NM_001003697	XM_001105426	ATP5J	53.2448	319.525	251.462	56.464	190.381	147.589	0.0120732	0.662301	0.0189937
NM_001003698	XM_001082516	RREB1	2.56271	1.04055	1.52947	2.69873	1.33223	1.42391	0.783089	-0.0878132	0.767313
NM_001003699	XM_001082516	RREB1	2.55111	1.02378	1.50988	2.71162	1.31287	1.40933	0.76613	-0.0957827	0.749679
NM_001003701	XM_001105426	ATP5J	29.6764	180.163	141.9	31.7834	108.52	83.6892	0.0125442	0.651057	0.0219788
NM_001003703	XM_001105426	ATP5J	27.9371	181.471	144.687	29.7891	109.366	89.3052	0.0129154	0.632192	0.0277287
NM_001003704	NA	MTFP1	2.76525	13.29	6.80907	1.58914	6.76984	4.9496	0.0258424	0.780738	0.0031522
NM_001003712	XM_001082052	OSBPL8	112.186	34.9701	37.4926	58.0189	38.8357	31.6391	0.124559	0.523084	0.21894
NM_001003713	XM_001089360	ATP5J2	270.378	1134.37	831.804	214.429	629.862	527.674	0.00786981	0.705035	0.00288258
NM_001003714	XM_001089360	ATP5J2	238.182	1047.32	764.301	193.688	564.311	488.932	0.00895311	0.717103	0.00300573
NM_001003715	XM_001098200	RECQL5	6.73368	3.36376	5.13012	8.93203	6.86676	6.93568	0.000873804	-0.578196	0.0127299
NM_001003716	XM_001098200	RECQL5	3.8845	1.90843	2.89999	5.13679	3.83011	3.86982	0.00112654	-0.562362	0.0137807
NM_001003722	XM_001110844	GLE1	8.8254	14.4099	16.0719	9.5098	13.2121	13.9378	0.289632	0.100598	0.634076
NM_001003785	XM_001090573	ATP5H	168.094	386.731	313.612	125.711	249.707	189.752	0.00237582	0.619736	0.00432478
NM_001003786	XM_001116259	STRADA	9.53242	25.8823	27.5287	12.0516	23.7693	25.9335	0.725275	0.0275157	0.964108
NM_001003787	XM_001116259	STRADA	10.2297	25.2143	26.8837	13.0214	23.8203	26.1633	0.827917	-0.0155926	0.842281
NM_001003788	XM_001116259	STRADA	9.93852	25.3536	26.9682	12.5705	23.66	25.9374	0.976943	0.00214353	0.89586
NM_001003789	NA	RABL2B	20.5677	61.8091	56.5116	20.3237	52.5625	52.7403	0.49908	0.144785	0.48648
NM_001003790	XM_001088868	ERLIN2	8.8903	1.4942	2.52331	8.97317	3.76302	5.41841	0.192412	-0.49209	0.00564123
NM_001003791	XM_001088868	ERLIN2	10.1069	1.72032	2.83139	9.91813	4.17616	5.98057	0.232015	-0.453639	0.00949353
NM_001003792	XM_001095338	RBMS3	5.18093	0.590737	0.412994	3.49995	0.273429	0.265331	0.13039	0.614798	0.0047106
NM_001003793	XM_001095338	RBMS3	5.19187	0.591742	0.405051	3.52479	0.268171	0.267098	0.136555	0.608126	0.00485817
NM_001003794	NA	MGLL	21.324	35.4265	25.0114	16.4021	36.5954	31.6254	0.792123	-0.0496194	0.882201
NM_001003796	NA	NHP2L1	100.922	226.992	243.092	70.4082	188.707	166.905	0.0079019	0.422583	0.0297708
NM_001003800	XM_001103763	BICD2	11.4176	7.74695	9.12843	13.5292	10.6667	12.4049	0.00190659	-0.37143	0.111988
NM_001003801	XM_001103869	SMARCD3	72.763	168.356	149.045	47.5141	138.346	99.6578	0.0375591	0.4505	0.0154967
NM_001003802	XM_001103869	SMARCD3	75.936	175.069	155.208	49.5016	145.591	105.114	0.0440002	0.43628	0.0178062
NM_001003803	NA	ATP5S	17.4171	10.2683	10.7399	18.1348	13.3694	13.3844	0.190481	-0.22429	0.340269
NM_001003805	NA	ATP5S	14.2863	9.38002	9.5974	15.0524	13.1906	13.3785	0.0947062	-0.323379	0.184592
NM_001003809	NA	DLGAP1	15.8941	3.45604	5.44249	13.3627	10.7855	8.79273	0.150064	-0.409965	0.0243681
NM_001003810	NA	HNRNPD	46.9001	94.683	90.0003	47.397	76.4715	79.5545	0.0290922	0.187049	0.390138
NM_001003811	XM_001086111	TEX11	2.90994	1.55171	1.72461	3.61853	0.995806	2.42286	0.544619	-0.185935	0.919288
NM_001003818	NA	TRIM6	1.5445	0.672665	0.934244	1.41013	0.585863	0.785979	0.129215	0.179887	0.438706
NM_001003828	XM_001106273	PARVB	15.5225	15.785	15.4205	11.2293	23.0075	18.6341	0.401117	-0.178184	0.701
NM_001003891	NA	MED15	6.96128	17.709	14.7404	6.62206	16.9398	16.0608	0.889587	-0.00773949	0.886775
NM_001003897	XM_001092992	MANBAL	16.2386	49.7684	42.1012	16.6772	43.08	41.5279	0.186726	0.0940537	0.648336
NM_001003927	NA	EVI2A	36.8172	22.1851	101.137	137.971	56.3531	108.151	0.234061	-0.917491	0.0415994
NM_001003931	XM_001087761	PARP3	1.50941	2.74694	3.39259	3.69336	2.95719	8.92029	0.0777763	-1.02552	0.00434254
NM_001003937	XM_001114511	TSPYL6	12.6292	29.7049	30.9924	14.7734	21.3602	23.6616	0.162557	0.294303	0.249001
NM_001003940	NA	BMF	1.41053	1.37414	1.09921	1.02492	0.938413	1.01642	0.201902	0.382304	0.115255
NM_001003941	XM_001089063	OGDH	53.2713	9.18782	14.0708	47.3581	21.6961	22.839	0.177552	-0.263934	0.01358
NM_001003942	NA	BMF	1.45274	1.47756	1.17634	1.03523	0.984459	1.0578	0.174036	0.416201	0.0895924
NM_001003943	NA	BMF	1.45459	1.49669	1.19449	1.05314	0.999272	1.07074	0.185134	0.408639	0.0953871
NM_001003962	XM_002808189	CAPNS1	62.5712	233.31	202.586	63.7169	270.104	193.578	0.550165	-0.0813981	0.908876
NM_001004	XM_001115482	RPLP2	228.275	1453.61	939.064	168.07	903.895	841.207	0.0383337	0.454121	0.0327451
NM_001004019	XM_002802704	FBLN2	4.52569	16.0326	3.0935	3.63625	2.97895	2.8582	0.302258	1.31999	0.0818138
NM_001004023	XM_001086117	DYRK3	4.95073	2.10821	2.59062	6.249	2.3778	2.84815	0.505835	-0.249953	0.630767
NM_001004051	NA	GPRASP2	41.5251	28.887	28.537	30.6039	34.0875	28.2411	0.634413	0.0905036	0.653197
NM_001004055	NA	LRRC29	3.32472	15.0134	12.8169	3.40994	11.3165	11.6577	0.0851376	0.239793	0.392204
NM_001004056	NA	GRK4	9.10905	16.0229	16.7896	8.39101	12.8508	16.6942	0.578656	0.144126	0.401225
NM_001004057	NA	GRK4	9.171	14.7866	15.8805	8.2437	12.001	16.1591	0.612011	0.13006	0.415009
NM_001004060	XM_001109510	NOMO2	55.4709	40.0146	45.0189	47.0955	50.4881	47.5917	0.717619	-0.0471804	0.884548
NM_001004065	XM_001106950	AKAP2	8.52334	4.70248	7.45485	10.9167	6.81885	7.11252	0.0355549	-0.264852	0.270142
NM_001004067	XM_001109510	NOMO3	53.1579	48.2854	52.6106	45.3075	53.566	49.3573	0.619922	0.0555892	0.691348
NM_001004105	NA	GRK6	4.59144	4.8842	4.98019	4.06355	7.2245	5.76792	0.196718	-0.238625	0.467269
NM_001004106	NA	GRK6	4.42938	6.27235	5.53724	3.57952	7.19385	5.49471	0.98473	-0.00258372	0.775981
NM_001004125	XM_001106111	TUSC1	2.77182	4.34049	4.57174	2.38768	4.98733	4.5361	0.824021	-0.0277665	0.851282
NM_001004127	NA	ALG11	17.048	1.42376	2.16532	16.1955	3.82186	4.58716	0.0991101	-0.253683	0.00116235
NM_001004128	NA	QSOX1	14.7283	16.3895	15.7449	15.1717	16.314	18.8024	0.39734	-0.101779	0.782961
NM_001004134	NA	OR10AD1	1.08721	0.0698381	0.539908	0.986444	0.298402	0.441465	0.971767	-0.0247444	0.545253
NM_001004196	XM_001104031	CD200	70.268	117.309	103.383	59.5248	108.77	89.5136	0.394354	0.174524	0.329801
NM_001004298	NA	C10orf90	2.57453	1.35097	6.91706	12.1366	3.86649	8.98136	0.168243	-1.20433	0.0172219
NM_001004301	NA	ZNF813	3.89725	1.03707	1.47796	4.66403	1.22675	1.62674	0.199969	-0.22942	0.440209
NM_001004304	XM_001102939	ZNF740	12.7875	8.01431	10.6347	12.9716	10.9734	11.4505	0.125599	-0.171125	0.472627
NM_001004309	XM_001097129	ZNF774	3.08139	0.941545	1.36596	2.39603	1.12676	1.06021	0.142461	0.233696	0.515711
NM_001004310	XM_001117280	FCRL6	1.05891	1.68562	1.42509	0.465114	1.03357	0.874166	0.0173721	0.813292	0.00943915
NM_001004313	XM_001114070	TMEM220	2.72825	2.91915	2.91273	2.88039	2.37851	2.32063	0.202568	0.175524	0.39016
NM_001004316	NA	LEKR1	1.59246	0.610467	0.931235	2.89546	0.601502	1.00012	0.143065	-0.520907	0.288014
NM_001004317	XM_001086990	LIN28B	0.864726	0.497822	0.506864	1.05198	0.420312	0.425748	0.956491	-0.0219225	0.77047
NM_001004318	NA	PAPL	5.31	3.98543	18.9146	7.86747	8.91459	19.7985	0.546268	-0.374868	0.18309
NM_001004319	XM_001090152	VHLL	2.92385	0.107989	0.539004	0.75516	0.675823	0.493487	0.224702	0.891806	0.985353
NM_001004323	XM_001104680	C7orf61	1.15776	5.83142	4.94176	2.36059	4.34053	5.02431	0.908643	0.0250675	0.693664
NM_001004326	NA	SLC22A20	2.58923	7.66014	5.86895	2.10951	6.7692	8.50833	0.844259	-0.109312	0.965066
NM_001004329	XM_001092529	DBX2	4.04036	1.78547	2.05156	5.22027	2.53326	2.67394	0.00543906	-0.404599	0.118762
NM_001004333	NA	RNASEK	52.6428	296.995	212.082	40.0112	242.495	187.087	0.0298333	0.258441	0.141702
NM_001004339	NA	ZYG11A	1.05194	0.346163	0.773468	1.67209	0.489564	0.47599	0.306205	-0.28051	0.694353
NM_001004342	NA	TRIM67	0.854393	0.355336	0.315507	0.676952	0.790462	0.462493	0.223905	-0.339499	0.10627
NM_001004343	XM_001104437	MAP1LC3C	30.2982	9.94679	13.8318	30.8158	10.3687	13.7528	0.759518	-0.0227789	0.988244
NM_001004343	XM_001093103	MAP1LC3C	30.2982	9.94679	13.8318	30.8158	10.3687	13.7528	0.759518	-0.0227789	0.988244
NM_001004354	XM_001116892	NRARP	6.74558	14.782	10.0923	4.31075	9.91473	9.34798	0.00727336	0.423669	0.0405098
NM_001004356	XM_001092871	FGFRL1	3.61705	13.6238	16.8705	7.71876	18.1974	19.2687	0.0183355	-0.40559	0.0194867
NM_001004358	XM_001092871	FGFRL1	3.61705	13.6238	16.8705	7.71876	18.1974	19.2687	0.0183355	-0.40559	0.0194867
NM_001004360	XM_002799401	DPP10	23.0129	9.73971	9.93825	19.7404	11.0366	10.1034	0.803423	0.0625183	0.904415
NM_001004416	NA	UMODL1	0.78593	0.982784	1.14535	1.28	1.30145	1.54022	0.219417	-0.500199	0.257094
NM_001004426	NA	PLA2G6	5.08362	13.5902	16.4582	7.6317	12.8242	15.0751	0.920183	-0.0162925	0.69996
NM_001004431	NA	METRNL	4.45066	25.5542	27.7158	9.91722	19.066	10.6777	0.362646	0.541371	0.576141
NM_001004439	NA	ITGA11	1.04541	0.607156	1.55337	1.41452	1.291	0.907626	0.781993	-0.17251	0.614881
NM_001004441	XM_001110392	ANKRD34B	70.0362	56.5979	79.6879	23.0968	46.7055	35.6592	0.0165745	0.968182	0.0158737
NM_001004453	XM_001087201	OR1L6	0.551002	0.0384107	1.10912	3.22006	0.504469	0.826074	0.226658	-1.42177	0.039267
NM_001004492	XM_001097768	OR2B11	0.538808	0.932658	1.09143	0.25761	0.883665	0.909326	0.165883	0.321731	0.371898
NM_001004684	XM_001107632	OR2D3	0.963391	0.636481	0.520583	0.642883	0.470071	0.422629	0.1636	0.465587	0.319506
NM_001004720	XM_001109452	NCK2	8.62986	16.3024	14.5768	7.56683	17.5397	15.6576	0.664257	-0.045121	0.931014
NM_001004722	XM_001109452	NCK2	8.17989	16.8421	14.5081	8.05768	15.9828	14.2598	0.641649	0.0455947	0.763314
NM_001005	XM_001086020	RPS3	214.344	922.572	850.162	184.282	757.543	646.257	0.0186065	0.323362	0.120193
NM_001005158	NA	SFMBT1	7.18333	1.60674	2.51295	6.58058	2.40999	2.55982	0.82598	-0.0312335	0.591916
NM_001005159	NA	SFMBT1	6.79038	1.52803	2.38615	6.2689	2.28607	2.42213	0.797694	-0.036271	0.589185
NM_001005169	NA	OR52I1	2.20287	0.670249	1.2777	2.87285	1.4323	1.66595	0.0117274	-0.524603	0.133611
NM_001005170	NA	OR52I2	2.83564	1.04377	2.89284	3.44162	1.95297	2.28887	0.331489	-0.182119	0.578956
NM_001005188	XM_001104702	OR6X1	1.6388	0.0205075	0.0409163	1.4119	0.0146538	0.0363332	0.39056	0.216902	0.734432
NM_001005197	XM_001104851	OR8D4	0.812372	0.599097	0.52086	1.06698	0.460169	0.296898	0.836172	0.0831996	0.536634
NM_001005207	XM_001107200	TRIM37	54.8796	17.247	22.2182	43.7697	27.1182	26.8943	0.804125	-0.0516292	0.429245
NM_001005209	XM_001105194	TMEM198	4.64157	10.2376	7.89483	3.09165	11.7788	8.17158	0.939634	-0.0168806	0.579557
NM_001005210	XM_001103585	LRRC55	5.91015	0.814716	2.20624	10.9217	2.91437	5.44732	0.010812	-1.11045	1.78066e-05
NM_001005217	NA	FRG2	1.96679	0.479444	1.04775	0.916056	0.563703	0.421555	0.0880691	0.877876	0.423943
NM_001005235	XM_001087201	OR1L4	0.570341	0.0383285	0.932142	2.37978	0.450281	0.657457	0.2495	-1.17851	0.0746314
NM_001005242	NA	PKP2	3.71617	2.38664	2.75036	5.94212	4.95769	4.44813	0.001605	-0.793779	0.00158878
NM_001005271	NA	CHD3	39.2336	57.7176	41.5821	23.6406	53.793	46.1911	0.535443	0.164267	0.347365
NM_001005273	NA	CHD3	37.9152	55.767	40.2203	22.8564	51.9904	44.6385	0.535171	0.16435	0.347201
NM_001005290	XM_001089702	PSRC1	1.09072	2.18878	3.86567	3.37508	4.15114	6.18662	0.0753085	-0.940489	0.0191785
NM_001005291	XM_001095392	SREBF1	11.3951	29.757	46.1004	21.9103	37.842	48.8295	0.212371	-0.315513	0.0632989
NM_001005332	NA	MAGED1	45.7667	80.785	75.9266	40.6938	96.0055	80.1423	0.49116	-0.0988751	0.906577
NM_001005333	NA	MAGED1	42.2158	73.6198	69.4022	37.6947	88.6415	73.9853	0.44112	-0.112938	0.859437
NM_001005335	XM_001085233	HNRNPL	95.855	156.411	162.237	103.355	148.159	157.484	0.528176	0.0192924	0.864131
NM_001005336	XM_002808095	DNM1	88.5656	79.6822	66.979	53.5843	121.846	76.3363	0.764481	-0.0980375	0.966059
NM_001005339	XM_001097657	RGS10	8.74094	11.6635	16.2236	10.7509	11.2015	11.5831	0.490443	0.127261	0.590731
NM_001005340	XM_001099643	GPNMB	1.57022	1.21069	1.5916	1.71107	2.54232	1.92226	0.0303299	-0.498131	0.0869634
NM_001005353	XM_001083089	AK4	26.3452	3.32004	4.54938	25.5514	6.27683	7.19245	0.243004	-0.189625	0.0360979
NM_001005353	XM_001089356	AK4	26.3452	3.32004	4.54938	25.5514	6.27683	7.19245	0.243004	-0.189625	0.0360979
NM_001005354	XM_002804392	PRR13	10.3592	42.4675	64.4968	12.9699	44.6723	57.7004	0.912508	0.0245654	0.88113
NM_001005360	XM_001103119	DNM2	15.3528	19.6617	31.9245	30.1915	29.6489	42.6011	0.0397949	-0.613882	0.00455318
NM_001005361	XM_001103119	DNM2	15.4821	19.807	32.3516	31.1305	29.9183	43.2799	0.040029	-0.625172	0.00382793
NM_001005362	XM_001103119	DNM2	15.2212	19.6545	32.0527	30.5449	29.5527	42.8164	0.0412178	-0.620748	0.00405264
NM_001005366	NA	KDM2B	9.34468	8.96916	7.82285	6.72739	9.06559	8.28388	0.370924	0.118429	0.480133
NM_001005367	NA	TTYH1	79.2057	254.902	284.127	124.868	284.583	312.598	0.0755645	-0.223943	0.201961
NM_001005368	XM_001100327	ZNF32	14.1678	27.3063	25.7562	16.1537	20.2437	20.5253	0.189398	0.240108	0.310171
NM_001005369	XM_002808037	MTIF2	41.2981	48.8284	53.4663	40.6676	43.0087	40.9745	0.00837183	0.204091	0.294938
NM_001005373	NA	LRSAM1	6.96375	7.19053	7.40972	6.25498	9.69557	8.52482	0.137493	-0.182706	0.551092
NM_001005374	NA	LRSAM1	7.09764	7.80574	7.88121	6.22755	10.2637	8.97992	0.187596	-0.160808	0.637046
NM_001005376	NA	PLAUR	0.292919	1.64067	1.28926	0.349001	0.928868	0.780116	0.037428	0.647106	0.145919
NM_001005377	NA	PLAUR	0.611199	2.96218	2.29102	0.466999	1.58363	1.27821	0.0102121	0.816961	0.0166698
NM_001005386	NA	ACTR2	115.62	112.205	108.111	88.0504	112.814	99.4195	0.272295	0.161862	0.361037
NM_001005388	NA	NFASC	25.5465	15.8789	30.8109	45.2965	28.2204	41.4211	0.0387815	-0.670059	0.00409989
NM_001005389	NA	NFASC	25.7915	1.80844	5.60581	46.6725	7.04058	12.7722	0.0404304	-1.0016	2.48884e-06
NM_001005404	NA	YPEL2	27.7788	15.7492	23.9318	38.545	20.4409	30.5382	0.137703	-0.408249	0.097564
NM_001005407	NA	CACNA1H	9.89122	27.7299	19.1835	4.93555	26.3605	19.4141	0.633342	0.163732	0.298102
NM_001005408	XM_002808113	NEURL4	10.9697	22.4319	22.1653	8.89138	21.8278	21.2784	0.227484	0.0957831	0.454822
NM_001005409	XM_001109090	SF3A1	12.8875	17.2181	17.7402	12.2611	20.1637	18.6082	0.242421	-0.0930397	0.84124
NM_001005413	XM_001098136	ZWINT	3.04475	5.27659	5.75895	2.49234	6.13694	4.93481	0.838081	0.0538852	0.638825
NM_001005415	NA	2016-03-02	20.458	51.2552	46.4541	14.054	44.3186	36.3722	0.0312096	0.318713	0.0694664
NM_001005416	NA	2016-03-02	21.9798	52.3642	46.5342	14.971	44.2431	36.4252	0.0187517	0.337877	0.0617156
NM_001005417	NA	B4GALT2	11.7791	29.6269	25.9016	10.4934	30.7754	26.7442	0.859901	-0.0150414	0.796842
NM_001005473	XM_001087469	PLCXD3	11.8668	6.48753	3.81617	7.37827	5.1504	3.9479	0.194876	0.428224	0.225182
NM_001005474	XM_001099425	NFKBIZ	2.93717	1.85169	3.67288	4.38965	2.40684	2.67068	0.409584	-0.161979	0.584139
NM_001005476	XM_001091595	PKP4	64.0065	45.5559	52.5703	67.2887	57.6519	61.6309	0.246	-0.202553	0.398744
NM_001005498	NA	RHBDF2	0.51784	1.06463	1.21958	0.652802	1.09143	1.25394	0.583685	-0.0975958	0.760706
NM_001005502	XM_001117353	CPM	12.8113	5.05682	11.0112	20.8123	8.02527	14.6099	0.128479	-0.589235	0.0502428
NM_001005505	NA	CACNA2D2	16.8829	16.1265	9.85588	9.63286	15.2819	11.8805	0.536993	0.220288	0.456829
NM_001005526	XM_001086317	SF3B1	72.4315	13.9553	35.6437	83.8112	33.6295	35.9632	0.0107006	-0.330093	0.0450435
NM_001005527	XM_001089055	FAM19A4	2.24918	1.37643	0.915326	1.13755	0.943875	0.657403	0.0253464	0.72943	0.0188121
NM_001005609	XM_001082424	EDA	1.32737	1.32755	2.05644	1.41307	1.45003	1.18787	0.71414	0.217875	0.64731
NM_001005610	XM_001082424	EDA	1.91139	0.416922	0.934781	1.55152	0.902216	0.724892	0.922676	0.0378383	0.789371
NM_001005612	XM_001082424	EDA	2.08238	0.413221	0.92735	1.73667	0.906218	0.707955	0.937018	0.0307161	0.764598
NM_001005619	NA	ITGB4	18.4187	30.7195	52.6193	38.3709	47.9883	51.2814	0.136611	-0.435771	0.0785469
NM_001005731	NA	ITGB4	18.1128	29.462	50.6121	38.0253	46.5219	49.6732	0.126623	-0.451002	0.0725374
NM_001005735	XM_001101658	CHEK2	1.31671	1.38267	0.990533	1.06249	0.907015	0.887591	0.161505	0.369036	0.205518
NM_001005739	XM_001087785	VPS54	18.1855	6.99149	7.82692	23.7156	7.00418	8.33871	0.12452	-0.242997	0.565274
NM_001005741	NA	GBA	11.6805	8.94125	13.2571	10.5053	14.0958	16.2206	0.0743162	-0.26895	0.313267
NM_001005742	NA	GBA	11.6805	8.94125	13.2571	10.5053	14.0958	16.2206	0.0743162	-0.26895	0.313267
NM_001005743	XM_001090008	NUMB	17.8679	21.0296	19.8043	16.3063	19.6044	18.4878	0.0307457	0.109839	0.511198
NM_001005744	XM_001090008	NUMB	18.2252	21.5865	20.2997	16.7434	19.9934	18.8477	0.0220838	0.112958	0.503909
NM_001005745	XM_001090008	NUMB	18.1071	21.7418	20.3868	16.632	20.0699	18.8185	0.0205155	0.117604	0.491028
NM_001005746	NA	CACNB4	57.8958	27.3094	27.2271	29.9266	26.887	21.307	0.101381	0.525281	0.15747
NM_001005747	NA	CACNB4	57.4343	26.817	26.7725	29.7843	26.4461	20.9505	0.101862	0.524554	0.158428
NM_001005749	NA	GBA	11.6805	8.94125	13.2571	10.5053	14.0958	16.2206	0.0743162	-0.26895	0.313267
NM_001005750	NA	GBA	11.6805	8.94125	13.2571	10.5053	14.0958	16.2206	0.0743162	-0.26895	0.313267
NM_001005751	NA	FAM21A	29.8225	22.9421	25.6716	29.7306	25.0498	26.5117	0.226993	-0.0515933	0.92499
NM_001005753	XM_001086438	CHMP3	26.7037	33.1483	39.8757	23.4218	34.2783	35.9422	0.22456	0.0908339	0.539428
NM_001005781	NA	SUMO1	77.703	112.777	96.9176	70.8131	94.1587	82.6975	0.0031024	0.214632	0.268756
NM_001005782	NA	SUMO1	71.0575	119.309	97.747	66.3732	92.4484	80.1767	0.00501137	0.269638	0.192432
NM_001005849	NA	SUMO2	113.522	215.642	203.171	112.858	182.046	175.536	0.00745861	0.178319	0.385988
NM_001005850	XM_001091737	ZNF835	2.08962	0.853385	1.15135	1.46282	2.28262	2.49797	0.0841127	-0.608694	0.0247379
NM_001005851	NA	ZNF780B	10.6963	2.98522	4.1845	9.98373	2.92831	3.25283	0.0615748	0.144355	0.380017
NM_001005853	XM_001088261	OR6B2	0.406336	0.750012	1.83037	0.647941	1.71096	1.44501	0.454004	-0.348921	0.315528
NM_001005855	XM_001114383	ATP8B2	22.5762	4.23126	8.37809	19.318	9.95151	11.9291	0.309265	-0.227613	0.0725883
NM_001005861	XM_001112355	RYK	15.8003	14.5843	14.6201	20.351	13.9859	20.6612	0.0792422	-0.289306	0.2971
NM_001005862	XM_002800451	ERBB2	4.20588	6.45818	6.46439	5.57501	6.53273	8.2438	0.450227	-0.248743	0.49159
NM_001005909	NA	IP6K2	19.3534	37.155	39.2919	20.3306	39.7956	41.2176	0.210321	-0.0811551	0.843886
NM_001005910	NA	IP6K2	13.1459	25.7007	37.1883	18.6006	41.241	46.0656	0.0222154	-0.478065	0.0401897
NM_001005911	NA	IP6K2	13.1782	25.6923	37.2251	18.6221	41.2719	46.1215	0.0223373	-0.478389	0.0401943
NM_001005914	NA	SEMA3B	4.74417	45.9181	21.1086	10.6362	26.0226	43.8466	0.813053	-0.165689	0.382098
NM_001005915	NA	ERBB3	10.5707	2.17854	5.79676	26.9062	4.79379	11.306	0.0716713	-1.21343	9.47513e-05
NM_001005918	NA	ATP7B	5.51906	2.67063	4.36501	4.96426	3.04565	3.69592	0.759046	0.100999	0.724027
NM_001005920	XM_002802342	JMJD8	22.1144	78.765	64.2806	19.4905	57.855	51.8366	0.00826948	0.354459	0.110458
NM_001005922	NA	KRTAP5-1	8.05736	2.69593	1.75477	0.161333	2.1198	2.40777	0.141448	1.41554	0.143116
NM_001006	XM_001099771	RPS3A	314.002	836.079	592.419	343.256	452.441	425.595	0.0887806	0.512751	0.0409419
NM_001006109	XM_001095849	HMCES	17.6494	19.8592	22.0786	14.5716	24.266	24.6132	0.478913	-0.0906376	0.920769
NM_001006114	NA	YBEY	3.25664	8.98325	9.21689	3.80753	7.47693	7.26102	0.118255	0.210366	0.466785
NM_001006115	XM_001107338	IP6K1	26.4958	24.1111	23.407	23.8253	29.4254	29.801	0.198224	-0.166214	0.553176
NM_001006600	NA	ERBB2IP	45.3773	13.6956	24.3246	82.5974	19.0033	27.2173	0.104342	-0.627258	0.0535741
NM_001006605	XM_001100447	FAM69A	29.717	27.3544	34.5488	28.5988	29.0269	26.6275	0.198248	0.120937	0.500496
NM_001006607	NA	LRRC37A2	15.511	6.22118	10.7384	23.0991	7.80545	8.84566	0.250139	-0.291827	0.423382
NM_001006610	XM_001114300	SIAH1	11.7114	14.8384	17.7575	14.7613	15.2072	16.8304	0.403775	-0.0789296	0.791287
NM_001006612	XM_001086670	WBP5	59.0347	198.812	145.926	44.8973	147.887	132.64	0.0263927	0.31122	0.108432
NM_001006613	XM_001086670	WBP5	55.8918	189.118	138.471	42.8238	139.777	125.347	0.0271187	0.316466	0.107142
NM_001006614	XM_001086670	WBP5	55.9824	189.48	138.772	42.921	139.98	125.58	0.0271188	0.316806	0.107122
NM_001006616	NA	TSPAN17	3.2681	5.97068	4.22985	2.80329	6.61417	5.3549	0.434157	-0.133298	0.767106
NM_001006617	NA	MAPKAP1	25.0503	24.3147	18.9993	18.5394	24.9395	21.5837	0.6074	0.0714152	0.644967
NM_001006618	NA	MAPKAP1	27.2316	8.64727	9.28605	22.5873	16.7438	14.2978	0.246992	-0.247809	0.0778864
NM_001006619	NA	MAPKAP1	24.5532	24.3608	18.8783	18.4215	24.6908	21.4	0.595808	0.0715475	0.64478
NM_001006620	NA	MAPKAP1	23.7997	26.1942	20.0982	17.5263	25.7432	22.2935	0.475495	0.0963708	0.538258
NM_001006621	NA	MAPKAP1	23.014	26.7135	20.3371	16.9031	25.7703	22.3711	0.421414	0.107259	0.496188
NM_001006622	XM_001089955	WDR33	35.555	6.79909	9.95609	35.1483	10.0552	10.6979	0.194197	-0.0957946	0.441836
NM_001006623	XM_001089955	WDR33	24.6299	10.893	14.3555	23.4097	12.6334	13.0314	0.798348	0.023437	0.890765
NM_001006624	XM_001106933	PDPN	5.86287	5.90785	5.59042	8.11924	6.8971	8.4552	0.238431	-0.435051	0.246439
NM_001006625	XM_001106933	PDPN	5.86409	5.92239	5.60418	8.13923	6.91408	8.46904	0.237355	-0.435719	0.24542
NM_001006626	NA	CHRM2	2.37487	0.122589	0.263806	1.19146	0.388322	0.388572	0.362466	0.488342	0.522702
NM_001006627	NA	CHRM2	2.09324	0.116131	0.242516	1.03175	0.40688	0.351154	0.380553	0.454106	0.495217
NM_001006628	NA	CHRM2	2.35891	0.121114	0.270527	1.18199	0.410354	0.386429	0.363101	0.475113	0.517195
NM_001006629	NA	CHRM2	2.33867	0.125435	0.280179	1.15752	0.42028	0.390283	0.343572	0.479644	0.544759
NM_001006630	NA	CHRM2	2.10982	0.112208	0.234322	1.05263	0.397075	0.347596	0.397321	0.450685	0.471282
NM_001006631	NA	CHRM2	2.3534	0.128439	0.268217	1.1719	0.40685	0.388368	0.359407	0.483379	0.543319
NM_001006632	NA	CHRM2	2.29228	0.129808	0.271076	1.11991	0.406626	0.388895	0.341229	0.49163	0.560588
NM_001006634	NA	ARHGAP17	7.88996	10.9241	11.509	11.1713	9.16424	11.4258	0.690152	-0.0668594	0.840496
NM_001006636	XM_002798865	GTDC1	6.44082	3.32317	5.37297	10.9122	4.02368	5.82428	0.112042	-0.455746	0.113943
NM_001006638	XM_002800588	RAB37	2.07871	0.912099	1.4233	2.80595	1.30069	1.48626	0.0293907	-0.341472	0.26938
NM_001006639	NM_001080762	TCEAL1	29.2025	48.7442	44.5857	24.8384	39.7929	37.4254	0.0909097	0.263793	0.197425
NM_001006640	NM_001080762	TCEAL1	28.5291	47.3314	43.1022	24.1262	38.4709	36.3332	0.0909479	0.266024	0.19409
NM_001006641	NA	SLC25A25	20.1442	32.2965	26.5326	12.8501	26.2694	20.9506	0.0404228	0.39472	0.0423037
NM_001006642	NA	SLC25A25	21.6484	33.7172	27.7893	13.9396	27.4152	21.9844	0.0388039	0.392703	0.0378313
NM_001006643	NA	SLC25A25	21.8875	34.2125	28.2211	13.9209	27.977	22.2968	0.0391648	0.393438	0.0399823
NM_001006655	NA	FAM149A	8.81676	9.44893	14.9557	11.1578	8.53253	6.55621	0.270952	0.339987	0.116655
NM_001006656	NA	ZNF473	5.36047	2.6311	4.60729	6.97853	3.69434	5.10437	0.103747	-0.324552	0.186141
NM_001006657	NA	WDR35	16.0569	11.0634	16.1423	18.7544	13.9798	11.5791	0.915658	-0.0346207	0.99982
NM_001006665	NA	RPS6KA1	5.53334	5.46894	14.1655	11.6126	8.26026	12.9933	0.423671	-0.385021	0.177
NM_001006681	XM_001095495	SPIN2B	8.05155	13.5438	13.2494	8.05837	12.516	13.2815	0.411888	0.0415331	0.768242
NM_001006682	XM_001095495	SPIN2B	8.40045	13.8362	13.5636	8.29622	12.6308	13.3705	0.254534	0.0618612	0.704214
NM_001006683	XM_001095495	SPIN2B	8.39716	13.846	13.579	8.31701	12.655	13.3843	0.259578	0.060277	0.71048
NM_001006684	XM_002803417	TCEAL8	67.6095	144.193	121.66	60.6851	116.122	104.579	0.0207342	0.244969	0.232133
NM_001006932	XM_001107921	RPS6KA2	38.6704	3.8705	8.7886	28.4825	16.7373	12.9963	0.551804	-0.181629	0.0387236
NM_001006933	XM_002808542	TCEAL3	19.071	103.305	96.0843	15.0316	95.9608	90.2501	0.105933	0.118435	0.343677
NM_001006935	XM_002808543	TCEAL4	58.5874	159.02	159.936	57.8897	155.421	155.014	0.640986	0.0356625	0.771331
NM_001006936	NA	TCEAL4	58.6106	159.068	159.989	57.9353	155.46	155.036	0.640556	0.0357211	0.771613
NM_001006937	XM_002808543	TCEAL4	58.5566	158.872	159.851	57.7388	155.101	154.787	0.624777	0.0373938	0.764383
NM_001006938	NA	TCEAL6	15.2629	46.366	50.0353	14.7228	51.4647	48.4205	0.713083	-0.0375425	0.964176
NM_001006939	XM_001108073	LRRC18	3.0064	1.7081	2.83252	3.29492	2.57812	2.94881	0.704593	-0.225174	0.755069
NM_001006941	XM_002802907	ALG3	5.12679	17.6376	15.9312	4.79208	14.6135	13.738	0.0265292	0.223437	0.325504
NM_001006944	XM_001114877	RPS6KA4	11.6382	20.7923	20.9557	6.76464	26.7142	20.9148	0.90218	-0.0269721	0.456388
NM_001006945	XM_001102656	LRIF1	12.5493	13.4189	14.8171	9.9335	15.7937	12.6618	0.622198	0.0873595	0.544867
NM_001006947	XM_001088354	UHRF1BP1L	38.168	2.81016	6.57599	32.1314	7.26809	8.14625	0.998862	0.000257792	0.137692
NM_001007	NA	RPS4X	281.123	775.742	475.037	330.071	546.383	402.821	0.180732	0.259997	0.336205
NM_001007022	XM_002808221	ODF2L	29.3712	37.3781	31.6207	37.9023	35.8614	31.1958	0.603268	-0.0935421	0.770702
NM_001007023	NA	DIO2	7.71219	8.54669	6.90963	6.77896	4.57385	2.65838	0.00383581	0.725586	0.0436538
NM_001007024	XM_001108522	GOSR1	18.2702	7.20788	9.86263	19.4881	10.4245	11.6269	0.00646376	-0.233156	0.254043
NM_001007025	XM_001108522	GOSR1	18.3778	7.25033	9.9148	19.6029	10.4835	11.6932	0.0064241	-0.233235	0.253886
NM_001007026	NA	ATN1	10.334	58.3947	60.5635	10.1452	69.3112	70.923	0.233356	-0.217971	0.555019
NM_001007027	XM_001093123	ALG8	13.526	12.7022	13.9083	12.9586	10.4311	11.9354	0.014546	0.184223	0.337317
NM_001007067	XM_001088209	SDCBP	127.949	183.488	151.424	103.354	143.66	120.354	0.0470228	0.333353	0.0926308
NM_001007068	XM_001088209	SDCBP	128.035	184.409	152.074	103.622	143.906	120.535	0.0458291	0.335784	0.0908405
NM_001007069	XM_001088209	SDCBP	127.874	183.404	151.313	103.323	143.516	120.271	0.0469922	0.333525	0.0925534
NM_001007070	XM_001088209	SDCBP	128.054	183.662	151.526	103.469	143.718	120.44	0.0469922	0.333525	0.0925534
NM_001007072	XM_001086522	ZSCAN2	2.21054	0.734722	1.61164	2.4116	1.73224	2.19613	0.0216978	-0.476422	0.100277
NM_001007073	NA	RPL32	195.417	432.502	391.859	237.918	326.709	320.62	0.189235	0.204103	0.41987
NM_001007074	NA	RPL32	198.63	421.915	382.243	243.577	318.048	311.875	0.202604	0.199135	0.422335
NM_001007075	NA	KLHL5	24.2398	13.3672	16.9604	30.6481	14.6467	14.7258	0.236254	-0.137422	0.783078
NM_001007088	XM_002806214	ZNF182	4.9261	5.83634	6.85944	5.47001	5.3682	5.31865	0.191054	0.125221	0.524613
NM_001007089	XM_001102673	RESP18	5.05188	28.244	9.2871	1.46456	8.83877	5.32707	0.0586802	1.44592	0.000107816
NM_001007090	NA	C8orf48	3.90275	5.66794	3.09966	3.99201	3.03195	2.57118	0.10187	0.401079	0.122993
NM_001007094	XM_001096693	ZNF37A	10.2538	3.59136	4.2722	13.607	4.58645	4.79313	0.0288425	-0.343422	0.202107
NM_001007097	XM_001107264	NTRK2	228.241	67.6757	137.639	311.35	97.5492	121.182	0.107301	-0.289996	0.287795
NM_001007098	NA	SCP2	14.0819	4.83723	7.84009	19.1598	10.3922	10.7007	0.000699301	-0.589053	0.00721534
NM_001007099	NA	SCP2	59.5389	114.922	107.631	67.5384	97.4501	95.9029	0.156452	0.112715	0.624444
NM_001007100	NA	SCP2	59.9222	115.289	107.827	67.9505	97.5255	95.86	0.152227	0.11509	0.616622
NM_001007101	XM_002800209	ZNF484	21.8112	1.85181	1.74415	21.3367	1.99735	2.14303	0.93741	-0.00396092	0.711664
NM_001007102	NA	L3MBTL3	4.68923	4.36641	3.02906	4.44038	3.92024	3.78022	0.973547	-0.00668721	0.978532
NM_001007122	NA	FSD2	1.1799	0.188153	0.1174	1.09342	0.894495	0.471675	0.165184	-0.72752	0.0180565
NM_001007125	NA	LKAAEAR1	1.89636	7.60227	7.72526	2.50769	4.10104	12.6701	0.676071	-0.162605	0.917612
NM_001007139	NA	IGF2	6.75383	79.5565	6.31003	3.41567	6.16177	5.78244	0.298156	2.59216	0.0442727
NM_001007156	XM_001087476	NTRK3	34.4485	27.5835	24.3944	24.5146	27.1375	19.8391	0.171601	0.273706	0.16633
NM_001007157	NA	PHF14	35.0249	18.4339	13.9062	30.5904	12.8363	13.3257	0.0782147	0.247316	0.177355
NM_001007169	XM_001105826	ZNF483	54.2276	13.5604	9.52103	51.3255	10.6484	18.1658	0.835839	-0.0518801	0.743539
NM_001007188	NA	DEPDC5	14.3383	0.983981	2.47683	15.9709	2.14121	3.54516	0.00299387	-0.283044	0.0389343
NM_001007189	XM_002804545	IGIP	34.4585	31.5386	32.177	33.6138	29.3949	31.9166	0.402335	0.0485493	0.718016
NM_001007214	XM_001097867	CACYBP	44.1024	80.066	67.3015	40.2469	64.0276	57.177	0.00316437	0.246016	0.229354
NM_001007225	XM_001095336	IGF2BP2	1.30187	0.86096	0.337173	1.15076	0.42352	0.650675	0.699782	0.168153	0.71786
NM_001007226	NA	SPOP	30.7239	33.8326	34.9833	28.5762	37.0708	37.2253	0.484748	-0.0475094	0.993504
NM_001007227	NA	SPOP	28.7813	34.2979	35.1128	26.563	37.4827	37.2232	0.514578	-0.044512	0.980648
NM_001007228	NA	SPOP	28.7185	34.7335	35.4448	26.4601	37.7361	37.383	0.566069	-0.0386078	0.958392
NM_001007229	NA	SPOP	28.5349	34.2949	35.1004	26.3436	37.4744	37.1683	0.513057	-0.0443333	0.978985
NM_001007230	NA	SPOP	28.5998	33.8741	34.7799	26.4467	37.2298	37.0148	0.466867	-0.0501128	0.999155
NM_001007231	XM_001095743	ARHGAP25	1.25532	1.07	1.07932	1.20322	0.830227	0.846162	0.195339	0.241628	0.302472
NM_001007237	XM_001102991	IGSF3	8.47695	4.3483	3.87501	6.08909	9.66811	7.45012	0.176704	-0.474709	0.0571449
NM_001007239	NA	METTL13	6.77986	6.5821	7.91326	5.74256	8.78445	6.32793	0.867046	0.0287851	0.733486
NM_001007240	XM_001085711	GP2	4.95012	0.840154	1.34187	4.65516	1.03309	1.33445	0.779468	0.0223116	0.906222
NM_001007241	XM_001085711	GP2	6.05855	1.02828	1.64234	5.6825	1.26442	1.63325	0.761435	0.0248383	0.91056
NM_001007242	XM_001085711	GP2	6.08331	1.03248	1.64905	5.70573	1.26958	1.63993	0.761435	0.0248383	0.91056
NM_001007243	NA	STAR	3.37547	2.10042	1.9497	3.17057	1.8564	2.00471	0.503949	0.078635	0.696849
NM_001007245	XM_001099740	IFRD1	22.8439	27.2273	25.4044	24.0306	21.0848	22.547	0.335969	0.157654	0.375235
NM_001007246	NA	BRWD1	45.9557	42.6327	32.3728	35.1632	38.4437	32.0882	0.33195	0.194637	0.340031
NM_001007248	XM_001092675	ZNF599	4.66318	2.25861	2.78748	4.09652	3.36549	3.24739	0.327174	-0.141443	0.469456
NM_001007250	NA	SCP2	56.8589	118.8	107.95	66.2449	95.7284	94.179	0.134651	0.146901	0.555203
NM_001007255	XM_002808248	KLHDC9	15.0069	39.2829	33.4438	14.077	34.3611	30.5609	0.279515	0.151294	0.436813
NM_001007256	NA	KLHDC9	18.5516	49.7294	42.3331	17.4216	43.9361	39.5081	0.330727	0.133098	0.479514
NM_001007257	XM_001107002	PRDM2	25.5677	4.69219	8.45369	21.4015	9.42047	10.6322	0.597303	-0.0986755	0.150954
NM_001007259	XM_001085715	SETD4	8.02479	4.88781	6.27924	8.12022	5.14589	6.09725	0.939586	-0.0128363	0.955057
NM_001007267	NA	PLA2R1	5.183	0.503575	0.819782	3.35008	0.43518	0.425026	0.0343425	0.627933	0.00929657
NM_001007269	XM_001116533	GEMIN7	5.18478	13.2353	11.5362	5.96571	11.4868	10.5541	0.512065	0.0970874	0.699778
NM_001007270	XM_001116533	GEMIN7	5.11911	12.8743	11.4395	6.26023	11.2125	10.4614	0.629568	0.0754023	0.793635
NM_001007271	NA	DUSP13	0.415371	0.389783	1.05051	0.334489	0.517234	0.845656	0.718503	0.128629	0.82265
NM_001007272	NA	DUSP13	0.391874	0.566614	1.29007	0.27678	0.561865	0.81537	0.289658	0.443025	0.360571
NM_001007273	NA	DUSP13	0.459075	0.475458	1.14408	0.291498	0.542774	0.839546	0.383081	0.312479	0.483174
NM_001007277	NA	EI24	30.7626	38.9325	38.6825	29.0303	42.6409	43.7661	0.224105	-0.0910439	0.852341
NM_001007278	XM_001104514	TRIM13	13.1029	4.8615	5.48692	19.8032	5.04298	6.59867	0.0923473	-0.423159	0.209823
NM_001007279	NA	RASL10A	2.17646	5.74155	5.61113	2.30055	6.61271	5.95649	0.152807	-0.136309	0.682567
NM_001007464	XM_001111296	RWDD1	25.1785	51.9275	46.7711	30.7666	39.9612	43.2765	0.411039	0.119821	0.637186
NM_001007466	NA	TULP4	47.3541	7.80469	10.386	36.2265	11.4119	11.0934	0.480813	0.158338	0.816699
NM_001007467	XM_001111056	SFI1	2.91854	3.71067	4.05722	3.23031	2.93903	3.084	0.250207	0.207734	0.32828
NM_001007469	NA	HCST	1.50474	4.80759	3.09068	0.7203	2.80817	2.49505	0.0207027	0.642514	0.0599393
NM_001007470	NA	TRPM3	38.9704	14.6664	1.29086	4.68845	0.363602	0.280329	0.205667	3.36468	0.00119854
NM_001007471	NA	TRPM3	9.19459	2.63662	0.403769	3.67312	0.195599	0.256789	0.277555	1.56837	0.0250315
NM_001007523	XM_001091814	F8A2	3.73555	11.4091	13.6898	3.55791	15.4134	12.9711	0.367434	-0.14768	0.784002
NM_001007524	XM_001091814	F8A3	3.73555	11.4091	13.6898	3.55791	15.4134	12.9711	0.367434	-0.14768	0.784002
NM_001007525	XM_001114125	NWD1	19.4675	13.665	14.7787	18.0329	11.6139	14.5256	0.803572	0.117214	0.731371
NM_001007527	XM_001093720	LMBRD2	43.5937	1.82058	3.66121	35.8371	5.08527	5.48849	0.660117	0.0805408	0.023927
NM_001007531	XM_001099236	NKAPL	0.985969	1.18988	1.17295	0.616578	1.01677	0.963009	0.172693	0.367158	0.234007
NM_001007532	NA	STH	11.3359	6.98759	10.4091	14.8063	14.0509	15.8566	0.001838	-0.638027	0.0156667
NM_001007537	XM_002800684	C1QTNF9B	2.87558	6.00473	8.78653	3.87432	10.7172	11.6287	0.0339057	-0.569636	0.0330992
NM_001007538	XM_001093015	SHISA2	2.91376	2.10454	1.87638	2.60791	2.34479	2.65799	0.466008	-0.142544	0.580817
NM_001007553	XM_001111655	CSDE1	156.477	107.183	118.941	164.236	122.196	132.952	0.00333727	-0.132433	0.626848
NM_001007559	XM_001098462	SS18	20.1769	10.5487	13.8515	25.6082	14.551	17.5754	0.0546079	-0.373134	0.112495
NM_001007561	XM_001106191	IRGQ	14.9433	4.71322	5.46483	13.3063	5.54744	6.63152	0.827829	-0.0207472	0.701608
NM_001007563	NA	IGFBPL1	8.81139	3.99325	3.86393	6.50542	8.5268	6.30073	0.348122	-0.355953	0.231554
NM_001007565	XM_001095002	TFG	39.7149	62.1098	56.3352	39.0406	58.3864	55.1713	0.292322	0.0516445	0.709972
NM_001007593	XM_001110212	SMPD1	8.56952	22.1714	25.4976	11.9191	22.3546	24.2786	0.772443	-0.058168	0.653711
NM_001007792	XM_001114243	NTRK1	1.16687	1.71372	1.60405	0.407124	1.58028	1.31086	0.139507	0.443285	0.11289
NM_001007793	XM_001105657	BUB3	19.5703	15.954	20.4002	23.3262	19.1129	23.616	0.0361306	-0.240191	0.362575
NM_001007794	NA	CEPT1	25.0713	25.7696	22.7524	26.4368	21.6909	23.45	0.585017	0.0400667	0.724046
NM_001008211	NA	OPTN	21.4703	24.9964	22.0282	19.1726	25.7647	24.3641	0.8724	-0.0168867	0.934111
NM_001008212	NA	OPTN	21.753	25.3238	22.311	19.3868	25.9508	24.6078	0.912089	-0.0115458	0.915135
NM_001008213	NA	OPTN	21.5617	25.0986	22.122	19.2542	25.8744	24.46	0.872896	-0.0168139	0.933866
NM_001008215	NA	COA5	11.8419	29.4142	23.2445	17.7267	20.9891	17.3608	0.316654	0.201915	0.505667
NM_001008216	XM_001104086	GALE	7.24605	20.6037	16.2327	8.23465	16.2942	18.5435	0.766058	0.0334426	0.925795
NM_001008218	XM_002801673	AMY1B	44.9548	102.593	72.8938	33.1899	75.6635	67.2857	0.0415888	0.323683	0.102099
NM_001008219	XM_002801673	AMY1C	48.4727	112.297	82.2886	37.8506	84.0985	76.0605	0.0454693	0.295735	0.13831
NM_001008220	XM_002804652	CPLX2	191.052	290.677	223.393	79.8428	326.848	192.773	0.440381	0.234198	0.182222
NM_001008221	XM_002801673	AMY1A	50.1065	115.793	84.7201	39.2169	86.3778	78.0729	0.0420181	0.29928	0.135991
NM_001008222	XM_002808549	ZDHHC9	7.27414	5.65343	22.0872	28.8671	15.3318	30.3896	0.13476	-1.09099	0.00822287
NM_001008224	XM_001088091	UACA	4.35175	4.63118	6.28044	8.72145	3.83526	4.71564	0.57112	-0.178391	0.837615
NM_001008225	XM_001105643	CNOT4	11.4121	2.8109	4.78263	12.618	5.89769	5.8191	0.00152038	-0.356599	0.0444348
NM_001008226	XM_001111309	FAM154B	7.4449	5.29655	5.22128	6.84166	3.77643	5.31602	0.590618	0.172888	0.436753
NM_001008228	NA	MOG	59.8393	47.6508	252.368	254.987	161.578	303.412	0.207427	-1.00052	0.0127106
NM_001008229	NA	MOG	60.5052	48.1459	245.464	238.369	157.392	291.464	0.217734	-0.956566	0.014496
NM_001008237	XM_001094133	TTC32	10.9576	23.5492	29.4616	15.8826	18.6993	22.9612	0.435347	0.152716	0.686792
NM_001008239	XM_001084520	C18orf25	18.1179	6.9999	8.11668	15.9192	8.74316	8.8392	0.912057	-0.0115475	0.808176
NM_001008272	XM_002802637	TAGLN3	92.2713	192.936	165.779	62.6995	145.203	109.24	0.019099	0.507954	0.0108372
NM_001008273	XM_002802637	TAGLN3	102.347	219.954	188.634	68.9573	166.613	125.675	0.0220478	0.500158	0.0114676
NM_001008274	XM_001112866	TRIM72	1.09259	0.185023	0.297212	0.86266	0.376102	0.410686	0.794403	-0.0667901	0.38466
NM_001008388	NA	CISD2	11.7347	15.9988	16.265	10.6573	13.1717	13.0911	0.0953656	0.253045	0.217046
NM_001008390	XM_001082379	CGGBP1	30.4307	27.2079	24.5649	28.2004	23.2215	23.8659	0.0468501	0.126785	0.466508
NM_001008391	XM_001084263	CCDC73	4.58155	4.10946	3.06346	3.96944	2.69521	2.40562	0.000667874	0.373992	0.0694153
NM_001008392	NA	CTDSPL	11.7101	12.2976	10.9919	7.83595	9.27827	7.8229	0.0173023	0.489045	0.0179653
NM_001008393	NA	C4orf46	4.76573	3.66829	5.41485	7.35807	5.40468	6.08126	0.0282315	-0.444338	0.0696759
NM_001008395	XM_001112816	LAMTOR4	20.23	126.416	113.453	22.999	82.4012	76.2529	0.0548221	0.517879	0.0835532
NM_001008396	NA	WDHD1	4.0411	1.64617	1.65831	3.39754	2.01869	1.61891	0.698323	0.0622965	0.926079
NM_001008397	XM_001098032	GPX8	4.48597	4.60687	3.17001	4.14917	2.63075	3.58302	0.51378	0.24286	0.377816
NM_001008401	NA	ZNF761	5.63946	1.75912	3.65368	6.6793	2.04429	2.46493	0.907531	-0.0176779	0.77789
NM_001008404	NA	C14orf180	1.94738	7.98174	1.2658	0.90079	1.94791	1.29673	0.331384	1.43325	0.0971614
NM_001008405	NA	BCAP29	19.0783	16.6773	20.4726	18.0915	18.6222	17.291	0.647617	0.0582123	0.692052
NM_001008409	NA	TTLL9	8.54924	17.2923	19.5926	11.1176	12.657	15.1774	0.687374	0.22208	0.767832
NM_001008410	XM_002799411	STEAP3	1.87612	0.606286	1.21673	4.03091	1.66371	2.91563	0.00390549	-1.21886	7.21331e-06
NM_001008485	XM_002802680	SLC41A3	13.8848	9.68185	11.868	11.871	15.5154	12.687	0.297773	-0.177482	0.50784
NM_001008486	XM_002802680	SLC41A3	13.5805	9.96194	12.0573	11.6044	15.3742	12.549	0.349236	-0.150992	0.600534
NM_001008487	XM_002802680	SLC41A3	13.1247	13.4551	14.3243	10.7392	15.2931	12.8022	0.461868	0.0749037	0.587464
NM_001008489	NA	PHOSPHO2	11.0481	13.8944	9.30787	9.04121	10.4925	10.7347	0.24122	0.178306	0.398375
NM_001008491	NA	SEPT2	94.9793	87.2637	115.348	167.413	109.712	153.397	0.0157503	-0.532756	0.0266968
NM_001008492	NA	SEPT2	100.854	92.7893	122.627	178.025	116.538	163.001	0.0160003	-0.532811	0.0266946
NM_001008493	NA	ENAH	16.0515	6.14375	8.08798	25.3623	7.27301	9.80005	0.058455	-0.486746	0.100259
NM_001008495	XM_002805423	TMEM64	12.8675	6.93659	5.79064	12.6863	5.6557	6.48923	0.665193	0.043688	0.720335
NM_001008503	NA	OPRM1	7.66379	0.29242	0.324695	4.43874	0.910501	0.752196	0.457968	0.440641	0.181549
NM_001008504	NA	OPRM1	6.05392	0.134691	0.0625249	3.58108	0.407755	0.379748	0.501784	0.516952	0.0793499
NM_001008505	NA	OPRM1	5.97914	0.161081	0.0570606	3.59651	0.425863	0.396135	0.515935	0.488076	0.0829102
NM_001008528	NA	MXRA7	27.9724	31.8445	23.5593	18.9897	34.6971	23.348	0.51931	0.114124	0.410443
NM_001008529	NA	MXRA7	121.731	291.579	180.37	69.7741	194.726	128.979	0.00739838	0.593401	0.00777013
NM_001008530	XM_001092047	LGMN	38.4714	23.5761	31.4461	40.3903	36.5731	35.3166	0.0451251	-0.264162	0.242311
NM_001008534	XM_001084094	AKAP14	14.4736	24.8619	18.2019	17.058	18.4073	23.2989	0.956934	-0.0304386	0.986723
NM_001008535	XM_001084094	AKAP14	11.3557	15.8596	16.0676	14.7263	16.5129	23.2446	0.524518	-0.332029	0.679678
NM_001008537	XM_001096699	KIAA2022	8.4138	1.97783	1.54163	5.38322	1.81805	1.60291	0.193379	0.438729	0.232067
NM_001008539	NA	SLC7A2	17.0252	8.06365	14.5405	36.0635	11.9387	15.5526	0.0537936	-0.681432	0.0184114
NM_001008540	NA	CXCR4	2.26504	2.12749	2.23389	2.74912	2.41249	2.61991	0.463935	-0.231821	0.486226
NM_001008541	XM_001085505	MXI1	38.9261	34.3427	52.9503	73.7369	46.7119	56.9726	0.0717202	-0.49125	0.0409253
NM_001008563	XM_001107144	USP20	11.9297	18.6879	17.9385	11.1551	20.1778	19.6549	0.412564	-0.0705019	0.941103
NM_001008564	NA	NUPL1	24.6914	14.8167	15.6487	23.294	15.6822	15.22	0.76173	0.0253498	0.849014
NM_001008566	XM_001105516	TPST2	6.85592	12.3378	8.24018	6.28984	10.4856	11.5795	0.796745	-0.0476402	0.946377
NM_001008656	NA	TCOF1	5.00186	4.6582	4.99986	4.72431	6.42546	5.94764	0.0632586	-0.2219	0.4242
NM_001008657	NM_001039952	TCOF1	4.6582	1.26634	2.10992	4.28864	3.73802	3.52822	0.0368437	-0.524226	0.00404032
NM_001008660	XM_002799729	PICALM	84.93	54.8257	77.2438	117.435	68.159	86.8498	0.180593	-0.328268	0.199337
NM_001008661	NA	CCBL2	21.8045	17.4892	20.0512	22.22	20.5008	20.5704	0.252123	-0.0928808	0.782076
NM_001008662	NA	CCBL2	21.4261	18.1424	20.4026	21.6591	20.4808	20.4504	0.428748	-0.0616704	0.899319
NM_001008695	XM_001084855	THAP7	12.2468	41.6616	34.0516	12.2569	26.3514	24.8316	0.0920596	0.471456	0.0689292
NM_001008697	NM_001080120	TFIP11	10.4582	11.4	12.7884	9.87852	12.6721	14.0711	0.254545	-0.0799809	0.872482
NM_001008699	NA	IL4R	2.6642	0.384302	1.17652	3.15268	2.26261	3.05973	0.00210474	-1.00426	6.37786e-05
NM_001008701	NA	LPHN1	30.3064	36.4887	35.8909	25.2523	38.7436	35.1151	0.72508	0.0511227	0.651952
NM_001008703	NA	C6orf1	16.0777	64.1942	62.2422	14.1873	63.9173	59.1334	0.613512	0.0544267	0.584764
NM_001008704	NA	C6orf1	16.6859	65.5965	63.6286	14.2999	64.7757	59.844	0.502984	0.0708377	0.517747
NM_001008707	XM_001103795	EML1	64.9444	51.3364	40.2931	32.9887	46.7874	36.9578	0.102881	0.423621	0.0936501
NM_001008708	XM_002799225	CHAC2	7.61423	7.73811	7.02471	7.24759	5.03707	4.83093	0.0425913	0.386708	0.0687928
NM_001008709	XM_001117941	PPP1CA	34.7581	84.6809	73.1336	30.461	70.1904	69.0145	0.0432164	0.182705	0.321588
NM_001008710	NA	RBPMS	2.15439	3.30905	3.19088	1.64492	2.08339	2.14777	0.00468756	0.558565	0.0187759
NM_001008711	NA	RBPMS	2.22502	3.32749	3.20517	1.62085	2.09695	2.11502	0.00301483	0.586355	0.0131219
NM_001008712	NA	RBPMS	1.58298	3.8337	3.67084	1.78092	2.14315	2.29215	0.0802395	0.547851	0.0644673
NM_001008723	NA	CFAP58	4.03263	2.26582	3.78996	4.83126	3.66364	4.28947	0.519101	-0.341681	0.55146
NM_001008726	XM_002805065	WDR89	5.92255	2.80099	3.13172	5.88155	2.96162	2.46327	0.489869	0.0683826	0.607649
NM_001008737	NA	LOC401052	0.115856	1.0631	0.0754158	0.923296	2.65327	1.72594	0.0268867	-2.07971	0.00189692
NM_001008738	NA	FNIP1	24.7173	8.48538	13.548	32.3686	10.9213	13.417	0.124707	-0.278536	0.32715
NM_001008739	NA	C6orf226	4.90007	12.1009	14.4633	5.7399	13.5912	14.3518	0.588005	-0.0983017	0.760767
NM_001008743	XM_001082103	SULT1C3	1.87668	0.0375725	0.0601722	2.309	0.01141	0.22508	0.542032	-0.366512	0.27202
NM_001008744	XM_001088865	TDP1	6.88255	4.34646	5.90985	7.86384	5.80729	5.50316	0.161344	-0.161902	0.557277
NM_001008747	NA	CTAGE15	1.05111	0.270216	0.217334	1.20364	0.208679	0.275108	0.711994	-0.13315	0.923928
NM_001008778	XM_001118180	SPDYC	0.871149	2.64386	1.24951	0.630117	1.50784	1.51352	0.264095	0.383849	0.343401
NM_001008779	XM_001102756	SPDYA	1.26732	0.646892	0.448955	0.534281	0.259226	0.435368	0.0261826	0.94338	0.0490564
NM_001008781	NA	FAT3	36.4877	5.26486	4.78088	24.33	4.86174	4.65613	0.0896453	0.459204	0.245766
NM_001008783	XM_001097534	SLC35D3	12.3048	23.9726	11.9212	4.92288	20.9994	15.6462	0.591451	0.213502	0.473587
NM_001008800	XM_001116562	CCT3	63.2545	103.844	87.6417	63.1517	95.2792	95.7701	0.962474	0.0030544	0.873159
NM_001008801	NA	ZNF468	10.4972	6.66078	9.87733	8.76621	6.71082	5.71487	0.122537	0.35133	0.0994702
NM_001008844	XM_001085012	DSP	7.60525	1.78268	2.32076	2.27681	3.1472	0.898413	0.131276	0.889033	0.0428324
NM_001008860	NA	NIPA2	23.765	29.0074	27.3591	21.2695	26.0194	21.9513	0.0572563	0.210759	0.265334
NM_001008883	NA	CCT3	67.1581	101.176	87.0305	67.1529	96.2673	97.1047	0.632763	-0.0288627	0.976995
NM_001008892	NA	NIPA2	24.1521	30.5704	28.5825	21.7749	26.914	22.6143	0.0471467	0.224435	0.242304
NM_001008894	NA	NIPA2	23.925	30.8308	28.7267	21.3489	26.76	22.4394	0.0326331	0.242862	0.211132
NM_001008895	XM_002808152	CUL4A	18.3689	15.6706	16.3839	18.6461	16.2111	17.9159	0.155792	-0.0657066	0.887597
NM_001008896	NA	C1orf213	2.47491	0.516133	0.983059	2.20474	1.14734	1.03946	0.626202	-0.144095	0.415441
NM_001008897	XM_001098115	TCP1	69.5511	82.4642	72.0394	63.5678	82.1446	74.5743	0.666848	0.0244683	0.773349
NM_001008910	NA	STK16	12.4583	31.6027	31.1534	9.16019	25.684	22.8523	0.0132482	0.382524	0.0505139
NM_001008925	NA	RCHY1	19.279	9.14198	11.0304	18.3604	11.6337	12.4351	0.313648	-0.104979	0.585787
NM_001008938	XM_002808072	CKAP5	48.1612	19.691	24.6848	56.5089	26.8577	30.1881	9.62998e-05	-0.295286	0.186232
NM_001008949	XM_001098687	ITPRIPL1	1.04384	0.380654	0.458293	0.892135	0.553833	0.695885	0.394234	-0.185989	0.440494
NM_001009	XM_002801436	RPS5	125.234	425.78	368.651	135.917	301.959	308.829	0.0770606	0.30057	0.253612
NM_001009182	XM_001110000	GEMIN2	7.61272	8.07499	8.83322	10.4647	7.22888	7.86129	0.73344	-0.0595833	0.996526
NM_001009183	XM_001110000	GEMIN2	8.03948	8.02469	8.61904	10.6599	7.18877	7.80101	0.741741	-0.055408	0.968163
NM_001009185	NA	ACSL6	74.7333	36.7367	35.3379	56.0422	38.9815	33.5716	0.291879	0.191091	0.457199
NM_001009186	NA	CCT6A	89.5137	131.08	109.584	84.6575	108.126	113.248	0.1992	0.109561	0.531869
NM_001009552	XM_001084560	PPP2CB	98.9677	118.765	127.99	101.676	116.039	125.913	0.873075	0.00876772	0.854001
NM_001009554	XM_001084304	MFAP3L	17.8722	7.79959	12.5119	23.6206	10.3313	14.0111	0.126157	-0.328969	0.198221
NM_001009555	NA	SH3D19	16.3919	15.162	9.73906	18.0071	7.18705	10.8398	0.647597	0.196538	0.506283
NM_001009565	NA	CDKL4	7.23142	0.82096	0.992467	9.36193	1.02664	1.91908	0.626549	-0.444387	0.460331
NM_001009566	NA	CLSTN1	113.285	123.009	114.979	98.3969	151.939	131.169	0.33032	-0.119106	0.754486
NM_001009567	NA	MRC1	8.14889	2.30796	2.93687	7.65409	2.00576	2.51894	0.385926	0.137186	0.358136
NM_001009569	NA	MLLT10	20.8384	16.9107	16.3843	19.7674	14.9047	14.4222	0.119162	0.140965	0.432321
NM_001009570	XM_001104880	CCT7	60.3764	147.624	135.224	50.0654	141.041	122.1	0.0884732	0.132038	0.370786
NM_001009571	XM_002803441	CADPS2	9.89942	4.22406	1.72793	8.70317	1.64466	1.12087	0.438095	0.46691	0.194356
NM_001009584	XM_001093099	ARMCX6	4.93816	7.26155	9.02133	5.64327	9.35856	11.1022	0.0374803	-0.298778	0.298605
NM_001009584	XM_001094694	ARMCX6	4.93816	7.26155	9.02133	5.64327	9.35856	11.1022	0.0374803	-0.298778	0.298605
NM_001009608	XM_001116207	SLX4IP	4.70434	1.61794	1.62023	6.07951	1.67786	1.99033	0.0888507	-0.295466	0.433576
NM_001009811	XM_001111529	CEP131	2.79495	13.2208	13.0963	3.09149	10.9551	12.0297	0.538523	0.158878	0.617299
NM_001009813	NA	MEIS3	5.38401	14.8022	11.3355	7.35702	13.9969	12.2558	0.669248	-0.0925316	0.617178
NM_001009814	XM_001091849	VWA8	19.0822	1.21641	2.46065	26.4744	2.39383	3.19582	0.0490205	-0.494502	0.0131224
NM_001009877	NA	BRD9	15.72	18.4142	27.4392	18.6682	27.6903	28.8882	0.0132274	-0.289321	0.22224
NM_001009880	NA	KIAA0930	17.9545	61.8904	82.6629	27.2032	67.7902	80.5215	0.718586	-0.111085	0.423896
NM_001009881	XM_001111993	ZCCHC11	20.5455	8.84197	10.8689	21.4418	10.2194	11.1444	0.404928	-0.0885797	0.726814
NM_001009882	NA	ZCCHC11	20.5938	8.82585	10.8655	21.4762	10.2032	11.1388	0.40956	-0.0879747	0.728038
NM_001009894	NA	C12orf29	15.2113	16.5561	17.714	17.2643	14.9987	14.8541	0.492832	0.0706338	0.624402
NM_001009899	XM_001106577	KIAA2018	12.2752	2.64605	3.18766	11.0822	2.94818	3.40964	0.601174	0.0542984	0.984618
NM_001009905	XM_001114281	B3GNTL1	5.23394	12.4384	10.418	4.80396	12.1828	9.81548	0.72125	0.0677224	0.654802
NM_001009909	NA	LUZP2	39.6546	16.7568	15.251	26.7969	17.7388	15.12	0.3136	0.264556	0.431899
NM_001009921	XM_001097319	VPS8	26.5181	10.0642	11.0898	30.8143	11.614	13.0711	0.00335721	-0.219328	0.395085
NM_001009922	XM_001100966	RCHY1	18.8575	9.07233	10.9223	17.9469	11.4413	12.2764	0.322579	-0.100832	0.605616
NM_001009923	XM_001115713	TMEM230	23.8775	42.0136	37.2648	25.6826	29.5319	32.2076	0.0893875	0.238757	0.280348
NM_001009924	XM_001115713	TMEM230	21.7377	38.1535	34.0083	23.2729	27.2246	29.7367	0.09898	0.226901	0.301978
NM_001009925	XM_001115713	TMEM230	25.2729	44.3717	39.2077	27.1466	30.9606	33.5348	0.0810406	0.248289	0.262408
NM_001009931	NA	HRNR	10.5961	0.0126356	0.123572	11.3902	0.0537625	0.263107	0.339512	-0.125412	0.0120409
NM_001009932	XM_002806443	DNASE1L1	0.961526	2.07137	1.1419	0.887445	1.25513	1.05279	0.386736	0.385722	0.200135
NM_001009933	XM_002806443	DNASE1L1	1.0422	2.25612	1.20742	0.949119	1.34893	1.14543	0.394004	0.387898	0.203961
NM_001009934	XM_002806443	DNASE1L1	1.06344	2.31005	1.19561	0.979712	1.37973	1.16202	0.414272	0.375737	0.231113
NM_001009936	NA	PHF19	3.5946	3.52073	5.75002	8.67359	4.67806	5.83508	0.0598273	-0.576617	0.0605672
NM_001009944	XM_001083558	PKD1	7.39121	23.8257	20.8146	6.77002	19.29	20.1162	0.317618	0.172234	0.393476
NM_001009955	NA	SSBP3	24.5078	43.3287	42.4149	23.1863	64.4221	53.9817	0.0987262	-0.360923	0.247565
NM_001009958	NA	ZNF655	8.09581	2.59845	2.96536	9.12771	3.32282	4.40984	0.000279718	-0.303719	0.187034
NM_001009959	XM_001088029	ERMN	43.5128	27.9058	139.588	219.805	83.0204	190.661	0.165455	-1.22573	0.0184415
NM_001009960	NA	ZNF655	23.6258	15.8722	16.7846	25.881	13.3621	14.802	0.440541	0.0585278	0.556264
NM_001009984	XM_001111152	C20orf194	41.9962	26.9476	33.2442	44.3926	31.9811	33.3427	0.254362	-0.102554	0.706433
NM_001009991	XM_001092576	SYTL3	1.0131	0.952586	0.590951	0.446158	0.513282	0.497801	0.0269804	0.811008	0.0228506
NM_001009993	NA	FAM168B	46.2138	53.0129	56.1215	33.6853	61.7933	56.4673	0.83894	0.0319473	0.615413
NM_001009994	XM_001085600	RIPPLY2	2.10203	5.43498	5.46222	2.39138	5.23772	4.87279	0.843653	0.0562799	0.835759
NM_001009996	NA	DALRD3	17.1842	56.2467	46.1693	16.8375	39.5002	40.4316	0.198548	0.305597	0.208037
NM_001009997	NA	C10orf62	1.01414	0.309725	0.708922	2.45032	0.571156	1.04636	0.0441505	-1.0008	0.0251146
NM_001009998	XM_001114635	SSBP4	45.7407	185.647	118.976	27.1491	137.27	113.291	0.14112	0.335272	0.0581418
NM_001009999	XM_001111525	KDM1A	32.3693	26.7971	28.7093	34.654	31.4374	31.0918	0.0979605	-0.145241	0.606116
NM_001010	XM_002800110	RPS6	334.694	1063.35	852.018	376.463	734.481	739.552	0.105799	0.282053	0.299625
NM_001010000	NA	ARHGAP28	1.30981	0.4276	0.544919	1.50903	0.545831	0.362966	0.849342	-0.0832009	0.88501
NM_001010844	XM_001113735	IRAK1BP1	7.56801	3.3931	3.95395	6.89327	4.49946	4.80114	0.530778	-0.118679	0.581614
NM_001010846	NA	SHE	17.7744	6.37644	7.64462	17.8108	5.73753	7.39001	0.550092	0.0394265	0.672951
NM_001010848	NA	NRG3	12.6751	6.16862	6.09953	10.8397	6.83834	4.66637	0.341577	0.158734	0.429322
NM_001010851	XM_001115295	ZNF766	11.6442	7.09034	8.11299	9.65182	7.46544	8.09842	0.485234	0.0904689	0.668316
NM_001010852	NA	CLVS2	17.6621	1.6334	2.51677	15.4226	3.66742	3.94662	0.753191	-0.0787868	0.0521983
NM_001010853	XM_001095121	PM20D2	13.6114	14.1162	13.3008	11.1112	12.5214	12.0568	0.228308	0.201128	0.295584
NM_001010854	XM_001090821	TTC7B	24.8132	25.295	21.7472	23.0376	28.6456	23.2608	0.64525	-0.0607164	0.891918
NM_001010855	XM_001118224	PIK3R6	0.554518	2.0579	1.34917	0.484544	1.28983	1.40434	0.303718	0.317637	0.277702
NM_001010858	NM_001164330	RNF187	19.065	46.1571	45.4032	17.801	43.912	43.1172	0.0731693	0.0776283	0.585575
NM_001010860	XM_001102440	SAMD15	11.3934	1.81208	4.56249	10.6236	3.76703	4.62559	0.860931	-0.0979469	0.547146
NM_001010861	XM_001105460	LPPR5	12.159	8.18215	6.36278	8.75162	8.21148	6.32608	0.408744	0.197391	0.486338
NM_001010862	XM_001094811	SPIN3	9.98486	5.84409	8.67524	8.37038	7.99691	7.95083	0.957735	0.0109971	0.99776
NM_001010863	XM_001107908	C10orf128	1.38726	1.71921	3.70254	3.28385	2.6883	2.32432	0.547607	-0.28505	0.442666
NM_001010865	NA	EME2	3.73816	3.3162	3.178	2.19493	4.88798	4.38465	0.602736	-0.16442	0.734168
NM_001010866	XM_002802162	TMEM201	3.88136	5.11722	5.28154	2.82725	8.14626	5.96592	0.231197	-0.246377	0.627729
NM_001010867	XM_001083460	IBA57	18.1939	5.39847	6.39096	19.0046	5.17362	6.29514	0.680435	-0.0233863	0.866802
NM_001010868	NA	C6orf163	1.47664	1.86264	1.00906	1.36174	2.20418	2.67244	0.443917	-0.520698	0.562014
NM_001010870	XM_001103211	TDRD6	0.775973	1.34251	0.534844	0.630533	0.662348	0.71239	0.173328	0.404006	0.205924
NM_001010873	XM_001117190	TSPO2	0.152329	0.569808	2.4053	0.291094	1.26825	1.57494	0.995714	-0.00315348	0.646364
NM_001010875	XM_002800737	SLC25A30	13.6496	12.3189	11.8565	11.136	12.6889	12.0525	0.474559	0.0762638	0.638131
NM_001010877	XM_002803653	ZNF311	3.88378	3.43476	5.13523	4.20838	4.09467	3.30599	0.649482	0.101335	0.620848
NM_001010878	NA	C16orf91	6.55966	17.9373	17.0282	5.78167	15.5647	13.9818	0.0333821	0.233169	0.267624
NM_001010879	XM_001094516	ZIK1	6.67599	2.37006	2.98542	5.57012	3.16461	2.7184	0.652858	0.0710713	0.92351
NM_001010880	XM_002801233	ZNF780A	10.0465	1.91032	2.95453	11.1341	3.02234	3.28502	0.0178339	-0.226111	0.211899
NM_001010883	XM_001087263	FAM102B	8.76839	2.35849	3.39407	14.8845	3.60853	4.19883	0.0690608	-0.644042	0.016829
NM_001010887	NA	ACER2	2.21557	0.79425	1.05969	2.68163	1.31171	1.22369	0.0230607	-0.358371	0.177485
NM_001010888	NA	ZC3H12B	6.08721	3.54805	3.77661	5.54297	3.37768	3.64245	0.347948	0.0943182	0.61174
NM_001010891	XM_001104637	MTX3	23.3223	8.7557	10.5922	20.6142	9.10478	10.6604	0.442894	0.0796085	0.760887
NM_001010892	XM_001111183	RSPH4A	10.522	6.1673	9.22099	8.73171	7.08747	10.3859	0.97381	-0.0163227	0.997318
NM_001010895	NA	ERCC6L2	17.2511	2.2928	4.53904	22.6087	5.08821	5.11396	0.00810485	-0.446163	0.0170863
NM_001010896	NA	C10orf113	16.7191	0.403433	1.46328	25.448	1.29603	1.81306	0.193172	-0.619646	0.059602
NM_001010897	NA	SERP2	46.8165	140.611	125.759	29.8768	104.823	80.8283	0.0281318	0.539148	0.0133853
NM_001010898	XM_001099500	SLC6A17	12.3637	12.575	12.4143	8.80302	18.9634	12.5403	0.721412	-0.109799	0.939704
NM_001010906	NA	NUGGC	1.68016	0.760358	1.52376	1.78424	1.11592	1.10733	0.962137	-0.0156409	0.934238
NM_001010907	NA	C9orf153	1.67895	1.63341	0.422208	1.03018	0.589926	0.546778	0.124738	0.785318	0.275952
NM_001010908	NA	C1QL3	2.05156	1.29167	0.710945	7.03723	3.25992	2.19444	0.127928	-1.62348	0.00556811
NM_001010911	NA	CASC10	4.06127	2.06377	2.08586	2.69137	3.34412	3.80477	0.330405	-0.261156	0.249329
NM_001010912	XM_001103711	C10orf120	0.242184	0.483018	2.14948	1.69178	1.50599	1.85349	0.320063	-0.813241	0.0497935
NM_001010915	XM_001099778	PTPLAD2	18.3762	7.44792	9.98491	20.8173	13.6178	9.02716	0.441014	-0.279443	0.358062
NM_001010917	XM_002805775	GOLGA7B	13.6368	33.7246	22.7288	6.27211	27.526	23.6412	0.343931	0.287176	0.128219
NM_001010922	XM_001110407	BCL2L15	13.6294	3.79382	5.03	14.119	3.9516	4.99853	0.412738	-0.0390388	0.982274
NM_001010924	XM_001092168	FAM171A1	47.9872	57.8813	57.679	39.6502	63.2727	62.125	0.931526	-0.0131755	0.830088
NM_001010926	NA	HES5	12.0237	20.5421	10.5307	6.44793	13.7054	9.56799	0.0757931	0.536071	0.0492313
NM_001010927	NA	TIAM2	17.5291	18.5032	17.2063	16.0948	26.5656	16.6265	0.400782	-0.155239	0.696116
NM_001010931	XM_001108226	HGF	0.510012	0.0922523	0.164053	1.77485	0.296755	0.25646	0.0508369	-1.60311	0.00619368
NM_001010932	XM_001108226	HGF	0.945516	0.17611	0.283899	1.81945	0.381103	0.365479	0.0710671	-0.868428	0.0199756
NM_001010933	XM_001108226	HGF	0.51606	0.0933462	0.165999	1.76905	0.300274	0.259501	0.0480727	-1.58658	0.00660898
NM_001010934	XM_001108226	HGF	0.492225	0.343943	0.203024	1.60454	0.423859	0.436704	0.0652178	-1.24619	0.00884779
NM_001010935	XM_001106027	RAP1A	26.4108	40.7993	49.0971	35.4602	35.7811	38.2932	0.641468	0.0865544	0.712206
NM_001010938	NA	TNK2	16.2596	68.9499	72.4682	15.0774	69.7305	61.0428	0.210564	0.112486	0.506401
NM_001010940	XM_001094501	C9orf135	14.0207	16.7264	16.8149	18.2187	16.4858	22.2409	0.60674	-0.259769	0.773937
NM_001010942	XM_001082451	RAP1B	38.3307	43.068	35.0789	41.8026	34.361	35.4542	0.585151	0.0614842	0.665577
NM_001010971	XM_002801598	SAMD13	2.54789	3.59687	3.35304	2.84158	3.20173	3.90016	0.714119	-0.0661563	0.927273
NM_001010972	NA	ZYX	5.41485	27.1838	22.0968	6.44637	23.1457	24.1838	0.793815	0.0244625	0.927951
NM_001010974	XM_001095529	BCAS4	8.50232	7.55557	3.25908	5.73731	5.07084	4.87653	0.304306	0.300513	0.445499
NM_001010979	XM_001111453	C1orf189	0.795804	0.723522	2.22424	1.45496	0.445317	0.858519	0.461694	0.440376	0.530324
NM_001010980	XM_001105612	NCMAP	1.80747	0.508884	0.772517	1.8587	0.596251	0.703483	0.77346	-0.0321328	0.936668
NM_001010982	XM_001105238	AFMID	18.6466	4.43185	10.5555	20.1904	6.58542	9.05705	0.53855	-0.0913602	0.631851
NM_001010983	XM_001086975	GLT8D1	25.0877	34.8612	31.8899	26.0442	29.0919	30.1087	0.598851	0.10749	0.557482
NM_001010984	NA	SPRTN	3.86979	1.8976	3.82651	4.9028	2.54462	3.16892	0.39829	-0.146098	0.576942
NM_001010985	XM_001089938	MYBPHL	1.55159	1.73033	20.9795	10.3803	14.2668	20.2084	0.359021	-0.886625	0.00988907
NM_001010986	NA	ATP11C	14.8855	7.07178	4.33909	8.2968	4.47197	3.65689	0.0207553	0.678914	0.00578514
NM_001010989	XM_001095112	HERPUD1	32.8909	46.5765	38.1817	29.1758	42.7057	31.6582	0.0578475	0.184308	0.315437
NM_001010990	NA	HERPUD1	32.0951	46.8981	38.1505	28.3154	42.1612	31.4269	0.0394849	0.201074	0.283416
NM_001011	XM_001118095	RPS7	345.814	887.144	634.114	319.986	555.767	488.147	0.0233757	0.453039	0.050779
NM_001011513	XM_001103447	PDLIM5	52.7049	18.6963	21.1362	50.315	16.8638	20.8838	0.649797	0.0715074	0.612567
NM_001011515	XM_001103447	PDLIM5	17.7257	2.2456	3.76389	18.2424	3.32063	3.89459	0.694609	-0.10107	0.47803
NM_001011516	XM_001103447	PDLIM5	18.5614	2.33731	3.86198	18.8413	3.36195	3.96194	0.747673	-0.0795994	0.541037
NM_001011546	XM_001088351	DSTN	115.001	184.083	174.925	145.282	155.821	159.621	0.70394	0.0410118	0.840009
NM_001011551	XM_001086794	C1GALT1C1	7.55604	7.75507	8.43146	8.14581	7.86447	7.6198	0.961151	0.00685214	0.848697
NM_001011552	XM_001108212	SLC9A4	0.987477	0.331254	0.460176	0.793732	0.506325	0.341282	0.711006	0.116118	0.787006
NM_001011553	XM_002803324	SEPT7	186.488	168.321	271.039	314.543	200.424	275.021	0.244371	-0.336018	0.170064
NM_001011554	NA	SLC13A3	3.95774	7.32764	8.55069	5.71646	7.31334	6.53964	0.924557	0.0195236	0.973777
NM_001011645	NM_001032911	AR	1.99485	0.0917682	0.0715612	1.10101	0.320326	0.353501	0.54288	0.282127	0.0926282
NM_001011649	NA	CDK5RAP2	25.8913	21.3086	35.4827	46.971	19.6725	24.2005	0.64357	-0.135808	0.906351
NM_001011655	XM_001096771	TMEM44	1.59061	3.4605	2.28997	1.12957	2.70587	1.91717	0.0579683	0.351776	0.136092
NM_001011657	NA	ZMAT1	19.7859	45.0608	48.6293	24.4731	31.7729	34.3994	0.29951	0.324081	0.305687
NM_001011658	NA	TRAPPC2	27.5869	16.858	14.7361	29.6787	18.9128	16.3596	0.0173485	-0.134221	0.621654
NM_001011663	XM_001113737	PCGF6	5.07001	5.51224	5.53679	5.81426	4.00504	4.52657	0.157997	0.16813	0.346591
NM_001011666	NA	CREB5	3.29738	2.07171	7.70568	13.9396	4.36036	7.65543	0.184666	-0.989249	0.0475047
NM_001011667	NA	CHCHD7	23.9827	54.0765	52.4941	20.2718	48.3392	39.4324	0.0514021	0.273028	0.165826
NM_001011668	NA	CHCHD7	24.1073	54.8527	53.1846	20.4486	49.1024	39.8212	0.0539767	0.272871	0.167007
NM_001011669	NA	CHCHD7	24.2219	54.682	53.0565	20.4347	48.8505	39.8473	0.0509717	0.274023	0.164194
NM_001011670	NA	CHCHD7	25.6989	56.9379	54.4856	21.6645	49.717	40.7084	0.038655	0.290809	0.145844
NM_001011671	NA	CHCHD7	25.8855	57.8729	55.3012	21.899	50.5946	41.1721	0.0406792	0.290907	0.146652
NM_001011699	XM_001112984	HAUS8	2.47445	2.31906	4.18362	2.62236	3.22629	3.14994	0.983797	-0.00344481	0.985206
NM_001011703	NA	MVB12B	8.28114	1.00865	1.52702	12.0157	2.58442	5.10779	0.00536765	-0.865497	1.82707e-05
NM_001011705	NA	LECT1	3.6118	1.9384	4.89574	8.32669	6.5943	11.7582	0.0437325	-1.35277	0.000834547
NM_001011708	XM_001088145	OLA1	21.9654	34.8378	27.7278	18.3814	27.8302	22.837	0.0768299	0.291867	0.146609
NM_001011713	XM_001090355	NAA30	21.0184	11.1314	10.8972	18.1288	12.4862	11.6709	0.815558	0.025737	0.949659
NM_001011717	XM_001105196	NMS	9.36585	14.6573	23.3149	13.3532	16.635	16.2309	0.896198	0.0345101	0.953181
NM_001011722	XM_001089943	ARHGEF10L	10.6423	22.2058	18.3413	10.2502	20.9982	19.1927	0.896511	0.0212454	0.807736
NM_001011724	XM_001114493	HNRNPA1L2	20.4329	4.92858	7.07634	18.877	8.40625	7.89481	0.37096	-0.116997	0.312291
NM_001011725	XM_001114493	HNRNPA1L2	21.4452	5.34504	7.55494	20.2268	9.27776	8.62782	0.23202	-0.150908	0.260336
NM_001011885	XM_002804920	BTBD1	31.1221	28.0628	26.1852	31.7413	26.1466	25.7123	0.648418	0.0302225	0.769717
NM_001012	NA	RPS8	244.905	888.777	638.718	279.207	525.215	545.581	0.142926	0.392741	0.16668
NM_001012241	XM_001096195	MSL1	31.1649	34.1847	38.0592	28.1418	37.8454	39.4613	0.751041	-0.0281812	0.949694
NM_001012267	XM_002800193	CENPP	2.93959	4.54889	3.33606	2.61015	2.86259	2.62757	0.00591506	0.418259	0.0700089
NM_001012270	NA	BIRC5	0.455974	2.82038	0.399192	0.627846	0.577639	3.85538	0.645302	-0.461426	0.597731
NM_001012271	NA	BIRC5	0.435232	2.75162	0.385314	0.625693	0.562903	3.74521	0.641503	-0.465903	0.57149
NM_001012279	XM_001106088	SOGA3	28.5649	14.2097	14.3514	20.9583	14.6527	14.0064	0.281756	0.203302	0.420715
NM_001012300	XM_001109881	MCRS1	11.0573	28.676	34.229	13.3379	32.5883	31.9315	0.445425	-0.0740493	0.718698
NM_001012320	NA	ZNF302	15.1534	6.40403	8.2068	15.4305	8.56775	8.52717	0.282082	-0.12799	0.542791
NM_001012321	NA	RPSA	251.152	920.875	783.134	260.917	662.418	657.975	0.0406216	0.306167	0.225308
NM_001012329	XM_001100001	CTNNBIP1	10.5531	16.6098	16.5695	10.3014	18.4914	21.1277	0.0727183	-0.190926	0.582068
NM_001012331	XM_001114243	NTRK1	1.16659	1.68094	1.56722	0.396709	1.56475	1.29901	0.15448	0.437252	0.118329
NM_001012333	XM_002799567	MDK	4.25839	20.0062	9.71306	4.07961	12.6288	10.6732	0.391144	0.311382	0.383739
NM_001012334	XM_002799567	MDK	4.79261	22.2819	10.6814	4.75141	13.7184	11.2581	0.355316	0.34489	0.344901
NM_001012337	XM_001114237	ROPN1B	1.20596	0.961608	0.903154	1.71085	0.45102	1.03681	0.88173	-0.0588979	0.698153
NM_001012338	XM_001087476	NTRK3	39.1457	15.1453	16.4387	27.5767	19.4733	14.5776	0.389968	0.198739	0.600927
NM_001012339	NA	DNAJC21	4.89782	4.02496	3.95872	4.00172	3.83347	4.10967	0.149967	0.108912	0.563283
NM_001012361	XM_001102129	WDR31	2.42974	0.530705	1.594	2.37478	1.35516	1.29863	0.739506	-0.142873	0.420789
NM_001012393	NA	OPCML	30.5645	14.1668	14.6137	18.22	16.5491	11.9243	0.181168	0.34591	0.215682
NM_001012398	XM_001085590	AKTIP	42.1093	71.7875	69.2836	48.2596	58.5449	64.8119	0.411855	0.0940771	0.659213
NM_001012415	NA	SOHLH1	1.07179	2.62221	11.398	0.413736	2.19476	1.66853	0.0693708	1.8191	0.0168193
NM_001012423	NA	GOLGA8EP	0.437994	0.613153	1.02914	0.318473	1.3154	1.2267	0.203348	-0.459527	0.288954
NM_001012425	XM_001098878	C1orf146	2.29032	3.01174	4.56398	1.83103	2.82261	2.03961	0.0567353	0.559767	0.0697439
NM_001012426	XM_001083039	FOXP4	4.49448	7.23598	5.96168	4.20006	9.36546	8.76779	0.0752376	-0.336089	0.25687
NM_001012427	XM_001083039	FOXP4	4.49946	7.24401	5.96626	4.20472	9.37585	8.77148	0.0752273	-0.335865	0.257226
NM_001012446	NA	FAM221B	1.30609	1.50283	2.63601	1.56827	2.04739	2.36804	0.751735	-0.136123	0.72494
NM_001012455	XM_001101057	ZSCAN23	5.68948	0.49737	1.08053	4.38073	0.784082	0.995812	0.372402	0.238359	0.993448
NM_001012456	XM_001107920	SEC61G	64.0721	171.008	133.376	49.6682	110.425	94.9069	0.00232972	0.530993	0.0162804
NM_001012478	NA	U2AF2	26.3514	72.4157	64.977	22.4164	80.5913	69.7495	0.430498	-0.0773033	0.91796
NM_001012502	XM_001095281	C9orf117	19.1274	40.2914	57.0916	21.4679	45.2872	50.5761	0.984571	-0.0101295	0.971316
NM_001012503	NA	KRTAP5-7	1.25437	1.30721	0.836812	0.149844	0.835326	0.681466	0.0512059	1.02792	0.0174995
NM_001012505	XM_001084998	FOXP1	23.9067	1.18184	1.64013	16.8574	2.64915	2.95073	0.438716	0.251205	0.189448
NM_001012506	NA	CCDC66	21.7607	18.9756	25.8324	25.1176	19.267	20.2405	0.787538	0.0427488	0.734886
NM_001012507	XM_001107034	CENPW	2.08714	4.26875	2.50165	2.15926	2.25603	1.70532	0.041484	0.53323	0.129159
NM_001012508	XM_001114713	SPRN	6.25713	14.1239	8.65625	4.10219	14.7387	9.24329	0.858391	0.0481484	0.530685
NM_001012511	XM_001115716	GOSR2	10.1824	9.0128	8.1826	15.3346	9.56823	8.99606	0.0485113	-0.308232	0.29488
NM_001012512	XM_001087091	GRP	0.714252	1.86196	0.786017	1.21785	0.975194	1.52836	0.819933	-0.146433	0.704302
NM_001012513	XM_001087091	GRP	0.71175	1.88766	0.831255	1.21359	1.03472	1.57686	0.80129	-0.157034	0.690323
NM_001012514	XM_001112946	ITM2C	221.63	361.271	370.868	229.587	466.037	409.73	0.0515459	-0.212797	0.483024
NM_001012515	XM_002800950	FECH	14.2896	9.54809	10.6946	13.4204	8.53045	8.01028	0.0131384	0.204853	0.246601
NM_001012516	XM_001112946	ITM2C	211.946	349.239	360.719	219.809	454.53	401.349	0.0453676	-0.222572	0.459814
NM_001012614	XM_001083191	CTBP1	39.1218	76.0202	67.3272	34.3716	85.7749	76.7986	0.256382	-0.110141	0.900696
NM_001012642	XM_001091654	GRAMD2	4.20418	4.29459	5.24233	4.54772	3.45601	4.52686	0.797291	0.133043	0.771467
NM_001012643	XM_001107726	MYPOP	1.73708	5.2912	4.8331	1.24832	8.31204	7.08931	0.113158	-0.489223	0.292777
NM_001012644	XM_002798188	DUSP15	4.63239	4.99831	7.55413	4.0327	7.739	7.75351	0.319299	-0.184203	0.625249
NM_001012659	NA	ARGFX	1.20624	0.344142	0.367441	1.44103	0.275734	0.448075	0.343925	-0.174792	0.824862
NM_001012661	NA	SLC3A2	26.4559	25.5713	34.6434	32.2223	42.1011	41.6891	0.00356217	-0.420667	0.078914
NM_001012662	NA	SLC3A2	27.3612	26.5425	35.9723	33.4392	43.615	43.2945	0.00345675	-0.421212	0.0782794
NM_001012663	NA	SLC3A2	27.6639	27.8778	37.4966	34.273	45.7351	45.2934	0.00283917	-0.429507	0.0729367
NM_001012664	NA	SLC3A2	28.031	29.2189	38.9834	35.329	47.8476	47.2797	0.00228098	-0.438958	0.0666261
NM_001012665	NA	DYNC2LI1	22.5847	20.5171	25.9916	23.877	18.5268	23.7299	0.758865	0.0631624	0.656963
NM_001012706	NA	C14orf182	1.00941	0.219431	0.33652	1.41113	0.257585	0.332652	0.138817	-0.354489	0.554007
NM_001012708	NA	KRTAP5-3	1.29685	0.838676	0.483046	0.414646	0.935996	0.713248	0.451409	0.343413	0.618796
NM_001012709	NA	KRTAP5-4	0.926978	0.8042	0.612706	0.477994	0.772779	0.73389	0.592916	0.240007	0.603417
NM_001012716	NA	TYMSOS	0.481176	0.569477	4.45585	3.03646	2.18861	5.84663	0.26724	-1.00767	0.0381357
NM_001012720	XM_001086190	RGR	0.182827	0.373868	0.418637	2.51819	0.864219	2.66243	0.0224048	-2.63174	2.4358e-05
NM_001012722	XM_001086190	RGR	0.180214	0.364327	0.429119	2.57291	0.867112	2.72018	0.0221559	-2.66149	2.76714e-05
NM_001012727	NA	AGPAT2	1.3579	3.56306	3.16887	1.21647	2.69299	2.52118	0.356631	0.331147	0.264793
NM_001012732	XM_002804269	DCTD	12.9059	25.5631	24.5738	14.026	22.4126	24.3828	0.588027	0.0517533	0.779422
NM_001012750	XM_001103625	ABI1	36.6417	27.1087	26.8994	33.0292	29.4885	27.3318	0.904485	0.0127941	0.895214
NM_001012751	XM_001103625	ABI1	37.1317	27.4142	27.0144	33.3967	29.5443	27.3641	0.851084	0.0199149	0.869591
NM_001012752	XM_001103625	ABI1	35.8824	27.063	26.7266	32.451	29.1869	27.0635	0.880402	0.0157006	0.879408
NM_001012753	NA	ZNF763	6.79066	0.924649	1.5495	8.72252	1.74513	1.88231	0.00619021	-0.414672	0.073522
NM_001012754	XM_001087923	NHLRC3	7.92612	7.19118	7.3709	8.47338	7.17985	7.78954	0.303321	-0.0599751	0.907
NM_001012755	XM_001087647	SLC25A53	2.55168	1.28006	1.63773	3.52379	1.48817	1.98794	0.0759001	-0.355933	0.219291
NM_001012756	NA	ZNF260	12.9597	5.30617	6.70671	16.1446	5.75938	7.31742	0.0964229	-0.226684	0.50149
NM_001012758	XM_001089939	NUDT17	4.12275	7.99503	6.6094	5.03556	7.31029	6.91939	0.764915	-0.0408665	0.879772
NM_001012759	XM_002802591	CTU2	5.69621	27.9558	16.245	5.17795	15.7588	14.566	0.0524333	0.491023	0.0745174
NM_001012761	XM_001096577	RGMB	11.0783	12.7877	8.22652	11.3686	10.0485	8.62031	0.416456	0.0954779	0.625872
NM_001012762	XM_002802591	CTU2	5.77442	26.9155	15.798	5.07344	15.4671	14.3395	0.048048	0.475226	0.0748854
NM_001012957	NM_001114355	DISC1	2.24826	0.452969	0.91404	5.19793	0.753667	0.956599	0.0902954	-0.934208	0.00936278
NM_001012958	NM_001114355	DISC1	1.50836	0.124756	0.211312	2.54886	0.115483	0.310508	0.296471	-0.68964	0.347335
NM_001012959	NM_001114355	DISC1	2.74573	0.104013	0.30407	5.89684	0.274857	0.488123	0.082249	-1.07839	0.00124427
NM_001012961	NA	SZT2	8.71962	1.49666	3.3736	9.47358	2.35946	3.58914	0.0656653	-0.182475	0.341135
NM_001012964	XM_001114451	KLK6	3.9471	12.5885	77.5886	27.0051	57.7265	139.879	0.241275	-1.25479	0.00186582
NM_001012965	XM_001114451	KLK6	3.72819	12.4852	75.4644	25.7234	55.3083	134.657	0.247972	-1.23431	0.00210102
NM_001012967	XM_001082450	DDX60L	2.72916	0.70169	1.15218	2.82623	0.578024	0.634737	0.565465	0.18231	0.116894
NM_001012968	NA	SPIN4	0.677174	0.460851	0.457522	0.910865	0.526784	0.790696	0.0330252	-0.481922	0.131835
NM_001012969	XM_001106456	ADAL	14.0411	2.72961	4.10561	11.0415	4.80553	4.76562	0.926985	0.0183391	0.420315
NM_001012971	XM_001089363	FAM209A	3.19873	1.55356	1.64262	2.35281	1.69111	2.33619	0.990895	0.00334198	0.887121
NM_001012973	XM_001088214	PLAC9	19.978	84.5308	43.8679	10.8426	43.5803	27.2843	0.029396	0.86073	0.000119285
NM_001012974	XM_001095774	LRRC73	6.16664	19.153	14.0851	4.4063	18.5425	15.284	0.784861	0.0435593	0.452994
NM_001012975	XM_001090353	RNASE10	1.24937	0.965504	1.86357	1.50956	1.29058	1.0037	0.748473	0.100564	0.78256
NM_001012979	XM_001084931	TCEAL5	37.1488	154.867	114.588	24.1091	117.794	97.9717	0.0859348	0.354093	0.0449474
NM_001012981	XM_001099539	ZKSCAN2	5.46453	2.15276	2.64586	5.77259	3.22213	3.30648	0.0222662	-0.261325	0.19343
NM_001012982	NA	MSANTD1	3.67283	10.4352	6.91409	2.2369	10.2955	6.93409	0.653335	0.110912	0.391281
NM_001012984	NA	C16orf86	2.0744	6.94274	6.63727	1.50415	5.90191	4.79254	0.00783281	0.359852	0.10336
NM_001012985	XM_001111945	COA6	26.8668	65.8877	51.3407	19.6648	44.8724	40.8876	0.00246217	0.450807	0.0355134
NM_001012989	XM_001086672	UBE2NL	7.26967	7.22285	6.95067	6.64944	7.28458	7.13276	0.574461	0.0255496	0.808353
NM_001012989	XM_001085141	UBE2NL	7.26967	7.22285	6.95067	6.64944	7.28458	7.13276	0.574461	0.0255496	0.808353
NM_001012991	XM_001083772	KNOP1	6.27022	8.65781	11.8439	6.9077	8.22521	10.5034	0.694439	0.0625317	0.76329
NM_001012994	XM_001099477	SNX30	8.42229	2.84825	7.41034	17.373	5.49071	8.3379	0.148232	-0.74006	0.0328245
NM_001013	XM_001082895	RPS9	113.234	615.616	408.995	128.2	364.651	371.37	0.147599	0.396832	0.206591
NM_001013031	XM_001083180	SORCS1	24.6794	12.7993	13.2927	14.9498	15.8865	11.7232	0.375071	0.254535	0.488784
NM_001013251	NA	SLC3A2	29.8007	32.9392	44.3728	38.3063	55.6859	55.2276	0.00189466	-0.478308	0.0454116
NM_001013253	XM_002799439	LSP1	0.439237	3.43343	1.72913	0.59546	1.4645	1.47164	0.352469	0.665565	0.28079
NM_001013254	XM_002799439	LSP1	0.387837	3.03164	1.58229	0.64392	1.33136	1.31575	0.389482	0.603897	0.424079
NM_001013255	XM_002799439	LSP1	0.522676	4.08566	2.08505	0.731321	1.74915	1.73189	0.349379	0.668108	0.28486
NM_001013257	XM_002801294	BCAM	5.73411	11.6165	9.17913	5.93496	12.4986	12.5857	0.396764	-0.225555	0.477366
NM_001013258	XM_001111805	ZNF789	2.63017	1.95139	3.68241	4.06463	2.64683	3.66301	0.113393	-0.328129	0.401164
NM_001013398	NA	IGFBP3	2.05816	15.2161	1.0397	4.53885	1.24218	0.673226	0.441412	1.50462	0.351504
NM_001013399	XM_001085481	CCNC	23.8938	29.4135	22.8354	23.3249	20.5949	18.8117	0.0138506	0.279516	0.166342
NM_001013406	XM_001101416	KRIT1	19.8003	11.111	10.4096	20.7718	9.98519	11.2044	0.787621	-0.0221905	0.914286
NM_001013415	NA	FBXW7	45.074	29.6719	31.577	37.2643	28.8119	22.3942	0.170754	0.265186	0.186234
NM_001013436	XM_002798355	MPST	10.7613	42.4799	50.0451	10.0133	30.2654	35.082	0.108725	0.454765	0.0618334
NM_001013437	NA	SEH1L	32.134	34.3238	35.2336	32.3166	32.1257	27.1039	0.157851	0.151626	0.401493
NM_001013438	XM_001098757	FXR1	54.156	38.4177	43.5249	62.0061	45.218	55.4742	0.0264721	-0.257547	0.298606
NM_001013439	XM_001098757	FXR1	48.702	34.6565	39.4227	56.2883	40.9667	49.9451	0.0235363	-0.261688	0.29065
NM_001013615	XM_001107492	LURAP1	11.2503	2.04851	4.43239	8.91067	4.56158	6.93956	0.311465	-0.203111	0.0657008
NM_001013618	NA	IGLL3P	4.68805	21.5859	16.1213	3.74268	8.47628	8.72096	0.0378615	1.01764	0.000680721
NM_001013619	XM_001107962	HYKK	3.80823	1.01167	1.92798	4.1016	1.69866	2.05347	0.0748369	-0.218943	0.348218
NM_001013620	XM_001086837	ALG10B	8.88646	2.58349	3.49406	9.80055	2.59196	3.20715	0.705807	-0.0600185	0.913224
NM_001013622	NA	FAM53A	1.68923	6.14363	4.02388	1.58825	3.55733	2.8342	0.0287855	0.571287	0.0442792
NM_001013625	XM_001115642	C1orf192	30.4529	71.3998	65.4909	28.1977	54.8967	67.1117	0.76509	0.15587	0.716581
NM_001013626	XM_001098238	PPP1R42	5.21382	0.923493	2.12715	5.27	1.94036	2.73894	0.689136	-0.267673	0.521606
NM_001013627	NA	NHSL2	12.2636	0.418274	0.878489	5.69321	1.22421	1.27546	0.243052	0.726948	0.498227
NM_001013628	XM_001089560	DCAF12L2	3.12901	3.29196	2.04744	1.56307	4.66471	3.9	0.55744	-0.258156	0.677092
NM_001013632	XM_001099595	TCTEX1D4	1.52337	4.91657	2.12476	1.398	2.02734	2.95202	0.627362	0.425441	0.625163
NM_001013635	XM_001101379	CCDC184	1.55779	6.98555	6.01482	1.11694	7.35529	4.9918	0.655437	0.112718	0.355997
NM_001013641	XM_001083685	TMEM82	0.39798	4.92981	3.51434	0.357839	2.7631	1.67258	0.00896723	0.883307	0.00636764
NM_001013642	XM_001110675	TRNP1	14.8285	46.94	31.2192	8.18549	28.9143	18.8391	0.0198399	0.733188	0.00866699
NM_001013646	XM_001089363	FAM209B	0.693314	0.644883	0.845809	0.658076	0.727557	1.14817	0.532016	-0.214328	0.730864
NM_001013647	NA	FAM227A	11.6036	4.98949	6.91231	11.5229	4.99528	6.47838	0.90044	0.0315743	0.792224
NM_001013649	NA	C2orf68	3.37194	3.52698	5.23401	5.6215	4.09962	5.55365	0.174693	-0.332222	0.213706
NM_001013657	XM_001096115	GDPGP1	5.9416	3.27802	4.17468	4.32742	5.78738	5.61919	0.392119	-0.232265	0.329651
NM_001013658	NA	PTX4	1.46883	1.24706	2.53936	1.55524	2.50835	2.59056	0.297429	-0.340494	0.22658
NM_001013659	XM_002801218	ZNF793	34.9701	10.6348	12.194	34.2843	10.6446	12.7159	0.945663	0.00385056	0.936228
NM_001013660	XM_002808229	FRRS1	8.82291	2.27218	3.96408	8.57798	2.3125	3.32807	0.600703	0.0828665	0.623959
NM_001013661	NA	VSIG8	2.1399	6.23014	5.42725	1.49378	3.12013	3.69059	0.248074	0.732419	0.25376
NM_001013663	XM_001081983	PTRHD1	10.4301	42.0703	30.6415	7.92217	24.74	22.8167	0.0231357	0.583638	0.0150494
NM_001013672	NA	C17orf97	2.8633	14.2073	15.428	3.09563	14.0203	13.5856	0.787592	0.0820668	0.823065
NM_001013674	NA	C1orf141	5.25209	3.9598	5.05799	6.46643	3.59678	4.39629	0.962616	-0.019046	0.902905
NM_001013690	NA	FIGNL2	0.941505	2.27401	2.22652	0.746589	2.10856	1.89983	0.344964	0.194706	0.307109
NM_001013691	NA	ZNF833P	2.41078	0.336637	0.674479	2.18596	0.532881	0.5491	0.77092	0.0664147	0.94909
NM_001013693	XM_001099399	LDLRAD2	2.24028	7.76419	8.99244	2.19312	6.63152	9.88598	0.96812	0.0219081	0.896443
NM_001013694	XM_001105303	SRRD	9.45124	13.9206	14.37	9.23535	11.6824	11.9329	0.0555553	0.200241	0.328033
NM_001013703	NA	EIF2AK4	14.3469	8.09966	8.49045	15.6874	9.49592	8.89156	0.192349	-0.139372	0.615975
NM_001013706	NA	PLIN5	4.40102	5.74919	15.3186	5.33188	10.0559	7.66465	0.825467	0.14381	0.994646
NM_001013717	NA	C5orf56	1.62508	3.02768	2.0293	2.23105	3.26239	2.83915	0.282364	-0.318473	0.374637
NM_001013732	XM_001096501	PTCHD4	5.20301	0.23363	0.342966	2.3846	0.243463	0.216119	0.102527	1.02296	0.0610595
NM_001013742	XM_001083870	DGKK	1.90573	0.0556535	0.33852	2.8977	0.44097	0.403064	0.362363	-0.702136	0.0427283
NM_001013746	XM_001098865	ZNF107	18.4691	1.61579	2.67925	21.3355	2.27877	2.69135	0.0682122	-0.208609	0.368403
NM_001013836	XM_001102100	MAD1L1	3.72789	6.87489	7.53038	4.89573	8.48054	8.91315	0.00154903	-0.297728	0.232182
NM_001013837	XM_001102100	MAD1L1	3.73274	6.88383	7.52834	4.90209	8.48259	8.90464	0.00160458	-0.296788	0.233652
NM_001013838	NA	RLTPR	3.93951	18.2489	13.8554	2.67307	15.3212	10.8505	0.212985	0.321438	0.120695
NM_001013839	XM_001103854	EXOC7	22.2781	34.6324	30.2781	21.6894	37.1936	35.7923	0.0761504	-0.118849	0.753507
NM_001013842	XM_001104468	C8orf58	0.549324	2.08817	1.50766	0.999462	0.970192	1.26594	0.4685	0.357392	0.511368
NM_001013843	XM_002804792	SLTM	26.1433	20.8062	26.1096	25.8679	23.1552	26.7505	0.480943	-0.0526325	0.913857
NM_001013845	XM_001090375	CXorf40B	7.88919	11.5751	10.5663	7.5689	10.3322	8.69451	0.0116418	0.175245	0.385294
NM_001013848	XM_001088450	EXOC6	24.9888	9.38012	7.36067	19.3013	9.9165	7.54084	0.340474	0.182988	0.614403
NM_001014	NA	RPS10	214.049	842.355	632.415	239.304	547.098	558.336	0.1257	0.32869	0.244198
NM_001014279	XM_001089654	ANXA2R	3.05562	2.15526	1.338	2.49298	1.30206	1.999	0.712505	0.176677	0.674832
NM_001014283	NA	DCUN1D2	27.0594	44.2456	36.9406	23.8662	31.5308	31.5761	0.00462176	0.315668	0.138871
NM_001014286	XM_002800752	SUPT20H	21.7645	24.0802	27.5331	27.3804	23.0794	25.1487	0.74394	-0.0432051	0.947745
NM_001014380	NA	KATNAL1	18.4047	4.40997	3.59973	20.6287	4.77093	4.95372	0.0131793	-0.200531	0.325457
NM_001014431	XM_001085623	AKT1	20.6367	36.7401	31.2813	16.533	41.1324	38.7869	0.196146	-0.121564	0.931548
NM_001014432	XM_001085623	AKT1	20.0337	35.5754	30.2849	16.0385	39.8468	37.5729	0.196673	-0.121764	0.930654
NM_001014433	NA	CUTA	78.1131	279.387	220.159	60.4994	173.354	145.315	0.00772684	0.607379	0.00713078
NM_001014434	XM_001110674	LHX9	1.12213	0.529941	1.04214	0.728751	0.901588	0.662749	0.716562	0.232571	0.778461
NM_001014435	XM_001085299	CA7	1.28839	1.61931	1.53816	0.937591	1.50498	1.34984	0.418947	0.229344	0.393213
NM_001014437	XM_001096302	CARS	12.2513	22.9931	22.4882	11.4302	19.3418	18.2509	0.0112773	0.235931	0.255568
NM_001014438	NA	CARS	12.0525	22.6089	22.1309	11.2594	19.0174	17.9516	0.0112769	0.235812	0.256137
NM_001014440	NA	ODF3B	12.015	77.695	60.394	12.7247	58.6756	66.9333	0.859929	0.117811	0.897922
NM_001014442	NA	C1QTNF9B-AS1	2.41113	3.97971	4.93987	2.62489	6.36686	6.92075	0.0253104	-0.489922	0.102621
NM_001014443	XM_001117779	USP21	8.0117	19.0322	20.8643	8.76329	23.4014	23.4499	0.0597581	-0.215192	0.470852
NM_001014444	XM_001091397	CRYM	257.328	893.822	518.355	111.797	536.973	473.346	0.142356	0.573198	0.0829917
NM_001014445	XM_001113853	NLE1	4.17018	8.73138	6.94557	3.51833	8.51709	6.85121	0.627897	0.0715654	0.585189
NM_001014446	XM_001104131	OCIAD2	18.3949	36.8237	22.5652	20.4335	27.9128	27.5121	0.86506	0.03616	0.912099
NM_001014449	NA	DDX19B	10.9501	12.5973	13.6739	10.7552	12.2713	14.3459	0.953901	-0.00584062	0.876387
NM_001014451	NA	DDX19B	10.774	12.4269	13.539	10.6297	12.1065	14.2839	0.915174	-0.0109624	0.895228
NM_001014763	NA	ETFB	20.7389	96.0614	90.3419	16.6667	60.5048	60.1818	0.0125619	0.59273	0.0112644
NM_001014764	NA	EMC6	5.17756	24.7364	23.7618	7.57707	21.0338	22.6638	0.646235	0.0660249	0.929007
NM_001014765	XM_002802176	FBXO44	24.695	59.8731	50.6672	16.8612	59.1266	48.8558	0.476783	0.115351	0.276267
NM_001014794	XM_001109041	ILK	34.9394	66.4826	75.4714	49.68	63.0199	74.0116	0.636203	-0.0779306	0.658672
NM_001014795	XM_001109041	ILK	30.4526	57.8462	65.7849	43.2967	54.9354	64.6539	0.626046	-0.080148	0.65204
NM_001014796	XM_001118219	DDR2	3.11137	0.293868	0.548354	2.87574	0.838218	0.761868	0.525649	-0.178988	0.079562
NM_001014797	NA	KCNMA1	30.6504	10.3125	10.0833	19.1377	12.632	10.2126	0.368453	0.28202	0.657266
NM_001014809	XM_001093945	CRMP1	51.0745	73.52	47.3799	38.18	83.9296	62.4193	0.65915	-0.101652	0.898683
NM_001014811	XM_001103502	ME3	35.5874	29.8161	31.408	24.3542	33.934	21.7392	0.261994	0.274683	0.167816
NM_001014812	NA	FAM96A	18.6876	32.8928	30.5021	19.6428	25.0432	25.7835	0.126948	0.220077	0.320964
NM_001014831	XM_001085295	PAK4	2.93208	6.3183	8.15544	4.46032	12.7079	14.8776	0.00488874	-0.880567	0.000663879
NM_001014832	XM_001085295	PAK4	3.1053	6.92995	8.81858	4.44226	13.4039	15.8145	0.00635417	-0.83621	0.00161447
NM_001014834	XM_001085295	PAK4	3.28903	8.20007	10.11	4.9319	15.5086	17.8363	0.00393135	-0.825495	0.00177048
NM_001014835	XM_001085295	PAK4	3.28942	8.03293	9.92157	5.05562	15.4813	17.8338	0.00355839	-0.852954	0.00111105
NM_001014837	NA	CUTA	64.3393	248.153	196.316	49.7244	163.247	140.188	0.0127024	0.526803	0.0165001
NM_001014838	NA	CUTA	63.3696	237.607	187.523	49.0038	152.056	129.068	0.00974167	0.565329	0.0112131
NM_001014839	XM_002802318	NCDN	308.079	443.679	372.233	154.855	647.891	423.589	0.725674	-0.125721	0.765052
NM_001014840	NA	CUTA	69.3894	259.261	204.553	53.6084	165.891	140.336	0.00956422	0.567352	0.0109214
NM_001014841	XM_002802318	NCDN	311.601	451.242	377.98	156.25	652.823	426.761	0.746086	-0.11541	0.745335
NM_001014842	XM_001112694	TM9SF1	12.3192	7.0543	9.96555	13.4378	12.0104	14.2909	0.0737516	-0.437737	0.0563041
NM_001014972	NA	ZNF638	58.6393	24.7145	28.043	65.9359	25.4247	29.4601	0.154767	-0.11716	0.775218
NM_001014975	XM_001111875	CFH	27.2624	2.11187	4.51441	33.877	4.44065	5.28719	0.417051	-0.363688	0.0992919
NM_001014979	NA	C16orf93	4.11579	9.87939	14.323	5.28484	11.3253	12.7431	0.882457	-0.0517909	0.754739
NM_001014987	NA	LAT	1.06558	8.00261	12.1463	0.681217	5.78025	6.87531	0.0254061	0.669642	0.0070956
NM_001014988	NA	LAT	1.06754	8.00557	12.1688	0.682475	5.79092	6.88073	0.0254102	0.669625	0.00711844
NM_001014989	NA	LAT	1.11337	8.88492	13.3194	0.686304	6.46085	7.43727	0.0272203	0.676994	0.00624312
NM_001014990	NA	MRPL22	4.63717	7.29093	7.11247	4.55853	6.82358	6.02736	0.245245	0.129205	0.490663
NM_001014999	NA	SLX1A	4.55245	8.53867	12.7842	5.24439	8.9504	8.17686	0.338207	0.209904	0.477146
NM_001015	XM_001099440	RPS11	407.112	1549.78	1265.35	417.389	1038.74	997.147	0.0321183	0.393358	0.125247
NM_001015000	NA	SLX1A	5.84612	9.85626	13.7888	6.74757	9.41512	8.62197	0.229596	0.250838	0.362109
NM_001015002	XM_001095393	LLGL2	0.916626	0.794765	0.983344	0.852432	0.659931	0.957842	0.804348	0.125513	0.733185
NM_001015038	XM_001087410	PAGE2B	2.30756	0.571358	1.16414	3.55953	0.460316	0.387803	0.812225	-0.12456	0.36859
NM_001015045	NA	FAM13A	13.7247	9.10314	9.13091	14.0138	8.3276	8.26329	0.712789	0.0624601	0.610721
NM_001015048	NA	BAG5	21.8124	12.1171	12.9693	23.0133	13.0453	13.5056	0.141912	-0.0797494	0.817924
NM_001015049	NA	BAG5	21.0534	11.6768	12.59	22.2196	12.6152	13.0447	0.137236	-0.0792555	0.820636
NM_001015051	XM_001100855	RUNX2	3.19936	3.27667	3.13374	2.035	3.32891	2.7416	0.272681	0.245598	0.19846
NM_001015052	XM_001118427	MPG	6.37216	20.1766	25.4059	8.67675	20.2181	23.6252	0.864054	-0.0156182	0.769491
NM_001015053	XM_001100255	HDAC5	13.9818	31.7817	29.7852	14.2158	35.0521	31.2453	0.340005	-0.0918196	0.830408
NM_001015054	XM_001118427	MPG	6.94555	20.3728	24.6854	9.06203	18.8644	21.925	0.570867	0.0609796	0.953339
NM_001015055	NA	RTKN	7.10805	10.6401	40.3078	24.4033	25.2774	42.8511	0.33643	-0.672505	0.0344234
NM_001015056	NA	RTKN	7.29587	10.9041	41.9983	25.2645	26.6932	45.6667	0.319792	-0.697519	0.0294409
NM_001015072	XM_001106761	UFSP1	2.31067	11.8517	8.62067	1.59275	7.31645	7.36861	0.0246297	0.485052	0.0478791
NM_001015508	XM_002808476	PURG	11.7229	11.3795	9.22694	9.23809	6.804	6.82158	0.000855838	0.499783	0.0190137
NM_001015877	XM_001098349	PHF6	12.3281	6.31821	7.49098	13.4657	8.02852	9.08904	0.00494885	-0.226631	0.322268
NM_001015879	XM_001098364	AURKC	0.302878	1.06278	0.599882	0.550358	0.342109	0.291308	0.141386	0.731534	0.133502
NM_001015880	XM_001101994	PAPSS2	2.6179	2.40923	2.18472	3.61834	2.42773	1.59151	0.692911	-0.0827433	0.911713
NM_001015881	XM_001095802	TSC22D3	20.9916	29.7655	41.8563	30.2412	35.0872	37.0551	0.538361	-0.144691	0.485203
NM_001015882	XM_001105554	DNAJC25	8.02222	19.3247	17.5993	7.67328	13.8998	14.7572	0.27992	0.307025	0.260161
NM_001015885	NA	RAE1	17.9725	16.6732	18.0126	17.1217	23.709	23.3158	0.0826812	-0.28471	0.284455
NM_001015887	XM_001103243	IGSF11	18.694	14.479	25.3875	32.627	20.5987	28.9195	0.0409253	-0.48825	0.0359418
NM_001015891	NA	AK6	18.9594	40.9249	37.3448	14.4616	32.6099	28.8594	0.00202826	0.356702	0.0775958
NM_001015892	XM_001093836	TAF9	27.6318	54.5985	38.2293	22.7943	43.4177	37.0477	0.176422	0.222273	0.26344
NM_001016	XM_002803891	RPS12	317.925	1180.51	954.385	319.924	676.327	732.004	0.0411047	0.505123	0.048785
NM_001016	XM_002798171	RPS12	317.925	1180.51	954.385	319.924	676.327	732.004	0.0411047	0.505123	0.048785
NM_001017	XM_001084119	RPS13	250.586	929.847	689.654	293.834	540.499	511.365	0.0742404	0.47475	0.0928344
NM_001017363	XM_001096190	ARID3C	0.500819	1.33761	1.29617	0.208829	1.44717	1.27399	0.715955	0.0973854	0.482591
NM_001017368	NA	RFFL	8.48898	6.89542	17.1507	22.0732	13.3527	22.9914	0.14808	-0.844398	0.0246716
NM_001017369	XM_001101517	MSMO1	77.7807	72.7409	77.8416	82.4346	61.3362	62.1029	0.106942	0.149571	0.374111
NM_001017370	XM_001087923	NHLRC3	7.78975	7.4727	7.54236	8.25416	7.25452	7.93777	0.478316	-0.040031	0.978299
NM_001017371	XM_001088331	SP3	30.2152	14.5466	17.6805	35.8624	16.4013	18.2507	0.0339134	-0.175393	0.581692
NM_001017388	NM_001130434	TLR10	3.33188	1.08879	1.3217	3.68301	1.01681	1.23378	0.740381	-0.0472592	0.85901
NM_001017389	NA	SULT1A4	2.37167	9.12153	8.14987	2.29618	5.74593	5.35412	0.036777	0.552193	0.0484639
NM_001017390	NA	SULT1A4	1.58538	7.04173	4.67548	1.46801	4.04763	3.82674	0.108994	0.509846	0.0918949
NM_001017392	XM_001114911	SUGP2	37.3478	24.3293	30.6994	33.2574	34.2341	35.6116	0.295791	-0.158489	0.488125
NM_001017395	NA	TMCC1	13.6866	7.56353	8.95498	13.535	8.55595	10.545	0.135815	-0.11167	0.657597
NM_001017396	XM_001095744	ZNF2	2.76143	1.82571	2.30358	3.2499	2.05067	2.46895	0.153181	-0.173171	0.577777
NM_001017397	XM_001083279	TRIM36	1.07867	1.04958	0.374413	1.39839	0.775482	0.903308	0.472148	-0.298145	0.472921
NM_001017398	XM_001083279	TRIM36	1.01359	0.862504	0.35149	1.4122	0.599195	0.796933	0.448682	-0.334231	0.47185
NM_001017404	XM_002802150	LGR6	0.405005	0.289346	0.686572	0.93877	0.576362	0.285242	0.641984	-0.382664	0.702735
NM_001017405	XM_001092299	MAEA	18.8498	30.1739	25.96	15.0864	33.5851	30.2629	0.473967	-0.0740759	0.95363
NM_001017406	NA	S100PBP	23.3651	4.68652	6.45844	22.8441	7.10932	7.93652	0.125438	-0.134798	0.275749
NM_001017408	XM_001109778	GOPC	20.8417	14.7207	18.1888	21.5369	14.4175	16.1018	0.479468	0.0462253	0.71728
NM_001017415	XM_001085998	USP1	19.324	9.08021	11.8831	24.3462	12.2736	14.2389	0.0117291	-0.336174	0.166611
NM_001017416	XM_001085998	USP1	19.84	9.33497	12.1923	24.912	12.5946	14.6017	0.011438	-0.333023	0.170558
NM_001017423	NA	ALDH18A1	20.7124	16.8262	13.9522	14.6572	15.1157	13.3013	0.0694929	0.25749	0.213592
NM_001017424	NA	KCNK2	22.3128	22.0409	20.7304	11.3082	16.3186	12.9807	0.0330933	0.680559	0.0457115
NM_001017425	NA	KCNK2	24.0294	23.549	22.1895	12.0789	17.6424	13.9794	0.0348914	0.674907	0.0479335
NM_001017434	XM_001106099	PGBD2	3.20012	1.52401	2.20977	3.4376	2.20663	1.69761	0.517721	-0.082474	0.856166
NM_001017437	XM_001109143	CCDC157	3.5888	7.90744	9.30935	3.27073	7.60841	8.7779	0.829095	0.0819254	0.708659
NM_001017440	NA	CALN1	32.6853	9.27857	9.4059	19.2131	12.3762	10.744	0.415022	0.279129	0.825314
NM_001017523	XM_001093400	BTBD11	1.88118	0.556296	0.689239	1.76671	1.2984	0.830293	0.397151	-0.317123	0.157309
NM_001017524	XM_001116486	SIRT3	10.8729	12.0258	11.7797	11.35	10.1292	10.6338	0.292691	0.110873	0.517897
NM_001017528	NA	PRR5	2.96434	8.83692	8.48156	1.88444	7.99876	7.17822	0.126852	0.249521	0.130702
NM_001017529	NA	PRR5	2.974	9.37388	8.98285	1.93948	8.261	7.30052	0.0891627	0.285496	0.110685
NM_001017530	NA	PRR5	2.51093	7.78392	7.35195	1.6743	6.80683	6.01132	0.0949745	0.284104	0.117541
NM_001017534	NA	CARD16	3.85598	12.3908	8.16804	3.70886	5.75621	7.55031	0.199821	0.520918	0.0748362
NM_001017535	XM_002798545	VDR	2.16258	1.20214	1.46973	2.133	1.23329	1.56486	0.829127	-0.0285722	0.964759
NM_001017915	NA	INPP5D	6.15644	7.02713	8.32398	7.31397	5.47386	7.93025	0.766408	0.053953	0.662481
NM_001017916	NA	CYB561	77.5215	111.712	101.411	40.438	108.121	93.0699	0.18644	0.266462	0.160562
NM_001017917	NA	CYB561	74.4587	107.231	97.6879	38.8583	104.047	89.6309	0.189857	0.264762	0.162319
NM_001017920	XM_001092189	DAPL1	0.23981	2.35068	0.306846	0	0.428282	0.132001	0.241662	2.3705	0.0192295
NM_001017921	XM_001086379	VMAC	9.27271	3.62984	6.31326	9.31693	5.02227	5.85416	0.533118	-0.0715873	0.736834
NM_001017922	NA	ERMAP	5.47582	3.72712	10.7134	2.70935	2.50611	2.8688	0.00639676	1.30076	5.26207e-07
NM_001017923	NA	C14orf28	2.27739	2.23785	2.31049	3.13741	2.02188	2.3559	0.301338	-0.138825	0.74911
NM_001017926	NA	ZHX1	24.9147	9.6619	11.0436	27.6044	11.322	11.9352	0.00739077	-0.156901	0.545893
NM_001017927	XM_001083237	C2orf76	5.19706	5.30646	7.49477	7.83438	7.50466	10.5095	0.00746004	-0.522221	0.0481759
NM_001017928	XM_001112148	CCDC58	9.66717	17.8217	15.6575	11.6541	11.2458	12.7694	0.140361	0.274555	0.254553
NM_001017929	NA	FRMPD2	10.4541	1.75685	6.16474	12.3025	3.58745	4.23384	0.860304	-0.131099	0.75654
NM_001017956	XM_001116363	OS9	40.1669	66.858	67.3678	36.8586	66.7194	60.4858	0.12933	0.0880835	0.555373
NM_001017957	XM_001116363	OS9	40.2724	66.9584	67.3826	37.0038	66.8084	60.5327	0.128687	0.0874375	0.557622
NM_001017958	XM_001116363	OS9	40.0934	67.1763	67.3035	36.6101	66.5651	60.2668	0.0923378	0.0950537	0.53406
NM_001017961	XM_001086582	FAM78B	5.53688	2.18714	2.25467	3.83614	3.51268	3.16959	0.760325	-0.0759934	0.493468
NM_001017962	NA	P4HA1	23.372	16.911	15.1175	25.2722	15.0828	17.5253	0.732443	-0.0631751	0.926987
NM_001017963	NA	HSP90AA1	533.695	651.858	572.377	451.324	591.71	547.777	0.144096	0.144116	0.38889
NM_001017967	NA	MARVELD3	6.62881	1.70454	2.25531	6.74388	1.70907	1.92112	0.705944	0.0295378	0.697526
NM_001017969	XM_001108823	KIAA2026	18.5295	7.13205	6.62142	17.133	6.93253	6.8169	0.542986	0.0639844	0.766618
NM_001017971	XM_001111484	ATP6AP1L	5.49843	3.00731	3.66612	8.53084	2.48486	2.95771	0.521869	-0.199133	0.935649
NM_001017973	XM_001103140	P4HA2	7.28768	6.80707	5.07874	5.58666	7.18182	6.20807	0.952247	0.0148957	0.883749
NM_001017974	XM_001103140	P4HA2	8.52474	8.32314	6.08649	6.53407	8.62437	7.35479	0.914053	0.0267385	0.837116
NM_001017975	NA	HFM1	2.79866	0.398472	1.46731	4.15537	0.921226	0.915624	0.482035	-0.361385	0.356388
NM_001017977	XM_001091235	DCAF6	77.6155	59.5387	53.9438	50.5584	52.1798	42.6695	0.0440065	0.394209	0.0586528
NM_001017979	NA	RAB28	28.6908	32.1392	31.9189	25.3693	30.0651	26.1993	0.0322584	0.184164	0.321126
NM_001017980	XM_001092266	VMA21	28.0933	14.4798	14.877	26.4715	16.0288	16.3346	0.750309	-0.0343611	0.871454
NM_001017981	NA	RNF215	8.61331	18.342	14.3119	7.59923	16.9209	14.8424	0.551361	0.0681747	0.617464
NM_001017987	NA	C5orf45	7.45909	13.3556	11.0118	6.42098	9.6869	7.74631	0.000697132	0.415985	0.0761608
NM_001017989	NA	OPA3	0.510986	0.930403	0.707773	0.326028	0.766587	0.639712	0.10118	0.311063	0.318762
NM_001017990	XM_001091351	H2AFB1	1.55887	0.890076	0.840139	0.899415	1.07655	0.757704	0.534355	0.266846	0.657181
NM_001017995	NA	SH3PXD2B	3.53244	2.12533	3.07789	3.9514	2.15314	2.58118	0.981604	0.00827045	0.881317
NM_001017998	NA	GNG10	67.4974	134.682	99.98	67.0585	95.0828	89.0272	0.0278856	0.266654	0.231504
NM_001017999	XM_001085398	KAZN	15.0107	21.6373	23.8999	12.4258	23.2515	18.7419	0.316529	0.15396	0.354592
NM_001018	NA	RPS15	187.488	960.52	749.809	204.731	657.572	615.893	0.0853709	0.360503	0.203957
NM_001018000	XM_001085398	KAZN	14.3333	20.5878	22.7397	11.7851	22.201	17.9186	0.324331	0.151726	0.35623
NM_001018001	XM_001085398	KAZN	14.8821	21.6454	23.862	12.243	23.0767	18.4792	0.283337	0.166721	0.325516
NM_001018003	XM_002805281	SORBS3	5.75656	37.6988	33.1556	9.27906	37.7677	47.8931	0.376014	-0.309465	0.192653
NM_001018004	XM_001103298	TPM1	49.3728	107.653	71.3241	36.2972	64.4376	50.5955	0.0337202	0.593546	0.00691711
NM_001018005	XM_001103298	TPM1	45.5322	51.6874	51.0424	33.3092	55.7116	42.6247	0.370805	0.171491	0.293016
NM_001018006	XM_001103298	TPM1	48.4714	106.792	69.9756	35.9441	62.9331	49.6936	0.0373493	0.600305	0.00666877
NM_001018007	XM_001103298	TPM1	48.5865	106.84	70.3617	35.8326	63.3261	49.73	0.032524	0.600734	0.00649204
NM_001018008	XM_001103298	TPM1	57.0011	66.5066	68.6671	37.6936	70.7038	52.4643	0.191752	0.256599	0.134809
NM_001018011	XM_001086244	ZBTB16	5.53233	0.668899	1.93267	10.4533	2.01322	3.31817	0.0111016	-0.956504	6.76568e-05
NM_001018016	NA	MUC1	1.0507	11.9782	5.95574	1.06686	3.88329	4.88377	0.24817	0.948991	0.166193
NM_001018017	NA	MUC1	1.07696	12.1424	5.95205	1.09353	3.95542	4.94463	0.254755	0.939881	0.172839
NM_001018020	XM_001103298	TPM1	47.6851	105.978	69.0132	35.4795	61.8216	48.8281	0.0360835	0.607706	0.00624946
NM_001018024	XM_002806458	CMC4	9.50011	27.7386	21.5198	10.9563	16.9643	13.6854	0.0177341	0.498008	0.0685558
NM_001018025	XM_001098051	MTCP1	1.33921	3.7931	3.95892	1.95458	2.83711	2.7532	0.208932	0.268975	0.463067
NM_001018036	XM_001104839	TSHR	1.54081	0.678279	0.842633	1.60987	0.900198	1.17826	0.505272	-0.268623	0.453365
NM_001018037	XM_002808104	VPS13A	23.8346	2.90971	3.35747	17.8601	3.47145	3.32157	0.133975	0.288077	0.662659
NM_001018038	XM_002808104	VPS13A	24.9169	1.98653	2.75022	19.0317	3.02399	3.04651	0.222351	0.240396	0.698069
NM_001018041	XM_001087462	EPM2A	4.58539	1.91424	2.57181	5.67326	2.51406	3.39226	0.0491802	-0.352178	0.194562
NM_001018046	XM_001101814	MAP3K19	5.8675	4.62707	5.08208	7.52742	4.56179	4.7548	0.828271	-0.112851	0.942871
NM_001018049	NA	PAEP	0.488277	3.08253	1.65442	0.385238	0.214475	0.705606	0.0462268	2.00109	0.000744675
NM_001018050	NA	POLR3H	38.2445	113.18	92.9633	31.8834	95.8614	80.175	0.00326457	0.233145	0.207956
NM_001018052	NA	POLR3H	38.1762	114.016	93.1176	31.6907	96.1573	80.159	0.00315964	0.237975	0.199742
NM_001018053	XM_001082732	PFKFB2	11.5234	4.37102	4.67456	14.8336	7.56815	9.72728	0.0134134	-0.643404	0.00292195
NM_001018054	XM_001112940	LRP8	12.1903	3.1198	3.82283	12.716	5.17583	4.65849	0.233047	-0.237095	0.138604
NM_001018055	XM_001097957	BRCC3	16.6891	12.7186	12.2925	13.1074	12.7067	10.6984	0.227616	0.191666	0.339936
NM_001018056	NM_001032907	VLDLR	19.4538	11.1804	16.0491	27.1506	15.5345	17.7752	0.119365	-0.373083	0.128881
NM_001018057	XM_001097713	DKK3	273.072	435.823	380.642	150.575	413.573	301.89	0.253265	0.331211	0.144499
NM_001018058	XM_001101140	TFEC	1.02298	0.269895	0.332502	0.996664	0.295106	0.289666	0.76202	0.0395371	0.810498
NM_001018060	XM_002798284	AIFM3	14.6145	57.4347	39.0194	12.9014	30.4081	35.1535	0.182812	0.501367	0.0477464
NM_001018064	XM_001107264	NTRK2	151.428	8.89816	23.2243	185.648	21.8035	26.8408	0.0785702	-0.352133	0.022336
NM_001018065	XM_001107264	NTRK2	96.7677	5.88005	14.8843	122.408	12.9761	16.9568	0.0838467	-0.374253	0.0271308
NM_001018066	XM_001107264	NTRK2	96.8059	5.89737	14.9359	122.669	13.0134	17.0162	0.0829902	-0.376316	0.0268418
NM_001018067	NA	SERBP1	37.107	33.3465	30.7345	35.5001	32.2792	34.3922	0.757249	-0.0139542	0.935852
NM_001018068	NA	SERBP1	37.2006	33.4019	30.7956	35.5882	32.3389	34.4551	0.756954	-0.0139352	0.935847
NM_001018069	NA	SERBP1	37.1829	33.4694	30.8498	35.5912	32.3077	34.4571	0.787505	-0.012085	0.92847
NM_001018070	XM_001117930	CORO1B	10.1427	16.4393	22.8355	16.2747	27.9395	33.1964	0.0113201	-0.647511	0.00597602
NM_001018071	NA	FRMPD2	15.5119	1.03686	4.5995	18.2416	2.80832	3.9641	0.769531	-0.242201	0.513719
NM_001018072	XM_001093400	BTBD11	1.40778	0.385861	0.478124	1.34582	0.940202	0.605128	0.3521	-0.347831	0.109621
NM_001018073	XM_001111487	PCK2	1.32278	1.00607	1.56097	1.49835	1.86243	1.8023	0.0390997	-0.408527	0.179579
NM_001018074	NA	NR3C1	28.9534	10.0647	10.2407	32.0665	10.974	12.6636	0.0429813	-0.177403	0.463903
NM_001018075	NA	NR3C1	29.3622	10.2051	10.3889	32.4909	11.1328	12.8343	0.0439344	-0.176513	0.465754
NM_001018076	NA	NR3C1	29.8894	10.3805	10.5682	33.0915	11.3433	13.0734	0.0423553	-0.177859	0.460958
NM_001018077	NA	NR3C1	26.2919	9.14252	9.29531	29.1741	9.96036	11.5167	0.0408607	-0.179362	0.459792
NM_001018078	XM_001094027	FPGS	5.15677	19.0364	17.482	4.5812	16.0841	15.3423	0.100465	0.210885	0.303924
NM_001018088	XM_002808451	VPS13C	48.8825	1.00836	3.75805	62.1783	3.1511	4.88353	0.0629699	-0.38819	0.00424651
NM_001018089	XM_001094716	ICE2	10.8616	2.70532	3.32554	10.5674	3.16453	3.37948	0.745138	-0.0185825	0.86704
NM_001018090	XM_001094176	GCOM1	13.6583	16.71	16.0868	15.8385	14.8043	15.257	0.78315	0.0173497	0.837891
NM_001018091	XM_001094176	GCOM1	13.023	15.8307	14.9872	15.2204	13.2812	13.8794	0.528431	0.0488636	0.717168
NM_001018100	NA	MYZAP	1.75177	1.41268	3.14232	4.1971	3.13902	3.79936	0.0784407	-0.820191	0.0116806
NM_001018102	NA	POLR2M	19.1311	22.5456	21.5533	20.8552	20.4104	20.3471	0.503403	0.0373821	0.762715
NM_001018104	NA	FAHD1	3.23913	3.70128	3.21714	2.57478	4.42988	4.49863	0.283002	-0.179494	0.621697
NM_001018108	NA	SERF2	40.665	161.985	123.233	45.3933	100.589	97.207	0.140744	0.422275	0.127963
NM_001018109	XM_002806157	PIR	14.4952	22.2896	31.6143	25.4335	26.8093	33.6182	0.23077	-0.328027	0.128423
NM_001018111	NA	PODXL	13.3659	11.8507	9.87244	11.5916	10.4376	8.78412	0.15811	0.187466	0.339595
NM_001018113	XM_001099768	FANCB	2.33365	0.119133	0.265052	4.11742	0.202691	0.335941	0.137562	-0.776651	0.0360957
NM_001018115	NA	FANCD2	2.64642	2.05746	1.10433	4.87405	4.92204	3.96282	0.00294408	-1.2442	0.000478143
NM_001018116	XM_001111821	MURC	7.54258	3.6386	7.43564	11.7655	4.33148	7.66994	0.295155	-0.352349	0.268215
NM_001018136	XM_001096144	NME1-NME2	139.038	488.21	406.043	106.443	340.329	260.231	0.0057768	0.547459	0.0113383
NM_001018137	NA	NME2	168.044	589.469	489.675	122.561	399.435	310.022	0.00437854	0.583992	0.00633011
NM_001018138	NA	NME2	177.622	625.18	516.158	129.304	424.914	329.479	0.00436804	0.577778	0.0067458
NM_001018139	NA	NME2	196.784	704.318	582.732	144.654	481.348	373.361	0.00466227	0.570249	0.00762482
NM_001018159	XM_001085059	NAE1	39.8785	39.1674	45.9997	45.8837	37.4152	40.2595	0.81749	0.0172617	0.808532
NM_001018160	XM_001085059	NAE1	42.8058	42.708	49.7376	48.2998	39.7928	42.8715	0.54958	0.0464717	0.708507
NM_001018161	XM_001095459	PON2	65.8822	51.9657	83.0298	81.4228	54.5321	84.7568	0.178383	-0.135845	0.657013
NM_001018676	NA	FNTA	29.2133	40.8673	59.9681	59.8322	42.5787	63.1533	0.363707	-0.348338	0.252097
NM_001018677	NA	FNTA	28.9265	43.375	62.8885	59.6779	43.5475	64.3572	0.418264	-0.309884	0.298467
NM_001018837	XM_001114308	HAX1	36.6236	86.3974	89.3936	37.6187	80.2134	69.7631	0.0865738	0.17926	0.415148
NM_001019	NA	RPS15A	240.545	751.888	549.632	293.833	461.607	447.645	0.123189	0.358124	0.206721
NM_001020	NA	RPS16	40.1457	827	648.37	31.4209	545.87	492.281	0.0408344	0.502774	0.0267006
NM_001020658	XM_001096289	PUM1	35.3858	19.8518	21.4639	32.0886	24.8372	23.486	0.548086	-0.0681537	0.738918
NM_001020818	NA	MYADM	7.28589	14.4081	13.2458	7.11768	11.4366	14.0474	0.294457	0.0999204	0.583046
NM_001020819	NA	MYADM	7.51725	14.8928	13.6863	7.35437	11.8147	14.5086	0.295344	0.100062	0.58355
NM_001020820	NA	MYADM	7.70261	15.1885	13.9787	7.50662	12.0444	14.773	0.276439	0.10322	0.572705
NM_001020821	NA	MYADM	7.36236	14.6604	13.4962	7.23521	11.7371	14.4159	0.34282	0.0892523	0.614715
NM_001020825	NA	NR3C1	27.8209	11.1755	9.68824	30.8639	10.068	11.5873	0.249032	-0.109378	0.811478
NM_001021	XM_002803297	RPS17	287.764	1285.13	965.853	312.319	837.295	846.17	0.0695044	0.347159	0.220752
NM_001021	XM_001095457	RPS17	287.764	1285.13	965.853	312.319	837.295	846.17	0.0695044	0.347159	0.220752
NM_001022	XM_001091047	RPS19	150.246	697.167	536.059	162.015	428.911	399.922	0.0620532	0.481558	0.0811178
NM_001023	NA	RPS20	302.853	1431.93	997.823	297.091	986.338	748.439	0.0539263	0.42747	0.0931258
NM_001023560	XM_002808373	ZSCAN26	19.2075	15.2367	16.9319	23.4739	14.772	15.0045	0.577423	-0.0516929	0.976387
NM_001023561	XM_002801420	ZNF749	6.38114	4.13039	4.27833	7.04244	3.21372	3.59635	0.561689	0.0944601	0.42886
NM_001023563	NA	ZNF805	12.1197	3.79145	4.43811	13.5041	3.55384	4.61088	0.359927	-0.0906477	0.988198
NM_001023567	NA	GOLGA8B	5.02389	19.604	18.4645	2.45586	24.65	18.7562	0.838237	-0.0898717	0.527941
NM_001023570	XM_002802668	IQCB1	7.09104	6.10465	6.07596	7.34428	6.24083	6.1558	0.811795	-0.0347083	0.992898
NM_001023571	XM_002802668	IQCB1	6.83992	6.01658	5.95516	6.93816	6.20784	5.87514	0.916621	-0.0159772	0.926421
NM_001023587	XM_001105139	ABCC5	28.4625	22.1225	27.4789	19.4403	27.6816	28.0245	0.748584	0.0549507	0.669252
NM_001024	NA	RPS21	349.123	1645.08	1854.61	369.811	1117.07	1095.04	0.0281209	0.575973	0.039081
NM_001024024	NA	GCH1	4.74883	6.01097	3.16315	2.48409	2.8767	2.41836	0.0211807	0.839779	0.00213526
NM_001024070	NA	GCH1	4.8048	5.87046	3.17392	2.44354	2.88107	2.34721	0.0181577	0.85216	0.00149468
NM_001024071	NA	GCH1	4.86089	6.08717	3.24991	2.52426	2.90908	2.3819	0.0186711	0.861321	0.00136054
NM_001024074	XM_001094746	HNMT	16.5512	10.0746	13.7924	22.5388	17.1943	23.0035	0.0157133	-0.6343	0.00715119
NM_001024075	XM_001094746	HNMT	29.0579	13.6771	20.3863	29.1732	25.2518	36.3247	0.0470161	-0.523767	0.015587
NM_001024094	NA	NR3C1	28.755	9.91041	10.0738	31.9289	10.8475	12.5538	0.0390119	-0.182983	0.444779
NM_001024210	NA	S100A13	11.2753	71.3316	71.9852	15.3691	62.6578	65.8066	0.576232	0.104066	0.950445
NM_001024211	NA	S100A13	15.5604	95.5645	91.6183	22.4286	90.4865	87.9055	0.912385	0.0137465	0.761853
NM_001024212	NA	S100A13	19.3423	139.987	129.011	28.4514	136.935	126.622	0.877351	-0.0182386	0.639743
NM_001024213	NA	S100A13	15.6252	98.5889	90.4332	23.335	91.2248	86.8729	0.863714	0.0228421	0.754196
NM_001024215	NA	FBLIM1	366.561	188.162	219.32	366.458	171.843	232	0.928429	0.00699257	0.814275
NM_001024216	NA	FBLIM1	3.09802	6.20076	3.80117	2.72248	5.34519	3.30706	0.288875	0.203729	0.318794
NM_001024218	XM_001105293	GPHN	30.7001	23.6362	23.0999	22.4333	23.0223	19.5439	0.15245	0.25258	0.207391
NM_001024226	XM_002801897	ARF1	88.416	199.359	168.103	76.2712	214.877	176.273	0.776739	-0.0360785	0.842591
NM_001024227	XM_002801897	ARF1	87.1951	198.21	167.94	75.233	215.856	177.39	0.715785	-0.0473755	0.873929
NM_001024228	XM_002801897	ARF1	88.1689	200.423	169.81	76.0571	218.248	179.357	0.716613	-0.0472418	0.87334
NM_001024372	XM_002805449	BAALC	52.103	48.2422	64.6103	67.9703	48.1658	60.7787	0.526126	-0.100979	0.791891
NM_001024380	XM_001092363	TM2D2	16.0226	25.7816	20.6496	15.3702	22.2829	17.6996	0.0323419	0.174137	0.367324
NM_001024381	XM_001092363	TM2D2	16.5175	26.59	21.2971	15.8521	22.9774	18.2514	0.0324681	0.174159	0.367424
NM_001024382	XM_001101764	HMBS	4.39655	37.4099	28.3413	5.28953	22.7203	21.3848	0.058375	0.506042	0.140986
NM_001024401	XM_001095822	SBK1	2.40229	3.77029	2.85089	1.55544	6.04335	5.7765	0.0544009	-0.567818	0.138608
NM_001024452	XM_001085545	GLRA4	1.52054	0.283304	0.540673	2.63033	0.86206	1.73669	0.0886236	-1.15727	0.0022882
NM_001024455	NA	RGAG4	8.35562	14.5547	14.1097	6.46577	14.8229	12.686	0.520814	0.123844	0.375234
NM_001024463	NA	PPIP5K1	20.9507	15.4858	14.6833	17.0845	15.6718	14.5936	0.38445	0.11052	0.571121
NM_001024465	NM_001032805	SOD2	85.1986	95.8034	48.6602	70.3704	46.919	38.3354	0.0520305	0.561442	0.0102112
NM_001024466	NM_001032805	SOD2	101.163	133.523	63.91	83.3731	55.4611	43.4464	0.0386607	0.71203	0.00144775
NM_001024593	XM_001101895	MSS51	3.76862	1.45293	1.54909	3.59036	1.07511	1.33484	0.174842	0.174257	0.304589
NM_001024594	XM_001110794	C1orf53	2.21564	5.07332	2.5157	1.18696	3.32166	2.36141	0.132089	0.513152	0.100659
NM_001024596	XM_001093025	ZNF772	15.8418	5.75307	7.19007	16.3751	5.95903	7.11881	0.792862	-0.0330993	0.998592
NM_001024599	NA	HIST2H2BF	12.5139	1.80987	3.67305	17.1445	3.22048	7.43743	0.0297038	-0.627474	0.0128112
NM_001024601	XM_001106008	SPATA45	1.51472	1.11802	1.2724	3.05984	0.633934	0.609185	0.764893	-0.139958	0.49495
NM_001024611	XM_001093042	LRRC66	2.2734	1.54366	2.79247	1.67056	1.3659	2.00396	0.214369	0.391004	0.203405
NM_001024628	XM_001087258	NRP1	8.26684	0.384138	0.483069	6.86073	0.778372	0.89121	0.844801	0.0986558	0.0958214
NM_001024629	XM_001087258	NRP1	8.27462	0.381967	0.473276	6.90007	0.74725	0.891166	0.847489	0.0966116	0.0959041
NM_001024630	XM_001100855	RUNX2	3.19884	3.26395	3.11183	2.02254	3.31078	2.73751	0.272425	0.246499	0.196959
NM_001024647	XM_001108518	RAB3IP	15.3451	14.3124	6.29903	8.01532	6.28639	5.69913	0.0786941	0.846191	0.019381
NM_001024649	XM_002804666	CANX	147.502	101.298	93.4989	152.046	104.022	111.979	0.239429	-0.104638	0.701393
NM_001024656	NA	ASPDH	0.440737	0.464656	0.602801	0.399014	0.52362	0.740876	0.816567	-0.14141	0.865744
NM_001024660	NA	KALRN	24.5998	3.7864	4.48184	19.4046	6.67512	6.03688	0.897904	0.0333666	0.205952
NM_001024662	XM_001110496	RPL6	273.405	646.094	513.547	258.816	497.482	454.067	0.0357869	0.243642	0.257644
NM_001024666	XM_001085866	SH3KBP1	14.1695	14.7459	12.6995	12.7472	14.0296	15.4374	0.866548	-0.0206312	0.964661
NM_001024668	NA	LETMD1	25.9715	40.5174	41.2183	25.794	37.0764	35.6295	0.173689	0.128922	0.503418
NM_001024674	XM_001093490	LIN52	15.9726	6.52148	9.41471	17.5288	9.30206	10.8133	0.0121921	-0.238471	0.270869
NM_001024675	XM_001105320	ACTL10	0.735002	0.391859	0.298245	0.589189	0.621905	0.852114	0.267688	-0.53382	0.128808
NM_001024678	XM_001094074	LRRC24	3.96129	15.4995	11.3463	3.27756	14.1213	11.341	0.330596	0.100209	0.472666
NM_001024680	XM_001094617	FBXO48	22.7299	5.35084	7.33855	22.8803	5.35686	7.18838	0.995931	-0.000255234	0.861164
NM_001024683	XM_002802450	ZNF688	2.84366	6.85513	7.57497	3.30155	6.77679	6.87749	0.885727	0.0268005	0.906602
NM_001024732	XM_001113772	MECR	6.29967	6.41399	7.08904	4.69542	6.92716	6.70091	0.343907	0.112002	0.494638
NM_001024736	XM_001094177	CD276	5.69435	22.1965	21.4587	4.80541	14.2131	12.4971	0.0199917	0.646967	0.00890279
NM_001024807	NA	APLP1	108.559	352.482	546.012	177.236	486.332	598.995	0.351986	-0.326217	0.153704
NM_001024808	XM_001093401	BCL7A	11.9951	10.8364	10.4677	9.05987	13.8719	11.8281	0.741057	-0.0619385	0.964765
NM_001024809	NA	RARA	3.35306	6.23628	5.348	2.95704	6.18423	5.75127	0.979035	0.00433314	0.791991
NM_001024843	NA	TNRC6B	30.5804	4.86403	7.24696	30.514	6.26944	8.17201	0.662947	-0.0745507	0.498464
NM_001024844	XM_002799571	CD82	12.1506	17.4311	40.7589	20.9266	38.1413	53.1498	0.107179	-0.673871	0.0105448
NM_001024845	XM_001097484	SLC6A9	5.5044	9.38981	24.5828	19.2134	18.3263	43.9709	0.137447	-1.04598	0.0104851
NM_001024847	XM_001095877	TGFBR2	7.21419	6.81536	2.92887	5.72059	3.06103	3.07397	0.208139	0.516433	0.0912358
NM_001024855	NA	ZNF197	8.20727	5.48634	5.87124	9.29859	5.06545	5.50834	0.800687	-0.0224998	0.856565
NM_001024858	XM_002805090	SPTB	16.2151	9.99327	8.61113	8.72198	13.0143	10.1268	0.68485	0.128009	0.700611
NM_001024912	NA	CEACAM1	0.916949	0.109263	0.0968467	1.71496	0.252204	0.377957	0.0917447	-1.06223	0.0014839
NM_001024921	XM_002799511	RPL9	300.054	646.814	489.899	345.378	421.152	427.964	0.239365	0.266427	0.26748
NM_001024924	XM_001087711	EXOC1	28.9096	22.7994	27.8528	34.0123	23.6297	23.6641	0.704526	-0.0312869	0.956496
NM_001024934	NA	WASF1	79.0819	109.694	90.0444	48.8781	104.368	82.7747	0.394024	0.240419	0.269706
NM_001024935	NA	WASF1	80.2107	111.456	91.5016	49.7397	106.037	84.0961	0.39558	0.239389	0.271726
NM_001024936	NA	WASF1	81.5364	115.044	94.2338	50.36	108.785	86.2994	0.385844	0.244702	0.261853
NM_001024937	NA	MINK1	53.2939	79.7156	78.2551	36.1584	107.386	88.7168	0.511508	-0.136699	0.961455
NM_001024940	XM_001082856	TRIM17	5.00685	21.8004	16.6693	3.8975	20.1735	21.5989	0.842096	-0.0710077	0.852566
NM_001024941	NA	TRIM17	5.07907	22.3469	17.0331	3.99171	20.5647	21.9879	0.852517	-0.0661285	0.850578
NM_001024943	NA	ASL	8.61119	12.9818	11.6816	6.75108	12.3751	9.44256	0.234709	0.219985	0.249669
NM_001024944	NA	ASL	8.61119	12.9818	11.6816	6.75108	12.3751	9.44256	0.234709	0.219985	0.249669
NM_001024946	NA	ASL	8.53433	12.8474	11.4042	6.73737	12.1266	9.13808	0.214326	0.227547	0.239824
NM_001024947	NA	YIPF5	33.5491	22.6111	22.4764	34.1271	22.496	24.9917	0.509548	-0.0536299	0.91459
NM_001024948	XM_001102990	FNBP1L	41.8939	37.4384	37.2353	28.4361	34.7467	31.8969	0.201632	0.293958	0.185169
NM_001024956	XM_001107388	SC5D	27.5776	14.764	15.2206	32.1835	15.3095	12.5055	0.511866	-0.0598037	0.884523
NM_001024957	NA	BRMS1	10.8494	30.5303	31.4552	9.71192	28.9173	27.0381	0.179519	0.149456	0.389792
NM_001024959	NA	ARPC4	54.1046	89.1404	90.5154	49.9262	97.8442	87.0102	0.940237	-0.00628337	0.828779
NM_001024960	NA	ARPC4	59.699	98.2144	99.6598	55.0591	107.67	95.6281	0.958088	-0.00438459	0.822525
NM_001025	NA	RPS23	70.9771	217.079	180.737	76.9614	145.102	137.553	0.0496775	0.382492	0.135627
NM_001025068	NA	ARPP21	729.518	860.844	687.057	272.638	761.579	565.367	0.161872	0.509704	0.191508
NM_001025069	NA	ARPP21	727.662	857.923	684.776	272.039	759.198	563.745	0.162067	0.509382	0.1919
NM_001025070	NA	RPS14	246.842	755.344	732.755	277.522	598.497	612.685	0.11546	0.22083	0.405036
NM_001025071	NA	RPS14	244.936	751.306	728.788	275.458	595.079	609.314	0.115698	0.22117	0.404788
NM_001025076	NA	CELF2	62.2479	47.0542	50.4751	41.1347	51.7176	46.4878	0.429198	0.19745	0.381624
NM_001025077	NA	CELF2	60.0902	42.5086	46.0624	38.9286	47.9461	43.1785	0.4472	0.192925	0.414604
NM_001025079	NA	CD47	74.1776	46.049	51.6836	67.6849	53.3207	50.2707	0.96332	0.00533	0.942048
NM_001025081	XM_002800980	MBP	480.349	911.491	7079.01	2743.69	3509.55	6942.91	0.494454	-0.639538	0.0252568
NM_001025087	NA	CELF4	40.1828	93.2995	60.3085	21.0901	80.2404	59.3089	0.368947	0.270674	0.209263
NM_001025088	NA	CELF4	40.2059	93.3728	60.3473	21.0978	80.2988	59.3456	0.368792	0.270758	0.209127
NM_001025089	NA	CELF4	40.76	95.4415	61.4847	21.4267	81.3996	60.1766	0.355177	0.278314	0.202362
NM_001025090	XM_002800980	MBP	486.699	931.872	7206.69	2787.26	3555.15	7046.51	0.498476	-0.634399	0.0259735
NM_001025091	NA	ABCF1	16.0683	30.1317	31.9408	14.501	31.8482	33.3569	0.461733	-0.0286129	0.866285
NM_001025092	XM_002800980	MBP	474.287	927.504	7132.66	2722.62	3500.72	6951.47	0.504633	-0.626413	0.0267526
NM_001025100	XM_002800980	MBP	168.938	186.212	1937.43	927.714	1161.6	2132.22	0.325525	-0.880796	0.0068143
NM_001025101	XM_002800980	MBP	406.951	778.314	6018.95	2328.95	2969.7	5886.12	0.498275	-0.634621	0.0259412
NM_001025105	NA	CSNK1A1	77.0574	29.7597	43.1297	94.4359	44.0173	51.6103	0.00144564	-0.342031	0.12068
NM_001025107	XM_002801797	ADAR	54.2769	32.3114	36.5835	45.5913	41.6513	38.2707	0.844381	-0.0271673	0.896282
NM_001025108	NA	AFF3	11.8984	5.12444	4.6742	9.50187	5.48294	4.93835	0.42718	0.123049	0.747853
NM_001025109	NA	CD34	3.45085	7.09592	2.88571	2.46487	3.50098	2.80744	0.0463793	0.614536	0.0229017
NM_001025158	XM_001099491	CD74	46.732	247.043	231.913	80.0631	203.105	209.522	0.832481	0.0935228	0.848955
NM_001025159	XM_001099491	CD74	43.063	205.496	199.656	74.2807	179.008	184.34	0.934715	0.0344841	0.762657
NM_001025160	NA	CD97	4.63532	4.30332	5.62415	5.05747	5.40194	6.48516	0.522337	-0.218536	0.604552
NM_001025161	XM_002798403	CYP2D6	8.6964	7.7446	9.48183	6.27428	12.8025	13.6975	0.186136	-0.33834	0.29104
NM_001025190	NA	MSLNL	0.258873	1.12225	0.543671	0.0668417	0.864269	0.975011	0.965924	0.0140654	0.484035
NM_001025194	XM_001095823	CES1	12.7904	20.8051	22.0906	12.498	21.0314	16.6412	0.327173	0.150472	0.413989
NM_001025195	XM_001095823	CES1	12.769	20.7703	22.0568	12.4866	20.9963	16.6187	0.328294	0.150127	0.415118
NM_001025197	NA	CHI3L2	0.845922	1.09852	0.812976	4.58138	2.68602	4.38853	0.036931	-2.07968	0.00423005
NM_001025199	NA	CHI3L2	0.83344	1.06538	0.795136	4.44074	2.57446	4.17399	0.0368293	-2.0543	0.00432306
NM_001025200	XM_001109614	CTRB2	0.267455	0.591839	0.453297	0.186774	1.26303	0.816303	0.081281	-0.787796	0.238933
[truncated: 23,231 more rows]

## Sheet: total_expressed_genes_SVZa
Table S2. All transcripts and their corresponding genes expressed in SVZa (total SVZa genes).
Refseq_human	Refseq_macaca	Human_symbol	Monkey1.sham	Monkey2.sham	Monkey3.sham	Monkey1.ischemia	Monkey2.ischemia	Monkey3.ischemia	paired.t.test.pvalue	log2FC	DESeq.pvalue
NM_000014	XM_001114328	A2M	68.9246	41.429	43.2763	94.4513	35.4281	43.4472	0.306489	-0.174034	0.864685
NM_000016	XM_001101187	ACADM	23.7193	24.2339	19.1164	20.2602	21.3467	18.7058	0.279471	0.153197	0.432344
NM_000017	XM_001091115	ACADS	5.46589	15.6001	11.3271	6.17729	11.3888	14.9267	0.988459	-0.00443682	0.998451
NM_000019	XM_001103928	ACAT1	47.4726	74.4216	51.4643	37.5312	49.4616	43.7754	0.0322442	0.406746	0.0574775
NM_000022	XM_001109908	ADA	6.16202	3.28776	15.5476	9.75406	12.7527	19.3813	0.299288	-0.744764	0.0481501
NM_000024	NM_001042774	ADRB2	0.892791	1.19947	1.12474	1.17612	0.801904	0.996189	0.602986	0.11321	0.563786
NM_000026	NA	ADSL	8.64163	16.9146	16.0932	9.53824	13.7053	12.2938	0.161243	0.228962	0.333801
NM_000027	XM_001082726	AGA	9.33647	7.32294	9.19768	13.1014	7.13115	8.81676	0.479188	-0.167944	0.705867
NM_000029	NA	AGT	55.4274	84.8943	123.008	83.806	117.241	123.37	0.0584777	-0.300979	0.148913
NM_000031	NA	ALAD	18.3958	17.4962	20.7204	14.9845	22.7256	27.6808	0.226879	-0.207971	0.533773
NM_000033	XM_001085640	ABCD1	1.30684	3.19766	3.40857	1.60901	3.16649	3.77331	0.460699	-0.111489	0.663028
NM_000038	NA	APC	54.1113	9.68185	11.4785	49.8769	12.6617	13.6466	0.915823	-0.0174018	0.505712
NM_000039	NA	APOA1	0.0652552	6.5093	0.270821	0.266208	7.56335	0.264977	0.901529	-0.241818	0.570687
NM_000040	XM_001090312	APOC3	0	3.30327	0.0307723	0	4.01886	0	0.904198	-0.269516	1
NM_000041	XM_001104482	APOE	363.589	1362.2	1066.55	460.964	1527.96	1623.98	0.0130022	-0.371686	0.125285
NM_000042	NA	APOH	0.0731436	3.26573	0.0484261	0.0786704	4.28596	0.0185091	0.864874	-0.371831	0.896763
NM_000043	NM_001032933	FAS	0.853974	0.679873	0.939555	1.21098	0.735172	0.525213	0.997488	0.00118981	0.708541
NM_000046	NA	ARSB	7.34422	4.24198	7.72153	8.21456	6.11652	7.66861	0.17305	-0.188304	0.400373
NM_000047	XM_001116129	ARSE	3.4623	5.50299	5.79659	4.08545	6.72906	4.66688	0.664458	-0.0686588	0.86905
NM_000048	NA	ASL	9.18494	14.2	12.967	7.05969	13.6259	10.4488	0.255357	0.223523	0.238337
NM_000050	XM_002801967	ASS1	4.55632	8.54759	6.88036	6.72616	9.66003	6.2001	0.559528	-0.176583	0.513121
NM_000052	XM_002806292	ATP7A	5.32199	1.63924	2.04666	6.63155	1.59528	2.17448	0.103467	-0.207504	0.68958
NM_000055	NA	BCHE	3.0608	1.44897	5.04332	9.65547	4.23218	5.90012	0.106032	-1.05057	0.00860783
NM_000056	NA	BCKDHB	14.8855	17.6528	20.1692	11.5144	18.6486	16.1449	0.0798888	0.186751	0.302945
NM_000060	XM_001083201	BTD	7.89912	11.4192	11.5927	15.1878	12.4367	12.3266	0.309971	-0.370114	0.330998
NM_000061	NA	BTK	1.51473	1.63972	1.8086	1.82871	1.2965	1.54691	0.658658	0.0871496	0.614572
NM_000064	XM_001091921	C3	29.6752	29.9322	46.0374	57.2217	37.5059	37.8398	0.218374	-0.327505	0.188277
NM_000067	XM_001096360	CA2	28.521	73.1744	34.6908	25.474	30.9488	42.4401	0.504066	0.464198	0.447763
NM_000071	NA	CBS	16.5883	31.2954	42.1004	21.424	32.2506	43.0228	0.438828	-0.103807	0.614254
NM_000073	XM_001093643	CD3G	2.8431	0.878988	1.39361	1.94039	1.04354	0.952285	0.0998854	0.378123	0.31845
NM_000075	XM_001116422	CDK4	12.9035	24.9029	27.0938	15.5685	24.6634	27.629	0.630257	-0.0643581	0.813244
NM_000078	NA	CETP	0.71648	1.80629	2.99688	1.36335	1.16571	1.14782	0.415336	0.586093	0.345721
NM_000081	NA	LYST	16.8759	3.46311	4.10839	16.728	3.65862	4.16664	0.912769	-0.00623138	0.998307
NM_000082	XM_001082072	ERCC8	10.0333	2.35783	3.80451	9.30978	3.46906	4.30481	0.482911	-0.0770098	0.461357
NM_000084	XM_001083186	CLCN5	6.97112	2.55709	3.36997	7.61004	2.37173	2.85811	0.936013	0.0065345	0.643973
NM_000086	NA	CLN3	10.9935	24.0488	25.4343	12.0707	26.1675	24.341	0.520306	-0.0493071	0.89376
NM_000088	NA	COL1A1	0.503287	2.60503	0.327704	0.753809	0.417352	0.391606	0.43358	1.13664	0.492746
NM_000089	NA	COL1A2	2.71474	5.58491	0.808305	3.97589	1.50146	1.2372	0.627877	0.439838	0.730611
NM_000090	XM_001105968	COL3A1	2.70309	4.8456	0.741204	3.63506	0.878528	1.01093	0.54156	0.585502	0.484644
NM_000091	NA	COL4A3	2.51171	2.83843	0.883809	0.935838	0.491771	0.51409	0.0779884	1.68283	0.000391627
NM_000093	NA	COL5A1	11.5335	22.1771	28.9243	11.9376	23.8231	21.9858	0.680072	0.11723	0.626195
NM_000094	NA	COL7A1	0.184024	0.528357	0.481778	0.227797	2.17954	0.482696	0.0726213	-1.27509	0.00677902
NM_000096	XM_001109373	CP	23.6408	37.8304	5.43179	6.28519	3.51588	3.04094	0.19295	2.3812	0.0142743
NM_000097	XM_001088605	CPOX	9.02166	7.94751	9.79431	9.27909	8.35399	9.49268	0.795822	-0.0193975	0.97624
NM_000098	XM_001112489	CPT2	8.49555	5.9272	6.54373	9.37837	5.32111	6.1967	0.966685	0.00484499	0.760144
NM_000099	NM_001032924	CST3	247.521	2202.9	1399.69	380.342	1142.23	1442.07	0.513682	0.377046	0.724461
NM_000100	XM_001104524	CSTB	19.8714	132.547	133.328	33.3446	119.166	135.77	0.949525	-0.0127353	0.48348
NM_000102	NM_001040232	CYP17A1	0.890905	2.08979	2.07956	1.0262	1.26495	1.21256	0.313028	0.530329	0.206594
NM_000104	XM_001109361	CYP1B1	2.13991	1.04135	0.528331	5.72837	0.732962	1.14836	0.0681366	-1.03658	0.109091
NM_000106	XM_002798403	CYP2D6	8.7139	7.77066	9.60241	6.32062	13.1489	14.0268	0.169488	-0.360674	0.251946
NM_000107	XM_001109935	DDB2	2.32824	4.65013	3.84254	2.48314	3.95994	3.52384	0.387066	0.118604	0.596753
NM_000108	NA	DLD	36.2397	29.1446	24.2957	28.7857	24.8098	24.9344	0.0393207	0.191543	0.339633
NM_000110	XM_001106007	DPYD	7.83108	2.53154	2.1942	9.24999	2.60072	2.90055	0.124393	-0.232368	0.37961
NM_000112	XM_001098562	SLC26A2	3.28514	1.00377	1.05588	3.13429	1.21441	1.19746	0.51419	-0.0533539	0.671887
NM_000113	XM_001118658	TOR1A	20.7054	29.2751	26.2195	19.5602	24.195	23.5566	0.00814556	0.17893	0.350534
NM_000114	XM_001082213	EDN3	1.44707	1.8413	1.49491	1.36755	1.37521	0.969831	0.047714	0.365573	0.142234
NM_000117	XM_001090376	EMD	13.0186	32.6404	28.9744	13.284	32.5121	29.7086	0.747695	-0.0167458	0.937533
NM_000121	NA	EPOR	0.831336	0.683762	1.58832	0.81792	1.47319	1.70782	0.136195	-0.365758	0.229082
NM_000122	XM_001086722	ERCC3	20.8833	19.4827	22.0255	20.1591	25.2378	26.2065	0.0258783	-0.198679	0.472157
NM_000123	NA	ERCC5	20.7096	21.8513	22.8471	21.4098	19.327	17.7551	0.0709383	0.161233	0.369993
NM_000124	XM_001107536	ERCC6	8.1478	2.36412	3.92265	9.28672	3.72749	4.29678	0.00946827	-0.26216	0.187242
NM_000127	XM_001096808	EXT1	8.77185	4.86286	5.34765	10.1034	6.123	6.14793	0.113905	-0.237184	0.355758
NM_000129	XM_001096779	F13A1	5.02674	1.36142	2.79632	4.30779	1.12096	1.73033	0.319552	0.359425	0.332388
NM_000130	NA	F5	8.44711	6.09238	0.610941	1.51711	0.200978	0.171843	0.176132	3.00296	0.00160586
NM_000135	NA	FANCA	5.39326	19.6482	21.2679	8.05438	13.973	16.459	0.289652	0.266954	0.550669
NM_000136	NA	FANCC	13.7181	9.78266	10.0217	14.2907	8.31617	10.41	0.882182	0.0219277	0.745637
NM_000137	XM_001109382	FAH	11.287	23.2692	26.5117	13.6921	22.0364	22.1724	0.644513	0.0768294	0.786447
NM_000138	NA	FBN1	6.01766	2.39619	3.00041	6.49206	2.37734	2.45783	0.954392	0.0110429	0.686946
NM_000139	XM_001088362	MS4A2	1.31048	0.281873	0.498198	1.46761	0.272159	0.438532	0.648293	-0.0593148	0.87741
NM_000140	XM_002800950	FECH	14.3225	9.57235	10.7195	13.4503	8.55212	8.03063	0.0132068	0.204815	0.246727
NM_000143	XM_001094968	FH	23.7946	37.0478	30.76	24.9054	31.4076	27.3882	0.0982918	0.130137	0.515518
NM_000144	XM_001093449	FXN	10.5718	4.73574	5.47871	10.9952	4.28202	5.31763	0.87485	0.0133499	0.738179
NM_000146	XM_002802695	FTL	403.501	1226.95	1301.26	667.41	1136.9	1343.93	0.616799	-0.102807	0.41969
NM_000147	NA	FUCA1	19.7781	29.6678	17.7402	18.7308	16.9825	17.6787	0.30555	0.33154	0.145642
NM_000148	NM_001047154	FUT1	3.14025	1.12286	1.54249	2.97468	1.23737	1.66107	0.85693	-0.0166818	0.908943
NM_000154	XM_002808138	GALK1	1.95213	8.45397	7.8241	2.11133	5.07174	6.16331	0.103605	0.449882	0.136995
NM_000155	NA	GALT	7.91204	18.9386	20.4659	7.06627	20.6709	17.6848	0.606995	0.0589548	0.611351
NM_000156	NA	GAMT	6.66401	34.0787	32.232	9.55561	31.3121	33.5344	0.888426	-0.0279458	0.660194
NM_000157	NA	GBA	11.6805	8.94125	13.2571	10.5053	14.0958	16.2206	0.0743162	-0.26895	0.313267
NM_000158	XM_001118968	GBE1	11.5061	6.54682	6.35307	10.0151	6.07917	6.43536	0.188694	0.115414	0.566626
NM_000159	XM_001110430	GCDH	8.32874	16.8718	23.5771	8.54677	16.0961	21.5574	0.471671	0.0783182	0.6783
NM_000163	NM_001042667	GHR	4.43378	1.61582	1.45716	4.22571	1.41631	1.78736	0.936962	0.0149475	0.939413
NM_000168	XM_001098108	GLI3	5.19624	2.68343	4.38828	6.69839	4.36937	4.84759	0.124223	-0.375525	0.0982667
NM_000169	XM_001093625	GLA	6.62301	11.1688	11.5046	8.61329	9.87836	9.26506	0.624081	0.0778847	0.715865
NM_000170	NA	GLDC	3.34989	4.11851	1.77571	2.96746	2.90258	2.45437	0.71028	0.151188	0.740027
NM_000175	XM_001109998	GPI	198.404	390.308	368.311	148.029	408.99	314.375	0.306697	0.135229	0.300445
NM_000178	NA	GSS	9.39003	11.0306	12.5817	10.5548	13.0734	15.543	0.274933	-0.247224	0.375041
NM_000179	XM_001113749	MSH6	16.2967	8.10429	11.1067	18.3169	9.03429	11.2776	0.185803	-0.121543	0.734444
NM_000180	XM_001111670	GUCY2D	1.06234	0.395672	0.26092	1.11147	0.690083	0.986927	0.203621	-0.697962	0.0452621
NM_000181	XM_001116883	GUSB	4.58393	16.4163	13.5342	4.38388	11.2276	11.0395	0.0804111	0.373853	0.140264
NM_000182	XM_001086472	HADHA	38.3705	37.7337	38.354	37.6254	38.019	40.099	0.897868	-0.0161081	0.925733
NM_000183	XM_001086547	HADHB	53.1938	39.5833	52.9812	63.865	56.0063	64.618	0.0316784	-0.339959	0.149645
NM_000185	XM_001086464	SERPIND1	8.34951	1.07066	1.18468	5.8079	2.60469	1.6854	0.828033	0.0706557	0.180324
NM_000186	XM_001111875	CFH	30.6996	15.2284	15.6922	38.8052	14.7123	13.5821	0.715355	-0.122897	0.99869
NM_000187	XM_001110996	HGD	0.721653	1.29596	0.812169	0.741348	0.697283	0.495553	0.187987	0.548966	0.0869824
NM_000188	XM_001110396	HK1	38.6627	33.9875	33.1207	28.2474	49.341	35.8528	0.660842	-0.101002	0.839474
NM_000189	NA	HK2	1.52094	0.851066	1.97731	2.24887	1.03058	1.17028	0.909253	-0.0329278	0.98551
NM_000191	NA	HMGCL	11.3197	18.0395	19.1694	14.5701	18.7888	18.5163	0.450228	-0.0962085	0.706396
NM_000194	XM_001097691	HPRT1	51.6945	119.018	84.0681	34.2069	86.0631	59.9932	0.0641768	0.499147	0.0348976
NM_000195	XM_002805781	HPS1	4.36816	9.92627	10.7348	6.85051	9.35338	12.2411	0.492099	-0.184564	0.385977
NM_000196	XM_001088119	HSD11B2	0.250201	1.48262	0.613281	0.297738	0.239414	0.275115	0.26792	1.53024	0.0505167
NM_000199	XM_001110101	SGSH	1.88004	2.47551	3.74662	1.93622	4.76535	3.81586	0.0856157	-0.376403	0.198705
NM_000201	NA	ICAM1	1.0688	2.31276	1.04273	1.49004	2.3941	1.42177	0.582397	-0.262156	0.422109
NM_000202	XM_001093309	IDS	308.242	225.131	219.894	221.322	271.208	238.495	0.843094	0.0432433	0.795358
NM_000203	NA	IDUA	2.04085	18.0989	13.8399	2.33987	23.7245	17.5166	0.0119617	-0.359025	0.22342
NM_000204	NA	CFI	4.03734	2.32844	4.14476	7.55209	3.30641	3.54087	0.126443	-0.45417	0.182161
NM_000206	NM_001035529	IL2RG	1.01694	4.48703	4.9802	1.6569	2.82624	3.95381	0.32036	0.313419	0.560967
NM_000208	XM_001094337	INSR	12.5702	6.01226	5.49176	11.1117	5.63741	5.79621	0.176238	0.094666	0.653622
NM_000214	NA	JAG1	12.2541	6.93054	7.36334	8.93904	6.61985	5.18831	0.111185	0.355683	0.0896039
NM_000215	XM_001115037	JAK3	4.94854	1.91373	2.50032	4.61791	1.96342	2.12307	0.292508	0.105161	0.584581
NM_000216	NA	KAL1	26.9741	9.56973	12.4578	29.7138	14.4579	13.2803	0.0968109	-0.229526	0.256755
NM_000217	XM_001102027	KCNA1	39.034	18.9951	16.3611	18.2158	20.276	15.5983	0.192045	0.459748	0.303225
NM_000221	XM_001089839	KHK	5.96893	16.1706	16.3805	7.3943	15.1543	12.3747	0.245597	0.141422	0.646994
NM_000223	XM_001101582	KRT12	1.71869	0.734841	1.23202	1.15128	1.60811	1.21344	0.781627	-0.108286	0.666793
NM_000229	XM_001090154	LCAT	5.4252	71.3242	60.1666	9.19558	35.7951	41.7876	0.215341	0.657885	0.438752
NM_000231	XM_001117551	SGCG	1.47445	0.116788	0.201148	2.06743	0.302236	0.360617	0.273115	-0.607171	0.0380133
NM_000232	XM_001090970	SGCB	38.3648	27.6828	27.9444	43.0171	25.273	29.1932	0.602789	-0.0526172	0.994779
NM_000234	XM_002801320	LIG1	2.2065	3.51109	3.71092	3.07947	4.56468	5.17724	0.00753767	-0.443452	0.084267
NM_000235	NA	LIPA	13.241	13.001	40.2235	58.0873	29.7747	43.6983	0.164837	-0.985046	0.0216801
NM_000236	XM_001095252	LIPC	0.708166	1.02565	0.595988	0.257547	0.714173	0.436844	0.0600969	0.725987	0.0477605
NM_000237	NA	LPL	106.395	113.269	63.6374	43.6319	88.8805	70.7322	0.184034	0.47912	0.197892
NM_000239	NM_001101733	LYZ	8.93377	27.1314	15.125	11.5968	7.99554	9.36921	0.199527	0.821726	0.0590643
NM_000240	XM_001096840	MAOA	12.4933	8.44233	10.2304	9.1653	9.51492	7.21294	0.259927	0.267402	0.206688
NM_000243	XM_001092338	MEFV	9.25342	5.06137	5.72722	9.02764	6.07352	5.58969	0.521806	-0.0459657	0.904425
NM_000245	NM_001168629	MET	6.45945	2.0314	2.57634	6.23692	2.77741	2.68643	0.88775	-0.0803137	0.801883
NM_000246	NA	CIITA	0.946611	0.541928	0.693083	1.0001	0.633929	0.50524	0.90504	0.0282805	0.758344
NM_000247	NA	MICA	1.45898	1.44335	1.79428	2.41986	0.924209	0.638368	0.51355	0.237966	0.122007
NM_000249	XM_001087274	MLH1	10.0519	5.38514	8.88027	14.0908	10.1953	10.0696	0.0157926	-0.498571	0.0343936
NM_000251	NA	MSH2	27.7829	14.6661	15.4075	23.5119	16.4801	15.7395	0.625332	0.0539852	0.827591
NM_000252	NA	MTM1	11.9835	4.79552	8.90538	18.3999	7.1602	10.0882	0.0131058	-0.472938	0.0576079
NM_000254	XM_001109238	MTR	9.13998	9.15085	7.42511	9.97231	6.32064	7.92445	0.556628	0.0866189	0.557442
NM_000255	XM_001104531	MUT	30.2277	14.2465	16.3473	28.9265	18.5567	16.2446	0.534515	-0.0673429	0.739011
NM_000257	NA	MYH7	5.23042	10.6819	9.19723	3.93984	10.7356	10.1015	0.918594	0.0192365	0.595179
NM_000258	XM_001113910	MYL3	0.777195	1.11419	1.6397	0.953256	1.41704	1.54043	0.787269	-0.147327	0.812205
NM_000261	XM_001099905	MYOC	0.267723	0.54036	0.257005	0.684898	2.64186	0.451048	0.194123	-1.82658	0.0239502
NM_000262	XM_001102266	NAGA	1.99023	2.98324	2.38005	1.9838	2.13083	2.1857	0.395485	0.223006	0.343638
NM_000263	NA	NAGLU	2.38562	4.45934	3.98571	2.40635	4.25522	4.26816	0.943967	-0.0131332	0.93455
NM_000265	XM_001084055	NCF1	0.98414	1.6654	2.69082	0.503882	1.48851	1.50907	0.0747424	0.608982	0.0409208
NM_000266	XM_002806205	NDP	10.8275	14.5055	18.2064	11.71	16.5268	17.1586	0.658408	-0.0602222	0.886463
NM_000269	NA	NME1	52.716	150.353	129.526	48.3459	110.852	80.9407	0.0261117	0.469898	0.0426486
NM_000270	XM_002804968	PNP	19.2375	19.7316	29.2764	22.5414	26.8452	33.404	0.0137361	-0.278731	0.261256
NM_000271	NA	NPC1	15.3324	8.354	21.7256	37.2596	17.4671	27.7372	0.0985028	-0.860687	0.015736
NM_000274	XM_001082545	OAT	79.062	81.9532	71.8914	76.4641	74.6749	74.3232	0.393246	0.0468658	0.729436
NM_000275	NA	OCA2	5.44572	8.77443	3.52718	3.15905	4.68185	3.99083	0.401613	0.584941	0.316997
NM_000276	XM_002806392	OCRL	21.6708	10.7299	11.1535	18.3171	12.669	11.4925	0.810048	0.0360783	0.959245
NM_000277	XM_001094859	PAH	1.10147	1.01688	1.92561	1.99664	1.80729	1.78724	0.0826269	-0.467381	0.128357
NM_000281	XM_001107537	PCBD1	35.9609	81.5684	85.2481	47.7212	81.5434	76.7029	0.901466	-0.0225198	0.846072
NM_000284	NA	PDHA1	34.9527	51.1386	43.5014	26.577	36.625	30.7174	0.000312395	0.46449	0.0244876
NM_000286	NA	PEX12	5.47192	8.84213	8.99632	6.0617	9.16372	9.4151	0.270939	-0.0800604	0.812129
NM_000287	XM_001089644	PEX6	10.4568	22.5221	15.5095	9.50886	16.7693	17.2998	0.421267	0.15404	0.459794
NM_000288	XM_001097630	PEX7	6.22287	7.54546	9.22399	11.0995	8.73788	10.2187	0.0234111	-0.386502	0.130359
NM_000289	XM_001096244	PFKM	77.7584	65.0527	71.0062	71.7903	86.9653	82.6419	0.179038	-0.175032	0.505434
NM_000291	XM_001100787	PGK1	141.986	200.073	175.641	108.866	188.366	139.744	0.0955699	0.244562	0.170735
NM_000292	XM_001084454	PHKA2	11.796	12.1627	12.4204	11.9333	11.4783	11.3857	0.287886	0.0641343	0.659406
NM_000293	XM_001113858	PHKB	33.241	18.9911	17.0042	35.5826	17.6283	18.6091	0.617393	-0.052857	0.955152
NM_000296	XM_001083558	PKD1	7.39335	23.8281	20.8196	6.7687	19.2904	20.121	0.317204	0.172378	0.392816
NM_000297	XM_001099242	PKD2	12.6406	8.53576	11.5772	15.3746	10.5053	11.2652	0.186151	-0.181521	0.493319
NM_000302	NA	PLOD1	6.54104	13.7351	11.4331	7.28003	12.198	13.0139	0.864931	-0.0351754	0.940217
NM_000303	XM_001102327	PMM2	16.053	24.3355	21.53	15.3382	26.1002	22.1934	0.772467	-0.0393774	0.990081
NM_000307	XM_001104059	POU3F4	5.08931	2.13658	3.35597	3.62112	8.3165	8.39804	0.055316	-0.942419	0.0237782
NM_000308	XM_001106032	CTSA	21.0027	49.9373	44.8433	20.7893	37.272	37.1075	0.239162	0.282869	0.215847
NM_000312	XM_001087196	PROC	0.714249	0.62112	0.436192	0.304083	0.835712	0.387885	0.587726	0.213677	0.499928
NM_000313	NA	PROS1	25.4699	35.719	6.6627	10.6865	7.63392	5.90473	0.239795	1.48587	0.0610632
NM_000314	NA	PTEN	60.3998	24.536	23.7075	54.552	26.4251	24.8651	0.76281	0.0376846	0.910056
NM_000316	XM_001113857	PTH1R	1.42432	3.9111	4.29178	2.65313	4.37149	3.50127	0.5096	-0.128752	0.44562
NM_000317	XM_001108264	PTS	15.5201	29.3705	20.3388	16.3692	18.4185	18.9209	0.11456	0.28037	0.238472
NM_000318	XM_001089931	PEX2	10.7318	4.78026	5.29213	14.221	4.81499	5.68269	0.146668	-0.248727	0.543568
NM_000319	NA	PEX5	14.7797	22.738	20.2314	13.7247	20.8362	21.1706	0.445504	0.0513038	0.679162
NM_000320	XM_001102244	QDPR	84.2093	159.132	788.089	230.851	329.025	728.739	0.676182	-0.321175	0.0980544
NM_000321	XM_002800747	RB1	22.1099	11.6482	14.3803	28.2389	12.6905	13.8033	0.172933	-0.185213	0.629469
NM_000324	NM_001032815	RHAG	15.1647	2.03717	1.95462	4.79203	2.38729	2.3824	0.140815	1.00249	0.490766
NM_000326	NA	RLBP1	2.40357	3.67646	4.53338	2.9847	3.45783	3.77263	0.815379	0.055177	0.82885
NM_000327	XM_002799482	ROM1	0.699671	1.4529	2.48881	1.06793	2.44911	2.8865	0.266534	-0.464312	0.110577
NM_000328	NA	RPGR	29.9045	12.7276	23.0642	55.4729	25.8029	29.6132	0.182752	-0.755231	0.124792
NM_000329	XM_001095946	RPE65	4.25465	3.0859	2.98612	3.11848	2.49787	2.6566	0.314161	0.319901	0.232077
NM_000333	XM_002808320	ATXN7	9.47927	4.74328	5.66086	8.84175	5.41074	5.38677	0.825682	0.017824	0.915785
NM_000334	XM_001116451	SCN4A	0.399053	0.456499	1.05451	0.452563	0.663324	0.903561	0.887504	-0.0803438	0.82293
NM_000341	NA	SLC3A1	56.924	23.8987	26.683	40.8924	34.2658	27.5052	0.800082	0.0664915	0.981282
NM_000346	NM_001032868	SOX9	23.9582	34.755	40.8472	32.7367	43.9233	45.7521	0.158258	-0.298104	0.198703
NM_000350	NA	ABCA4	2.83693	5.17142	0.322038	0.183555	0.18998	0.173045	0.158775	3.92988	0.00116094
NM_000351	XM_001088752	STS	3.16829	2.69053	1.52359	3.26674	2.26304	1.34663	0.696518	0.102438	0.473969
NM_000352	XM_002799621	ABCC8	6.00475	11.449	13.7441	6.35374	8.87826	9.44486	0.137363	0.338288	0.167791
NM_000353	XM_001106194	TAT	4.58922	1.8908	3.02097	4.34631	1.96836	2.82893	0.412327	0.0553142	0.780664
NM_000355	XM_001110286	TCN2	12.8137	26.1254	21.1509	11.727	17.1695	17.1232	0.101468	0.384874	0.0905745
NM_000356	NM_001039952	TCOF1	4.85608	4.80099	5.13126	4.6048	6.50736	6.00316	0.0659589	-0.210828	0.46136
NM_000358	NA	TGFBI	16.1078	27.2048	12.8422	9.33247	14.0051	17.9998	0.584934	0.441966	0.560005
NM_000361	XM_001095416	THBD	0.903096	1.03653	0.723583	0.880942	1.58566	1.46168	0.106665	-0.560734	0.0550551
NM_000362	NA	TIMP3	33.417	43.7662	30.7821	31.7915	37.5339	40.0434	0.933302	-0.0186322	0.981748
NM_000365	XM_001110758	TPI1	182.508	385.915	371.539	150.633	349.727	277.443	0.0231948	0.273197	0.149111
NM_000367	XM_001097433	TPMT	11.1266	6.22641	6.69664	10.6043	5.48646	9.2233	0.477747	-0.0739245	0.872989
NM_000369	XM_001104839	TSHR	1.8178	3.05486	2.20476	1.44816	2.12496	2.22618	0.319185	0.287343	0.345341
NM_000370	XM_001092014	TTPA	1.85134	0.3719	1.48579	1.93541	1.05763	1.12235	0.739301	-0.149987	0.456396
NM_000371	XM_001099005	TTR	1845.71	29009.6	475.333	5.36484	73.6904	13.1773	0.291078	8.40808	0
NM_000373	XM_001113783	UMPS	5.11986	6.09009	5.4481	4.96052	5.13277	5.08671	0.409071	0.134048	0.469056
NM_000374	NA	UROD	25.7883	77.6099	68.1579	20.9348	58.0099	51.1099	0.0115312	0.399564	0.0592999
NM_000375	NA	UROS	73.6615	111.803	96.2012	48.2797	144.742	99.4492	0.813188	-0.0543131	0.67389
NM_000376	XM_002798545	VDR	2.22055	1.23436	1.50913	2.19018	1.26635	1.6068	0.829127	-0.0285722	0.964759
NM_000377	XM_001104246	WAS	0.488643	2.15069	2.90967	0.827027	2.15309	2.05664	0.524931	0.139733	0.925247
NM_000382	XM_001101491	ALDH3A2	31.3841	29.6577	24.917	38.3127	22.7519	29.5991	0.804924	-0.0768793	0.946024
NM_000383	NA	AIRE	2.88922	17.0615	16.5899	2.68318	15.3678	11.5862	0.291913	0.302091	0.201866
NM_000386	NA	BLMH	19.9721	18.8763	22.4209	19.0172	20.6817	24.165	0.337719	-0.0598365	0.921087
NM_000387	XM_001111751	SLC25A20	5.78844	6.54151	8.04859	8.0242	5.87683	7.16842	0.743338	-0.0481014	0.977566
NM_000389	XM_001116887	CDKN1A	5.79167	22.5346	10.0294	7.00431	16.8752	15.1287	0.971511	-0.0243324	0.844529
NM_000390	XM_001083432	CHM	23.5137	11.8364	11.1396	22.828	12.0346	12.6586	0.704434	-0.0316577	0.90376
NM_000391	XM_001108748	TPP1	26.3311	60.1651	72.4611	31.7974	68.0466	72.9499	0.121176	-0.120414	0.585053
NM_000392	NA	ABCC2	0.794055	1.3274	0.972147	1.04693	0.798048	0.864704	0.395092	0.191164	0.443556
NM_000393	NA	COL5A2	21.1881	35.8983	18.3336	11.8132	17.5832	21.4988	0.18088	0.567418	0.0954063
NM_000395	XM_001086084	CSF2RB	0.638353	0.660477	1.03735	0.659229	0.6802	0.719963	0.395814	0.181933	0.525196
NM_000396	NM_001032812	CTSK	9.61617	15.7056	8.35756	9.15652	7.96136	9.23906	0.307932	0.353683	0.177798
NM_000397	XM_001083654	CYBB	4.86366	2.40265	3.35362	5.99394	2.03939	2.35458	0.86581	0.0318691	0.417388
NM_000400	XM_002808199	ERCC2	5.75423	15.8395	10.3985	4.34365	13.9331	11.126	0.319734	0.121769	0.398824
NM_000405	XM_001109570	GM2A	12.85	9.03752	13.9211	17.9746	9.76816	12.4722	0.449712	-0.167423	0.648394
NM_000408	XM_001087191	GPD2	27.0385	15.9685	12.2989	19.2019	14.0858	11.9375	0.148575	0.290307	0.224771
NM_000409	NA	GUCA1A	1.91138	5.02446	3.44613	1.74393	5.43746	4.33457	0.803444	-0.149555	0.930694
NM_000411	XM_001084173	HLCS	6.45763	2.53736	3.06655	6.14302	3.42556	3.24902	0.434881	-0.0877101	0.616966
NM_000413	NM_001047132	HSD17B1	1.56464	11.0734	6.59871	1.77292	3.92495	5.73578	0.152372	0.750581	0.0475715
NM_000414	NA	HSD17B4	53.6652	45.9	63.0536	84.0147	48.1989	66.4443	0.205245	-0.288792	0.300551
NM_000415	XM_001098180	IAPP	2.26117	1.10997	1.18241	2.10284	0.851842	1.13226	0.250922	0.155971	0.468341
NM_000416	XM_002803880	IFNGR1	26.4392	22.9383	30.7091	33.9885	27.847	28.7287	0.280209	-0.177382	0.516697
NM_000418	XM_001093763	IL4R	2.47925	3.97579	4.05008	3.49102	4.39304	4.59979	0.233408	-0.248971	0.321723
NM_000419	XM_001114526	ITGA2B	0.478688	0.942866	1.32111	0.512345	1.20648	1.34182	0.464269	-0.158255	0.631553
NM_000421	XM_001100571	KRT10	5.91749	24.9523	23.9416	6.59603	20.9512	20.3888	0.0466047	0.193364	0.519219
NM_000425	NA	L1CAM	29.8928	26.3223	20.5344	16.6765	40.4856	27.2834	0.716154	-0.137863	0.893336
NM_000426	NA	LAMA2	2.90112	0.949408	0.951947	3.6025	0.840519	0.89621	0.454843	-0.152852	0.95815
NM_000427	NA	LOR	0.711828	2.9751	1.51697	0.534076	2.97995	3.52039	0.141474	-0.43484	0.329373
NM_000428	NA	LTBP2	1.07102	2.31015	2.46906	1.67778	1.83441	1.95556	0.638437	0.0975444	0.805135
NM_000429	XM_001087977	MAT1A	4.45076	7.36231	11.6114	4.37781	6.8197	6.86948	0.488349	0.374663	0.501131
NM_000430	XM_001087675	PAFAH1B1	131.942	64.2547	68.9862	112.413	76.1276	74.8149	0.932071	0.00997405	0.948421
NM_000434	XM_001113496	NEU1	10.8874	22.753	15.0217	7.16658	17.7889	15.7011	0.123378	0.259313	0.149603
NM_000435	NA	NOTCH3	3.49082	2.43615	1.8923	2.80985	2.4889	2.74657	0.830834	-0.0411176	0.812048
NM_000436	XM_001087834	OXCT1	68.0041	60.3018	58.9948	43.2738	57.6794	49.4362	0.191969	0.316653	0.167305
NM_000437	XM_001114397	PAFAH2	5.53921	4.64784	4.76188	6.12882	3.68026	4.37833	0.446075	0.0754299	0.553719
NM_000440	XM_001107349	PDE6A	2.86593	0.853537	1.07585	2.77051	0.803707	1.00651	0.408527	0.06605	0.655358
NM_000441	XM_001094049	SLC26A4	11.3929	3.80445	4.99002	10.8712	3.57979	4.97582	0.319918	0.0554006	0.717228
NM_000442	NA	PECAM1	3.95954	11.2816	4.0749	3.57417	3.76196	3.38826	0.220152	0.848904	0.0396376
NM_000443	NA	ABCB4	0.963112	0.686596	0.613757	0.929603	0.485459	0.569934	0.28858	0.189397	0.381806
NM_000444	XM_001087261	PHEX	1.6128	0.393854	0.575426	1.37933	0.474127	0.689519	0.955837	0.0220109	0.824783
NM_000445	XM_001088212	PLEC	19.4095	21.8342	25.2457	26.0692	26.7877	28.4464	0.0482943	-0.29019	0.208603
NM_000447	XM_001087264	PSEN2	9.85775	17.8192	15.5043	8.92793	15.5437	14.9282	0.313426	0.132214	0.471907
NM_000448	XM_001084631	RAG1	4.53446	4.60131	7.94287	8.87057	6.76701	10.7967	0.033349	-0.630216	0.0631471
NM_000453	NA	SLC5A5	3.31716	1.7723	0.223671	0	0.0215302	0.0879252	0.16701	5.60115	1.58239e-06
NM_000454	NM_001032804	SOD1	304.439	606.925	608.724	294.218	513.93	466.801	0.0369486	0.253715	0.2312
NM_000455	XM_001093806	STK11	9.53843	23.3239	17.3795	6.99388	22.4392	20.5077	0.92415	0.00867371	0.587494
NM_000460	NA	THPO	0.211616	2.15878	1.07348	0.436734	1.11789	1.50793	0.675811	0.169297	0.844508
NM_000461	NA	THRB	15.8232	10.352	7.56976	11.1458	9.84083	8.16828	0.298166	0.210932	0.409095
NM_000462	XM_001108661	UBE3A	64.9009	76.378	67.4342	51.0542	55.6886	44.5635	0.0306664	0.464049	0.0246828
NM_000465	XM_001084740	BARD1	1.30335	0.173382	0.419296	2.05659	0.353602	0.570194	0.0826703	-0.652515	0.037245
NM_000466	NA	PEX1	18.0253	12.5823	20.337	20.8739	15.0571	12.0989	0.630445	0.0849997	0.59193
NM_000476	XM_002800172	AK1	47.2484	230.807	175.599	55.7822	169.959	193.118	0.828038	0.11513	0.910458
NM_000477	XM_001103956	ALB	0.0631251	17.4028	0.110284	0.0265176	24.8544	0.0345947	0.82393	-0.503423	NA
NM_000488	NA	SERPINC1	0.383634	2.1349	0.772679	0.740692	1.22031	0.8347	0.699322	0.235412	0.954216
NM_000489	XM_001099874	ATRX	39.5896	9.05859	9.83223	33.7758	10.9666	11.2308	0.632193	0.0632177	0.818057
NM_000490	NA	AVP	0.685103	6.60427	6.18792	0.648134	5.27722	3.3014	0.101629	0.546635	0.17691
NM_000491	NA	C1QB	16.368	51.4798	81.3085	20.9963	39.8076	34.5144	0.0819114	0.645999	0.0755398
NM_000492	NM_001032938	CFTR	1.23318	0.367829	0.823714	1.15244	0.389052	0.624571	0.667608	0.162745	0.48632
NM_000493	XM_001112119	COL10A1	3.02046	0.637615	0.93677	3.80188	1.38114	1.22242	0.0830908	-0.479282	0.0273315
NM_000495	NA	COL4A5	13.625	8.62966	19.3218	32.2197	13.6356	14.9297	0.23635	-0.547947	0.241733
NM_000501	NA	ELN	1.09203	6.36744	3.08897	2.0109	3.92104	5.52234	0.863001	-0.118856	0.66021
NM_000502	XM_001106246	EPX	0.503037	1.62649	2.03737	0.765672	1.36027	1.24253	0.231683	0.306879	0.463697
NM_000504	NA	F10	1.43514	2.57113	2.56062	1.49007	3.19472	2.89103	0.254625	-0.206191	0.551768
NM_000505	XM_001089771	F12	0.763549	4.20646	1.83154	0.388485	3.39091	2.25712	0.595478	0.172147	0.434123
NM_000507	XM_001105272	FBP1	1.34839	1.92465	0.639252	0.802502	2.59385	1.48364	0.604388	-0.318864	0.552282
NM_000509	XM_001089651	FGG	0	4.38748	0.0200174	0.0192299	6.37586	0	0.814112	-0.537003	NA
NM_000511	NA	FUT2	17.8085	5.27092	7.65349	15.4506	5.62594	7.46958	0.354702	0.106491	0.75738
NM_000512	XM_001117804	GALNS	13.9085	23.3718	16.6348	10.8978	18.4997	18.8121	0.623115	0.161367	0.432493
NM_000517	XM_001094404	HBA2	34.7529	146.762	169.052	17.7635	202.747	180.081	0.6285	-0.192443	0.705133
NM_000517	NM_001044724	HBA2	34.7529	146.762	169.052	17.7635	202.747	180.081	0.6285	-0.192443	0.705133
NM_000518	NA	HBB	156.686	193.048	256.829	83.6357	218.801	258.969	0.768052	0.111614	0.52958
NM_000520	XM_001092589	HEXA	19.1859	18.751	23.1482	24.1314	18.1184	20.5233	0.783471	-0.039326	0.994411
NM_000521	XM_001103139	HEXB	35.2502	49.0752	50.3887	36.9327	45.2285	40.8471	0.161862	0.131146	0.477827
NM_000525	XM_001089155	KCNJ11	8.00257	6.50274	8.03755	7.52278	6.67711	7.30483	0.460557	0.0680175	0.672151
NM_000527	NA	LDLR	3.43134	5.65208	5.37883	4.45373	3.44937	3.86279	0.242669	0.297683	0.185922
NM_000528	NA	MAN2B1	9.18757	14.6117	11.7124	12.6219	15.3459	13.4818	0.24042	-0.223062	0.364808
NM_000530	XM_001118030	MPZ	1.22676	5.53197	5.24668	1.5724	3.7736	3.29621	0.205436	0.474213	0.254952
NM_000532	XM_001114982	PCCB	27.6663	15.8098	21.7497	38.4743	24.346	25.7091	0.0219602	-0.440713	0.0658337
NM_000534	NA	PMS1	10.8311	6.03521	6.73399	13.2609	7.02163	7.32551	0.0105462	-0.226285	0.426226
NM_000538	XM_001084393	RFXAP	8.36258	7.37153	9.19349	9.43264	8.5769	10.0776	0.234573	-0.172164	0.548203
NM_000540	NA	RYR1	4.18405	8.61414	7.98747	2.95505	6.5353	8.68166	0.535141	0.193871	0.251465
NM_000541	XM_001114858	SAG	0.426355	2.07081	1.13597	0.138212	1.03395	1.53217	0.42378	0.425942	0.251954
NM_000543	XM_001110212	SMPD1	8.89637	22.3084	26.1563	12.2923	23.203	25.0653	0.69271	-0.0783073	0.603558
NM_000552	NA	VWF	4.71574	6.25464	2.23129	7.93921	2.19001	1.87723	0.798238	0.136912	0.359235
NM_000553	XM_001085031	WRN	21.2694	11.2371	12.3599	25.8772	10.658	11.1095	0.410172	-0.086684	0.954066
NM_000554	XM_001113415	CRX	24.4063	9.60048	13.0138	24.8068	10.0011	12.66	0.776252	-0.013659	0.933569
NM_000558	NM_001044724	HBA1	60.8777	214.937	203.864	31.4698	254.373	224.338	0.837884	-0.0889409	0.583137
NM_000558	XM_001094404	HBA1	60.8777	214.937	203.864	31.4698	254.373	224.338	0.837884	-0.0889409	0.583137
NM_000560	XM_001102109	CD53	7.87302	9.8665	14.5392	8.74478	9.20923	10.306	0.148272	0.191823	0.419883
NM_000565	XM_001114404	IL6R	4.84732	0.871137	2.4528	5.72171	1.55448	2.41741	0.123704	-0.246473	0.184697
NM_000566	NA	FCGR1A	4.56279	6.29533	6.95459	6.40865	4.52797	4.3229	0.366639	0.223197	0.252237
NM_000572	NM_001044727	IL10	38.3189	16.5676	18.822	38.4536	14.221	19.7091	0.732243	0.0261696	0.717889
NM_000574	NA	CD55	7.79792	9.79816	10.6578	15.5901	8.98521	14.2034	0.216084	-0.456814	0.185022
NM_000575	NM_001042757	IL1A	2.01802	2.51732	0.182721	0.617402	0.266365	0.196627	0.244246	2.12663	0.0735884
NM_000576	NM_001042756	IL1B	0.972821	1.41514	2.08293	0.929782	2.28189	1.44214	0.908546	-0.0578512	0.969069
NM_000578	NA	SLC11A1	1.04386	1.02266	2.8325	1.20506	1.07368	1.35786	0.262411	0.4299	0.357895
NM_000581	NM_001159298	GPX1	14.8236	73.414	47.5871	20.434	51.161	49.4493	0.691656	0.166211	0.866739
NM_000585	NM_001044731	IL15	0.742007	1.44401	0.361724	0.340492	0.3635	0.341634	0.246668	1.28485	0.0541628
NM_000587	XM_001085533	C7	7.84301	23.7744	2.69926	8.74482	2.05686	2.42157	0.375873	1.37583	0.200955
NM_000593	XM_001115506	TAP1	4.33427	6.62019	8.12034	4.72098	6.84215	7.13128	0.872889	0.0290618	0.850674
NM_000597	XM_001087071	IGFBP2	14.9889	124.355	5.28155	3.61424	4.69203	6.26302	0.292807	3.31131	0.0431541
NM_000598	NA	IGFBP3	2.07264	15.3231	1.04702	4.57079	1.25092	0.673345	0.441231	1.50564	0.34892
NM_000600	NM_001042733	IL6	0.877461	0.416371	0.228149	1.46231	0.134932	0.174438	0.663496	-0.219168	0.523653
NM_000603	XM_002803524	NOS3	2.28351	5.12654	5.5586	2.23013	5.30213	5.933	0.866824	-0.0542133	0.987254
NM_000607	XM_001100289	ORM1	0	4.52304	0	0	6.17137	0.0695249	0.836635	-0.464462	0.484496
NM_000612	NA	IGF2	7.49697	89.3863	7.06389	3.73003	6.87021	6.44878	0.297803	2.60809	0.0428383
NM_000613	XM_001109797	HPX	0.137571	1.49162	0.447667	0.102543	1.67345	0.262756	0.985949	0.0267171	0.711185
NM_000614	NA	CNTF	3.02789	1.0823	1.295	3.2635	1.5935	1.89098	0.0979452	-0.320109	0.17243
NM_000616	NM_001042662	CD4	2.39796	1.88125	3.3579	1.47155	3.94962	1.39339	0.738951	0.164407	0.429602
NM_000617	NA	SLC11A2	10.6379	6.39235	11.7162	15.4413	9.48474	12.3994	0.0157411	-0.376772	0.101573
NM_000620	NA	NOS1	15.1497	0.71565	0.855154	6.24844	1.79259	1.46327	0.208437	0.814968	0.525956
NM_000621	NM_001032966	HTR2A	6.96873	0.990707	0.775922	2.7663	2.25288	1.35678	0.472454	0.454225	0.585953
NM_000624	NA	SERPINA5	1.72146	0.958561	0.385821	0.459372	0.284369	0.531443	0.245549	1.26558	0.0613291
NM_000627	NA	LTBP1	8.17271	3.8029	3.67599	14.587	5.3912	6.98674	0.13103	-0.784772	0.0436882
NM_000628	XM_001094340	IL10RB	3.37461	1.6073	2.12466	4.53145	2.35605	3.04711	0.000658673	-0.483307	0.110311
NM_000629	XM_001092098	IFNAR1	23.8639	8.85627	12.078	30.4688	13.4587	15.0989	0.000349534	-0.39792	0.0728925
NM_000631	NA	NCF4	0.905188	2.71419	2.90097	1.04766	2.03992	2.07747	0.122744	0.336164	0.319377
NM_000632	NA	ITGAM	5.59359	2.78923	5.35235	5.20542	4.03615	4.63781	0.91522	-0.0150684	0.866302
NM_000633	NA	BCL2	7.3099	3.24774	3.82979	8.40783	3.38225	4.08831	0.342173	-0.142255	0.721999
NM_000637	NA	GSR	21.5447	7.75206	9.46317	18.3428	7.20908	10.9785	0.532605	0.0854691	0.767136
NM_000638	XM_001106884	VTN	1.18663	4.18864	1.76114	1.23974	3.0593	1.46271	0.562032	0.308693	0.460825
NM_000644	NA	AGL	29.8801	11.1626	12.9613	31.1031	9.47545	11.9866	0.653702	0.0389598	0.550711
NM_000660	NA	TGFB1	2.39461	5.9118	6.72903	3.55848	5.77432	6.75575	0.448154	-0.0976669	0.585357
NM_000661	XM_002799511	RPL9	334.417	746.317	568.701	385.765	491.962	501.806	0.250064	0.257792	0.291116
NM_000665	NA	ACHE	13.6036	33.1765	26.7744	6.92897	33.4522	22.0183	0.457752	0.23728	0.203292
NM_000666	NA	ACY1	8.06389	22.8992	15.2504	10.4073	13.6668	17.5218	0.606865	0.151874	0.6725
NM_000671	XM_001088376	ADH5	35.7867	53.9356	53.2088	43.1223	55.6877	52.0648	0.309587	-0.0780323	0.790803
NM_000671	XM_001105718	ADH5	35.7867	53.9356	53.2088	43.1223	55.6877	52.0648	0.309587	-0.0780323	0.790803
NM_000675	NA	ADORA2A	52.7499	148.578	117.938	18.5799	117.89	78.0457	0.129299	0.57368	0.110291
NM_000676	XM_001088484	ADORA2B	2.86164	2.33515	2.04722	2.82026	2.6457	2.23826	0.60351	-0.08886	0.783692
NM_000677	XM_001105876	ADORA3	3.10167	2.34643	5.25469	4.34649	2.91556	3.31065	0.941289	0.0176421	0.989223
NM_000678	XM_002798210	ADRA1D	0.905274	1.16793	0.992949	0.358444	1.28847	1.09498	0.582011	0.161258	0.422763
NM_000681	XM_001087738	ADRA2A	0.703672	1.28175	1.05225	0.837697	1.24195	1.01862	0.92938	-0.0284931	0.945538
NM_000683	NA	ADRA2C	19.8608	36.2369	29.6328	8.12015	30.6835	18.94	0.0259888	0.570148	0.105145
NM_000684	NA	ADRB1	3.27938	1.64829	2.6844	2.72033	2.6247	2.06692	0.898836	0.0384346	0.927015
NM_000687	XM_001089745	AHCY	11.2853	21.1333	18.3732	9.43654	23.0314	20.1344	0.507875	-0.0505269	0.893705
NM_000689	XM_001097604	ALDH1A1	67.0113	74.2907	87.4638	58.0676	97.8373	67.5528	0.862718	0.0338695	0.639071
NM_000690	NA	ALDH2	54.1149	128.745	118.778	59.0182	123.619	147.418	0.0979405	-0.129889	0.673558
NM_000692	XM_001114412	ALDH1B1	6.10759	3.86107	3.10101	6.47957	3.61872	4.21148	0.516613	-0.130778	0.627701
NM_000693	XM_001083856	ALDH1A3	0.939515	0.880877	0.942572	1.01418	0.52526	0.357478	0.120086	0.542563	0.0172794
NM_000695	XM_001117878	ALDH3B2	0.749248	0.867235	1.5103	0.623486	1.8488	1.63734	0.121029	-0.394328	0.285436
NM_000696	NA	ALDH9A1	22.7124	17.7318	19.9214	26.217	22.2112	25.8871	0.0837705	-0.299932	0.223132
NM_000697	XM_001104192	ALOX12	1.94487	4.31935	6.2621	2.95604	4.92269	6.01498	0.476214	-0.149469	0.426233
NM_000699	XM_002801673	AMY2A	42.2376	97.9416	63.7535	27.895	67.2979	57.9925	0.0226643	0.412814	0.0404292
NM_000700	NA	ANXA1	87.3169	91.8164	143.539	149.727	141.83	142.348	0.281953	-0.427312	0.346287
NM_000702	XM_001115318	ATP1A2	218.617	187.775	198.577	235.859	250.477	258.61	0.020441	-0.300273	0.219178
NM_000704	XM_002801208	ATP4A	0.439045	0.406552	0.589702	0.331257	1.13028	0.759139	0.0969071	-0.62965	0.119573
NM_000712	XM_002803299	BLVRA	26.2387	46.6117	52.8664	24.1357	59.9916	47.0676	0.587343	-0.0615345	0.954205
NM_000713	XM_001091330	BLVRB	10.4901	39.5768	38.0337	12.2477	29.3794	27.389	0.150093	0.352219	0.237139
NM_000717	XM_001107970	CA4	5.23537	17.8331	13.4445	6.13672	7.092	8.82129	0.21134	0.72763	0.108066
NM_000718	NA	CACNA1B	11.1517	9.63282	8.97816	6.3177	10.5605	7.67537	0.382769	0.277568	0.30254
NM_000721	NA	CACNA1E	65.9604	9.75688	12.1736	41.7103	16.1154	14.7396	0.4105	0.276432	0.781292
NM_000722	NA	CACNA2D1	58.2882	2.27922	4.29069	35.2512	8.68997	8.20188	0.437563	0.31481	0.146094
NM_000725	XM_001103098	CACNB3	19.4707	45.4934	38.6011	9.96188	46.4189	32.9359	0.392948	0.213538	0.114598
NM_000729	NA	CCK	14.523	7.0878	16.8903	12.6247	16.1833	11.6006	0.849955	-0.0697624	0.739803
NM_000732	NA	CD3D	2.60885	7.96186	4.78882	0.993906	6.93736	4.09689	0.13249	0.352719	0.157306
NM_000733	XM_001097204	CD3E	2.79694	5.00141	6.48265	0.931192	8.91926	3.47939	0.830565	0.0994377	0.19718
NM_000734	NM_001077423	CD247	0.683616	1.49121	1.25492	0.242697	1.50121	1.12152	0.347969	0.259354	0.189546
NM_000738	XM_002799509	CHRM1	21.9309	40.8563	39.3213	11.2455	44.0567	27.3052	0.333491	0.305759	0.165181
NM_000738	NM_001032945	CHRM1	21.9309	40.8563	39.3213	11.2455	44.0567	27.3052	0.333491	0.305759	0.165181
NM_000740	XM_002802101	CHRM3	6.41917	0.203352	0.55625	3.34514	0.846067	0.477202	0.197658	0.620805	0.674439
NM_000741	NA	CHRM4	7.84486	11.3057	11.2608	2.84008	19.9365	14.5312	0.529561	-0.294865	0.852622
NM_000745	XM_001108279	CHRNA5	6.96193	3.04254	3.77893	7.45376	3.04683	3.82419	0.591003	-0.0555807	0.969291
NM_000746	NM_001032883	CHRNA7	3.15856	1.67191	2.06684	2.45346	2.9864	1.80277	0.757231	-0.0704802	0.820002
NM_000747	NA	CHRNB1	4.58302	13.2781	9.14772	4.77059	7.46558	8.01841	0.158482	0.415184	0.125955
NM_000748	XM_001114439	CHRNB2	10.4036	9.35822	8.77821	6.97424	11.1578	7.13606	0.520038	0.17567	0.400974
NM_000750	XM_001107489	CHRNB4	3.00263	1.38478	1.33167	3.07056	0.781918	1.24633	0.370173	0.165624	0.268129
NM_000755	XM_001109211	CRAT	5.63378	11.1751	10.3482	7.20263	14.0064	13.7631	0.00166299	-0.364879	0.143579
NM_000756	XM_001094433	CRH	0.407264	2.02818	1.58022	0.388799	1.93661	3.34298	0.28297	-0.497296	0.354387
NM_000762	NM_001040215	CYP2A6	0.818651	0.682539	0.60343	0.707989	1.05791	1.19351	0.195379	-0.491751	0.178864
NM_000762	XM_001118285	CYP2A6	0.818651	0.682539	0.60343	0.707989	1.05791	1.19351	0.195379	-0.491751	0.178864
NM_000764	NM_001040215	CYP2A7	0.827193	1.54014	0.759756	0.74315	1.60579	1.36105	0.644369	-0.246592	0.519009
NM_000764	XM_001118285	CYP2A7	0.827193	1.54014	0.759756	0.74315	1.60579	1.36105	0.644369	-0.246592	0.519009
NM_000766	NA	CYP2A13	1.0589	1.13689	0.909703	1.00741	1.7866	1.70395	0.1769	-0.534451	0.0855424
NM_000767	NA	CYP2B6	6.24926	1.29941	1.72477	6.2114	1.37739	1.6236	0.914023	0.00953044	0.890974
NM_000773	NA	CYP2E1	0.19599	1.51452	0.207499	0.229713	0.919049	0.62339	0.862116	0.114109	0.618054
NM_000775	NA	CYP2J2	10.126	5.10468	13.4701	28.3668	11.061	19.6264	0.0990107	-1.04095	0.0139815
NM_000777	NA	CYP3A5	1.13631	0.576224	0.402732	1.16456	0.402337	0.330552	0.541971	0.156779	0.469698
NM_000784	XM_001095424	CYP27A1	16.2751	37.7059	52.9155	24.3787	40.3066	58.6547	0.591128	-0.206427	0.447243
NM_000785	XM_001116450	CYP27B1	0.439847	1.10745	0.871778	0.274305	0.700576	0.727276	0.200035	0.507094	0.119772
NM_000788	XM_001093411	DCK	15.1469	7.15365	6.8846	8.51706	9.04872	6.60845	0.312637	0.271766	0.36858
NM_000791	XM_002806032	DHFR	11.8772	14.5915	12.9835	11.4651	12.851	12.5025	0.151555	0.0996709	0.569808
NM_000794	NA	DRD1	73.9819	38.6926	39.2071	29.9495	56.2526	37.8879	0.469419	0.291561	0.573196
NM_000798	XM_001097117	DRD5	0.583161	0.670272	0.632126	0.510941	0.78989	0.858033	0.464703	-0.19528	0.627787
NM_000801	NA	FKBP1A	213.631	818.891	753.766	127.923	600.387	491.592	0.0712006	0.550201	0.0298245
NM_000802	XM_001114655	FOLR1	17.4805	257.036	17.4222	4.27587	7.19449	13.5538	0.300855	3.54427	0.0461657
NM_000807	XM_001100685	GABRA2	46.9247	9.89058	10.2478	36.9607	15.7297	13.1649	0.904111	0.0262194	0.380268
NM_000808	XM_001099995	GABRA3	7.91485	3.9498	2.62286	7.08635	7.22888	5.77762	0.215448	-0.471872	0.0446268
NM_000809	XM_001101231	GABRA4	56.371	15.9877	14.3233	26.0973	15.1796	12.1882	0.0973695	0.697135	0.195817
NM_000812	XM_002804049	GABRB1	55.5872	23.8214	9.90764	47.985	29.6688	9.61403	0.882437	0.033471	0.990922
NM_000813	NM_001168328	GABRB2	55.4954	26.6675	22.5527	27.4145	24.2543	18.0026	0.0940292	0.58784	0.14153
NM_000815	NA	GABRD	22.6383	72.732	63.5668	11.9493	74.789	40.3679	0.312295	0.322421	0.117087
NM_000817	NA	GAD1	85.7967	66.5218	60.6692	57.2731	84.4169	60.0524	0.79394	0.0782561	0.691636
NM_000818	NA	GAD2	132.254	76.4157	80.4892	68.0301	75.3772	52.4086	0.0665711	0.562364	0.126632
NM_000819	NA	GART	14.4839	17.4897	16.6225	14.6731	15.1298	14.8548	0.0865775	0.121933	0.494793
NM_000820	NA	GAS6	29.3532	86.1053	70.1408	28.9121	73.1961	68.2707	0.554005	0.123444	0.533584
NM_000827	XM_001111339	GRIA1	71.5518	36.8282	43.5301	61.8236	47.9536	41.2979	0.978621	0.00795022	0.946253
NM_000828	XM_001088327	GRIA3	48.9683	33.7558	34.0832	32.8336	33.9076	25.5004	0.165425	0.340642	0.203314
NM_000831	XM_001111351	GRIK3	8.49233	3.19436	4.26351	7.12063	4.50205	4.09048	0.918958	0.0216014	0.896792
NM_000832	NA	GRIN1	77.1492	124.18	110.333	40.2683	195.222	138.116	0.510281	-0.261532	0.983956
NM_000833	NA	GRIN2A	14.8024	2.5076	4.93649	8.50924	4.21093	2.45491	0.114187	0.551875	0.246214
NM_000834	XM_001088140	GRIN2B	58.5444	0.405352	0.742033	32.6811	0.751763	0.856956	0.139205	0.799752	0.942536
NM_000835	NA	GRIN2C	2.55433	3.52811	3.01409	2.33598	4.65999	2.81358	0.6425	-0.108869	0.898102
NM_000836	XM_002808205	GRIN2D	0.806691	0.937515	0.955161	0.415999	1.36721	1.1273	0.648454	-0.108649	0.938368
NM_000838	NA	GRM1	4.30491	1.87073	1.90812	3.52157	2.35069	1.77985	0.758296	0.0791673	0.882485
NM_000840	XM_001107588	GRM3	44.0676	38.7045	37.5892	41.4912	44.5297	46.0958	0.557968	-0.134442	0.661676
NM_000841	NA	GRM4	6.28777	11.0081	8.24082	3.09669	11.0229	7.83242	0.505739	0.218218	0.341221
NM_000843	XM_001102650	GRM6	3.16116	1.35541	1.76198	3.46244	0.874585	1.32623	0.411643	0.1488	0.174095
NM_000845	XM_001088843	GRM8	11.5394	3.81962	3.90733	7.07698	4.52468	2.99194	0.215723	0.400746	0.314003
NM_000846	XM_001108008	GSTA2	0.581344	2.1573	0.740592	0.389209	1.39051	0.860541	0.632443	0.39809	0.660939
NM_000847	NA	GSTA3	8.97035	58.512	15.6418	10.3906	16.2137	22.7923	0.5369	0.750858	0.715442
NM_000848	NA	GSTM2	19.5182	26.314	73.1522	28.9595	61.6727	70.3013	0.0409439	-0.435692	0.0157013
NM_000849	XM_001096283	GSTM3	19.6481	48.3312	27.1996	15.7319	24.3527	19.2379	0.0996979	0.682066	0.0105909
NM_000850	XM_001094237	GSTM4	28.702	47.4909	58.8762	26.2921	72.4254	60.9108	0.115089	-0.241018	0.520075
NM_000851	NA	GSTM5	46.3634	86.7233	117.757	44.8132	127.762	123.692	0.112507	-0.24011	0.477322
NM_000852	NA	GSTP1	68.0541	463.072	251.794	94.8135	282.999	283.269	0.464455	0.244037	0.80298
NM_000855	XM_002799787	GUCY1A2	50.8443	1.04027	1.22872	24.8249	1.69524	1.48151	0.123148	0.923561	0.87511
NM_000857	XM_002804236	GUCY1B3	78.1419	68.3901	64.9526	53.4783	65.2384	55.1809	0.271496	0.282316	0.255003
NM_000861	XM_002802702	HRH1	4.63391	1.87598	2.86922	4.8859	2.33271	3.0071	0.378746	-0.124677	0.590464
NM_000862	NA	HSD3B1	1.61711	0.188888	0.292957	0.798401	0.215957	0.278872	0.21958	0.698692	0.374775
NM_000863	XM_001113679	HTR1B	4.42879	1.36672	1.45505	1.83431	2.81162	2.23314	0.89891	0.0758777	0.809558
NM_000864	XM_001102386	HTR1D	2.41045	0.560358	1.02433	1.99495	1.43413	0.567798	0.998715	-0.000626359	0.929568
NM_000865	XM_001090804	HTR1E	3.88285	2.64706	3.03436	2.63069	3.30025	2.23557	0.407729	0.227936	0.419008
NM_000867	XM_001113095	HTR2B	6.98793	2.838	6.44081	7.55446	5.69562	6.40629	0.129083	-0.273072	0.158523
NM_000868	NA	HTR2C	32.928	31.8518	3.67754	18.2602	8.80068	6.09877	0.37113	1.04578	0.43372
NM_000871	XM_001107724	HTR6	2.56918	6.62711	4.70541	1.24142	8.41639	5.92925	0.68983	-0.165087	0.780551
NM_000872	NA	HTR7	1.10415	0.375791	0.306907	1.53097	0.476363	0.354881	0.228197	-0.402725	0.396028
NM_000875	XM_001100407	IGF1R	17.9506	8.02596	8.51267	16.903	9.17562	9.70338	0.633756	-0.0530903	0.750727
NM_000876	XM_002803958	IGF2R	15.1402	6.49732	6.75603	13.1358	7.40954	7.77873	0.981914	0.00353876	0.882563
NM_000877	XM_001107510	IL1R1	2.66982	2.20655	1.31518	2.95725	1.34672	1.01891	0.563951	0.218092	0.29324
NM_000879	NM_001047133	IL5	3.67306	7.49944	7.27868	4.5643	6.77088	6.64227	0.787065	0.0375246	0.907226
NM_000884	NA	IMPDH2	27.5796	43.9441	49.28	33.1005	43.2986	45.4361	0.902182	-0.012267	0.997065
NM_000885	XM_001100929	ITGA4	3.96858	1.98551	4.73129	4.599	3.595	5.24854	0.493427	-0.331168	0.551368
NM_000887	NA	ITGAX	2.60592	1.43314	1.53788	2.84205	1.6206	1.98087	0.0537416	-0.208376	0.429377
NM_000890	XM_001113260	KCNJ5	11.9782	3.66375	4.91589	12.1925	3.6181	5.1144	0.655406	-0.0255415	0.963829
NM_000891	NM_001032859	KCNJ2	15.2913	5.97608	16.9931	49.6785	11.2209	22.651	0.144337	-1.1268	0.0163586
NM_000894	XM_002801337	LHB	23.3708	215.796	155.374	17.8149	89.7069	90.3784	0.277513	0.995403	0.271729
NM_000895	XM_002807989	LTA4H	19.0307	18.9901	19.2252	19.2426	22.2039	21.2687	0.0412869	-0.131642	0.660799
NM_000898	XM_002806204	MAOB	48.2879	75.878	82.4288	60.6946	96.5533	89.2108	0.00728487	-0.254542	0.287311
NM_000899	NA	KITLG	8.72531	3.35992	2.80747	6.74811	3.60358	2.1694	0.262879	0.250245	0.278672
NM_000900	NA	MGP	5.29502	72.5401	8.69515	3.20186	8.32386	5.97294	0.291459	2.30596	0.0278422
NM_000909	NM_001032866	NPY1R	15.4334	11.9723	10.3696	8.22313	11.174	8.36127	0.20081	0.444517	0.214869
NM_000911	XM_001113252	OPRD1	2.88552	0.587764	0.941059	1.09862	1.01018	1.24605	0.434258	0.395949	0.865902
NM_000912	NA	OPRK1	17.4682	13.0846	10.7143	8.47781	10.1181	14.6857	0.454191	0.310268	0.461325
NM_000913	XM_002798047	OPRL1	7.84921	28.3192	16.371	6.38126	32.7535	18.0535	0.639482	-0.12232	0.956826
NM_000918	NA	P4HB	30.3636	72.4368	61.6606	30.842	66.8559	66.5184	0.982303	0.00214756	0.89162
NM_000921	NA	PDE3A	3.22927	0.395052	0.471768	2.2548	0.531686	0.550183	0.479717	0.295839	0.991339
NM_000922	XM_001092891	PDE3B	2.09188	0.706604	0.874225	2.57587	0.75694	0.832285	0.257961	-0.181504	0.750987
NM_000925	XM_001096445	PDHB	52.8332	78.5321	79.3025	50.55	81.0006	73.279	0.489561	0.0405457	0.730625
NM_000926	XM_002799793	PGR	1.03203	0.187956	0.34522	1.14959	0.281251	0.178625	0.928195	-0.0402366	0.772069
NM_000927	NM_001032887	ABCB1	7.84087	3.09348	2.14093	6.36902	2.66044	1.71795	0.0255412	0.282853	0.166518
NM_000929	NA	PLA2G5	1.17044	6.22792	2.84394	1.31594	1.70348	1.54477	0.143677	1.16611	0.017994
NM_000930	NA	PLAT	4.21992	8.54777	6.1435	4.30256	4.96676	4.19856	0.161854	0.489717	0.0416793
NM_000932	NA	PLCB3	3.96887	4.88788	4.71712	4.3847	6.90695	7.28073	0.0322181	-0.452326	0.0891747
NM_000933	NA	PLCB4	14.1558	4.79474	5.24218	13.8307	5.03562	4.80597	0.898645	0.0313703	0.789979
NM_000935	NA	PLOD2	13.7486	8.95435	8.81101	15.9888	8.33446	10.0135	0.724457	-0.123763	0.837439
NM_000938	XM_001083325	POLR2B	56.5708	59.4337	35.0774	51.8704	36.1402	34.6795	0.33317	0.300313	0.153307
NM_000940	XM_001095770	PON3	1.5969	0.892951	2.60644	2.99495	0.519705	1.66622	0.947218	-0.0237487	0.500669
NM_000941	XM_001109664	POR	11.1056	25.9952	25.3395	8.8496	31.324	25.1739	0.634865	-0.0656555	0.820522
NM_000942	XM_001106590	PPIB	59.5688	181.276	149.794	70.8464	139.608	145.308	0.579216	0.134921	0.663706
NM_000943	XM_001093271	PPIC	7.08935	11.4351	8.96146	8.44152	6.7922	9.11031	0.688837	0.175126	0.602322
NM_000944	XM_001108659	PPP3CA	496.354	430.423	337.069	236.451	326.042	262.15	0.0526208	0.61598	0.0768424
NM_000945	NA	PPP3R1	257.177	405.174	301.869	133.428	282.719	207.313	0.0560891	0.629067	0.0276034
NM_000946	NA	PRIM1	4.91721	5.92553	6.48845	6.63355	5.54982	4.96756	0.928754	0.0150851	0.802175
NM_000947	XM_001110968	PRIM2	8.08923	3.81681	4.73866	9.77311	4.75853	7.47253	0.0225345	-0.402714	0.100938
NM_000949	XM_001092241	PRLR	59.6929	33.3633	1.99367	1.31998	0.4097	0.190663	0.174551	5.62925	4.09005e-05
NM_000954	NA	PTGDS	202.101	1366.5	1663.62	383.271	1342.15	1852.56	0.748001	-0.146621	0.347647
NM_000958	XM_001085375	PTGER4	0.985386	0.811582	0.554686	0.976259	0.348434	0.261761	0.22535	0.56787	0.03443
NM_000961	XM_001098575	PTGIS	5.02146	1.69994	1.75839	4.80951	1.149	1.66439	0.300125	0.153688	0.257422
NM_000962	XM_001088157	PTGS1	2.36619	2.17832	2.86031	1.83134	1.94278	2.21248	0.0612198	0.306726	0.154488
NM_000963	XM_001107538	PTGS2	0.957639	0.317769	0.473123	0.690064	0.436539	0.398052	0.419215	0.19766	0.662492
NM_000964	NA	RARA	3.7	6.54156	5.67693	3.29329	6.66986	6.11597	0.932917	-0.0144857	0.857043
NM_000968	XM_001110778	RPL4	224.392	472.716	414.245	226.373	403.732	369.553	0.089688	0.15281	0.458349
NM_000969	NA	RPL5	325.926	744.999	568.042	309.931	498.294	499.885	0.0402866	0.325304	0.149876
NM_000970	XM_001110496	RPL6	322.804	752.335	595.228	305.342	574.548	523.158	0.0340593	0.2516	0.243946
NM_000971	NA	RPL7	366.866	924.352	744.446	390.38	656.395	641.814	0.107161	0.269682	0.269277
NM_000972	NA	RPL7A	281.49	811.994	698.15	303.029	649.828	606.253	0.089707	0.200553	0.409613
NM_000975	NA	RPL11	251.903	864.375	697.857	260.791	541.112	523.595	0.0354781	0.452748	0.0769952
NM_000976	XM_001105090	RPL12	217.386	622.235	452.361	229.983	398.498	379.029	0.0937518	0.358793	0.157359
NM_000977	XM_002802597	RPL13	150.627	587.025	479.329	160.925	465.579	424.716	0.181834	0.211241	0.410031
NM_000979	XM_001092745	RPL18	242.732	957.267	766.841	261.322	697.432	669.532	0.153628	0.272525	0.306656
NM_000980	XM_001108577	RPL18A	137.217	768.133	505.429	128.231	428.683	398.174	0.0818727	0.562786	0.0332258
NM_000981	XM_001108221	RPL19	434.334	1329.4	1066.15	449.361	899.07	836.329	0.0368156	0.37327	0.135806
NM_000982	XM_002798242	RPL21	508.948	1273.88	1206.22	553.311	883.743	956.29	0.0436002	0.32066	0.193075
NM_000983	XM_002802142	RPL22	71.2389	220.94	180.715	71.2004	143.423	153.553	0.071068	0.361119	0.138386
NM_000986	XM_001098207	RPL24	207.431	1046.7	770.721	204.953	734.543	669.224	0.0502789	0.331901	0.192387
NM_000987	NA	RPL26	286.656	1004.75	821.681	310.16	628.436	651.429	0.047636	0.410307	0.123263
NM_000988	XM_002800491	RPL27	257.464	917.345	689.592	253.459	557.719	527.229	0.0284106	0.478195	0.0572388
NM_000989	XM_001099134	RPL30	345.541	1092.72	946.549	391.949	816.608	790.437	0.10654	0.254601	0.347574
NM_000990	XM_001106319	RPL27A	51.7981	194.451	153.763	49.3605	121.441	125.411	0.049513	0.433413	0.0742446
NM_000992	XM_001087279	RPL29	107.349	572.612	436.536	119.786	387.596	363.602	0.056661	0.358262	0.22709
NM_000992	XM_001091393	RPL29	107.349	572.612	436.536	119.786	387.596	363.602	0.056661	0.358262	0.22709
NM_000993	XM_001108016	RPL31	668.729	1916.45	1452.77	665.094	1144.43	1051.75	0.0192968	0.496968	0.0432104
NM_000995	XM_001090963	RPL34	131.372	418.468	306.49	127.521	250.866	233.922	0.034158	0.483907	0.0489629
NM_000997	NA	RPL37	103.256	448.284	326.858	114.994	247.218	260.126	0.0674816	0.497173	0.082347
NM_000998	XM_001085048	RPL37A	352.304	1324.91	1101.12	378.242	871.785	810.618	0.0324029	0.431126	0.105775
NM_001000	NA	RPL39	275.338	909.031	750.2	275.7	591.018	566.957	0.0261195	0.432295	0.085326
NM_001001132	NA	ITSN1	35.5352	2.16014	3.73374	30.531	5.32032	5.44697	0.979502	0.00456226	0.0267391
NM_001001323	NA	ATP2B1	305.372	119.125	120.735	142.768	128.882	94.7	0.114531	0.573649	0.212884
NM_001001329	NA	PRKCSH	24.516	41.0576	51.5912	24.8268	59.4925	72.4868	0.0340854	-0.420443	0.151607
NM_001001330	XM_001090368	REEP3	22.3028	3.68861	14.4541	71.9314	12.8627	24.3301	0.0770598	-1.43192	0.00165535
NM_001001343	XM_001113497	FNDC9	35.1842	24.5982	20.8459	26.8651	32.204	27.4789	0.633118	-0.102215	0.595558
NM_001001344	NA	ATP2B3	13.0128	14.1085	7.89149	6.81087	12.1516	7.80953	0.172094	0.387155	0.137092
NM_001001346	XM_001094900	CLDN20	3.63282	1.43958	1.5462	2.9505	1.46632	1.40971	0.136365	0.18389	0.607617
NM_001001349	XM_002800472	NKIRAS2	4.63646	8.305	8.65809	4.92923	9.46616	9.14751	0.282329	-0.124291	0.728512
NM_001001395	XM_001094247	LMO3	114.585	122.77	101.792	66.665	101.416	84.3821	0.0932089	0.425841	0.0789883
NM_001001410	XM_001088384	TSR3	9.69266	31.4734	25.3716	7.53957	26.7941	22.1877	0.00603174	0.235375	0.193577
NM_001001411	NA	ZNF676	9.70346	1.05415	0.681942	9.3728	0.866738	0.780179	0.67088	0.0539432	0.756763
NM_001001414	XM_001086619	NCCRP1	5.6961	1.26934	1.57554	5.05063	1.43372	1.88121	0.791146	0.0299406	0.84913
NM_001001415	XM_001082377	ZNF429	22.4411	8.59163	10.7078	19.7541	9.7094	10.4268	0.439857	0.0654131	0.855566
NM_001001420	NA	SMAD5	22.8984	8.20845	11.0195	26.639	9.49944	11.8592	0.301371	-0.18824	0.512531
NM_001001430	XM_001098451	TNNT2	2.72206	22.7836	7.1478	1.94216	14.0808	12.5014	0.600863	0.195043	0.678617
NM_001001435	XM_002800381	CCL4L2	2.10894	4.53112	2.96482	2.45095	3.57884	3.36871	0.937168	0.0313376	0.905445
NM_001001435	NM_001032873	CCL4L2	2.10894	4.53112	2.96482	2.45095	3.57884	3.36871	0.937168	0.0313376	0.905445
NM_001001436	XM_001113678	C16orf87	9.15893	5.80492	6.3061	6.19981	6.86499	6.59041	0.557536	0.113905	0.65367
NM_001001479	XM_001110327	SLC35E4	4.0622	5.49154	4.44435	3.57786	5.27679	4.75391	0.772379	0.0407145	0.757011
NM_001001483	NA	ZDHHC13	6.75179	6.49282	7.16822	6.69075	5.80156	6.1554	0.406407	0.130477	0.485236
NM_001001487	NA	ATP2C1	73.6245	37.2082	34.8676	65.7394	41.8222	42.3905	0.611909	-0.0414976	0.760895
NM_001001503	XM_001118555	NDUFV3	8.9343	38.6618	58.4437	13.2123	49.6577	28.3441	0.503018	0.217278	0.64934
NM_001001520	XM_001082064	HDGFRP2	13.3317	49.3628	40.7489	11.1065	44.4437	40.8039	0.0554987	0.102423	0.440321
NM_001001521	XM_001086132	UGP2	74.6256	87.9403	77.3247	65.0917	77.5974	62.0869	0.0761609	0.22833	0.227153
NM_001001524	XM_001115169	TM6SF2	0.718762	1.64373	1.34362	0.912048	1.3977	2.06003	0.273614	-0.237657	0.518598
NM_001001549	NA	GRB10	31.0794	25.5013	23.7225	18.4981	32.3847	25.1834	0.722483	0.0782017	0.525545
NM_001001551	XM_001104510	IDNK	9.33489	28.6144	19.8251	8.36878	18.1536	18.2527	0.146737	0.367736	0.130553
NM_001001560	NA	GGA1	5.88195	14.3251	13.7134	5.27541	15.1854	14.2314	0.694049	-0.0324575	0.871064
NM_001001563	NA	TIMM50	11.3842	36.6356	28.5366	9.55256	33.7343	27.3446	0.192832	0.116213	0.425486
NM_001001580	NA	PDE9A	9.63453	13.6386	13.5454	9.56677	19.1101	15.7588	0.151852	-0.271286	0.37836
NM_001001660	XM_001101565	LYRM5	37.0266	57.5414	49.7584	37.7567	38.55	37.2661	0.0429474	0.345717	0.105983
NM_001001661	NA	ZNF425	3.47734	6.24541	4.05743	3.36505	4.70959	4.69049	0.434716	0.110387	0.625583
NM_001001662	NA	ZNF782	10.536	3.51256	4.3827	11.5772	3.41633	4.43921	0.457886	-0.076328	0.980852
NM_001001664	XM_001091245	SPOPL	11.5692	4.64926	7.35878	15.7436	6.48598	8.58392	0.0271668	-0.386171	0.113676
NM_001001665	NA	CYP27C1	1.94118	0.649353	0.691342	2.22983	0.55765	0.894151	0.144037	-0.165824	0.717245
NM_001001668	XM_001095505	ZNF470	3.83161	1.89387	1.86301	4.71396	2.0357	2.11212	0.0496951	-0.223784	0.484938
NM_001001669	XM_001107162	ARHGEF37	4.17867	6.01876	10.1242	7.31171	6.21181	9.45729	0.533026	-0.177413	0.481823
NM_001001671	XM_002808519	MAP3K15	11.3306	7.36243	6.55028	12.1512	2.77661	4.79939	0.267755	0.355713	0.0709802
NM_001001676	NA	LCN9	0.217585	0.270308	2.6997	0	0.373688	3.56453	0.724504	-0.305078	0.93763
NM_001001683	XM_001095324	MED11	8.7095	20.9611	25.4288	12.4642	19.3257	18.9588	0.577806	0.118663	0.787925
NM_001001694	NA	IL17REL	1.36061	6.93449	8.25115	1.69056	4.71349	6.66714	0.501653	0.340114	0.717768
NM_001001701	XM_001099141	C4orf3	13.4823	29.0069	28.4336	13.1925	23.4503	20.5994	0.0212195	0.309171	0.163388
NM_001001709	NA	C9orf170	2.20126	0.0499714	0.148109	0.706455	0.0676125	0.117695	0.508984	1.4279	0.425441
NM_001001710	XM_001089040	FAM166A	32.0604	106.026	43.399	35.2101	34.9283	33.7859	0.328423	0.804318	0.158264
NM_001001712	NA	LCN10	0.496673	0.790881	0.731659	0.286769	0.818593	0.880916	0.92722	0.0237253	0.722701
NM_001001713	NA	SH3BGR	4.59434	12.8162	9.47879	2.98682	11.211	10.9296	0.479648	0.0977689	0.40062
NM_001001716	NA	NFKBIB	10.532	10.8657	11.2434	10.4591	11.1863	11.8375	0.720811	-0.0367281	0.995198
NM_001001786	NA	BLID	3.06713	0.156279	0.218637	6.09401	0.287857	0.282511	0.1736	-0.953205	0.148473
NM_001001790	NA	TOMM5	41.9245	61.908	48.5595	36.0302	46.469	38.891	0.00130446	0.328135	0.116287
NM_001001794	XM_001112613	DENND6B	21.0799	100.423	74.3032	17.8688	89.6619	74.4892	0.678065	0.10533	0.46069
NM_001001795	NA	C8orf82	2.48853	7.29243	6.61854	2.71008	8.04146	7.53101	0.190127	-0.156815	0.638579
NM_001001850	NA	STX19	9.64145	0.772815	3.43932	9.36427	3.00853	2.86844	0.652323	-0.137721	0.320678
NM_001001851	NA	ITIH5	30.643	7.70959	10.3602	31.6649	9.01858	12.0233	0.381413	-0.113688	0.554598
NM_001001852	XM_001116171	PIM3	5.34327	12.9768	17.5673	6.50061	14.7736	15.9723	0.795544	-0.0536251	0.769467
NM_001001870	NA	MIR22HG	5.3319	18.8249	7.23076	3.57551	7.67006	6.56493	0.0880831	0.817465	0.00912355
NM_001001872	XM_001090706	C14orf37	26.997	0.76141	0.988502	13.7295	1.17915	1.09586	0.0988292	0.84493	0.686894
NM_001001891	NA	ANO7	0.361256	0.890158	1.45147	0.258268	0.576433	1.64391	0.750187	0.124968	0.286241
NM_001001928	NM_001033029	PPARA	7.74421	3.22916	4.19134	9.43237	3.28377	4.43955	0.327443	-0.177969	0.67021
NM_001001933	XM_001097664	LHX8	5.36796	3.12533	4.3263	2.68484	3.2769	3.12626	0.110809	0.496315	0.0915467
NM_001001937	XM_001089681	ATP5A1	328.754	448.48	396.228	234.029	372.162	327.896	0.00820491	0.329142	0.0829309
NM_001001963	XM_001119130	OR2L8	1.90873	0	0.188399	1.02015	0.309405	0.0271918	0.21089	0.628265	0.820297
NM_001001963	XM_001085427	OR2L8	1.90873	0	0.188399	1.02015	0.309405	0.0271918	0.21089	0.628265	0.820297
NM_001001971	NA	FAM13C	24.1032	14.4415	23.9189	42.7417	20.3539	26.2699	0.0611452	-0.516703	0.0400817
NM_001001973	XM_001108136	ATP5C1	114.047	212.008	177.639	101.107	169.545	136.732	0.014588	0.30616	0.136433
NM_001001991	XM_001114978	PAMR1	17.5649	12.4673	28.435	34.9424	25.087	28.0512	0.121029	-0.591199	0.091733
NM_001001992	XM_001102518	USP16	28.1882	17.8944	23.292	34.9153	21.6088	25.0799	0.011963	-0.234232	0.369198
NM_001001995	XM_001098446	GPM6B	432.687	384.086	464.216	583.911	410.825	482.848	0.0820215	-0.20598	0.457339
NM_001001998	XM_001103741	EXOSC10	16.3538	21.3129	26.5898	18.3452	23.1399	22.4328	0.921411	0.00762336	0.928568
NM_001002	XM_002798795	RPLP0	145.849	398.777	318.784	159.557	315.779	295.441	0.252934	0.163732	0.502653
NM_001002002	NA	GMPR2	31.3824	63.1863	57.3884	28.0553	50.4604	51.242	0.0106858	0.227843	0.26445
NM_001002018	NA	HCFC1R1	13.1812	173.282	125.514	8.42885	120.236	94.183	0.0567578	0.485385	0.012542
NM_001002019	NA	PUS1	4.70268	21.447	16.9571	4.49721	16.1263	15.093	0.0641091	0.271325	0.278612
NM_001002033	NA	HN1	24.2979	63.698	45.2029	23.6387	55.3223	42.7459	0.316953	0.130171	0.529752
NM_001002034	XM_001106558	FAM109B	0.721292	1.38966	1.14361	0.812753	1.19929	0.893983	0.456978	0.163412	0.534047
NM_001002235	XM_002805177	SERPINA1	3.76959	6.40613	9.01214	5.51172	8.0873	8.30755	0.587756	-0.191169	0.393272
NM_001002255	NA	SUMO4	19.7996	20.4065	17.3133	30.3822	22.3404	19.301	0.0213967	-0.32442	0.266368
NM_001002257	XM_001104502	LCLAT1	7.49054	3.44237	3.76536	7.69162	2.79584	2.88557	0.326594	0.136319	0.271028
NM_001002264	NA	EPSTI1	2.88329	0.842026	1.13645	3.32723	0.849545	1.39018	0.456392	-0.195409	0.633339
NM_001002274	XM_001118081	FCGR2B	1.10327	0.957821	1.03498	1.44814	0.857859	0.56744	0.770004	0.107659	0.492927
NM_001002755	NA	NFU1	24.0129	49.8478	42.8756	23.0314	39.109	40.8364	0.320978	0.180934	0.37403
NM_001002759	XM_001114219	SFR1	3.56623	2.65532	4.84477	5.60635	3.35073	3.13141	0.640533	-0.127459	0.773613
NM_001002800	XM_001099428	SMC4	4.97462	4.02832	4.35214	7.87631	3.80367	4.11176	0.266446	-0.241782	0.578192
NM_001002814	XM_001089664	RAB11FIP1	3.18782	1.38562	1.0761	2.6551	1.24172	1.06481	0.384153	0.187322	0.449047
NM_001002836	XM_001090788	ZNF787	3.22223	16.328	14.4076	2.53545	13.9559	13.7884	0.0917846	0.165393	0.283812
NM_001002837	XM_002798327	INPP5J	2.28005	3.55078	3.65089	3.03412	5.72617	3.19992	0.370624	-0.335021	0.373111
NM_001002838	XM_001089672	WNK3	9.50623	0.811149	1.19563	7.79439	1.08828	1.36412	0.542815	0.168092	0.741214
NM_001002843	XM_001092359	ZNF280D	20.9151	9.89931	11.8093	27.7606	9.68228	10.0501	0.333543	-0.156059	0.930154
NM_001002860	XM_002805190	BTBD7	9.52505	3.66978	4.80573	11.2295	4.52806	5.08211	0.0326509	-0.211287	0.43087
NM_001002909	XM_001114634	GPATCH8	10.7694	11.056	14.7927	13.1716	12.1023	13.652	0.393611	-0.0881742	0.731555
NM_001002911	XM_001085003	GPR139	4.04052	0.579317	0.752845	1.65884	2.98565	3.5681	0.375697	-0.612195	0.16306
NM_001002912	NA	ERICH3	20.6735	16.2191	21.8044	15.5171	19.4426	20.5736	0.780659	0.0799379	0.664698
NM_001002913	XM_001095651	PTRH1	14.4563	115.267	76.1016	13.0117	59.5083	62.3905	0.336797	0.609416	0.212481
NM_001002914	XM_001107578	KCTD11	1.27226	3.01107	4.01411	2.20934	3.46434	4.99294	0.276969	-0.362365	0.12191
NM_001002919	XM_001117533	FAM150B	2.97614	7.19523	2.86619	2.39403	5.66502	5.57917	0.865013	-0.0649823	0.857026
NM_001002926	XM_001103523	TWISTNB	8.82214	6.3531	6.17868	8.10807	6.1333	6.19533	0.341367	0.0633393	0.69486
NM_001003	XM_001108613	RPLP1	279.223	1518.47	960.285	277.783	816.499	816.88	0.100552	0.529163	0.0565124
NM_001003	XM_001095290	RPLP1	279.223	1518.47	960.285	277.783	816.499	816.88	0.100552	0.529163	0.0565124
NM_001003398	NA	BICD1	10.0787	1.00999	1.93632	10.8506	2.37474	2.9009	0.165959	-0.30813	0.0117702
NM_001003406	NA	CACNA1I	5.29463	7.24846	6.35507	2.39315	7.16307	5.42203	0.290643	0.335377	0.18662
NM_001003665	NA	C1orf95	20.5364	2.82461	3.10421	13.6288	8.23512	8.55629	0.652985	-0.200934	0.090283
NM_001003679	NA	LEPR	2.77961	1.54477	0.492615	1.67723	0.609673	0.683114	0.313498	0.697663	0.192967
NM_001003681	XM_001113091	HMGXB4	5.87798	3.38301	4.74441	8.16462	5.21013	6.21363	0.00384768	-0.484015	0.0423558
NM_001003688	NA	SMAD1	9.57642	12.022	14.1898	13.7884	14.348	15.3265	0.0323731	-0.2803	0.236816
NM_001003692	XM_001106557	ZMAT5	5.5931	14.5759	13.4018	7.15528	12.7099	12.857	0.829755	0.036939	0.953519
NM_001003693	NA	LY6G6F	3.75261	1.09489	7.38914	3.28394	5.32423	7.25035	0.52642	-0.374051	0.473547
NM_001003698	XM_001082516	RREB1	2.56271	1.04055	1.52947	2.69873	1.33223	1.42391	0.783089	-0.0878132	0.767313
NM_001003712	XM_001082052	OSBPL8	112.186	34.9701	37.4926	58.0189	38.8357	31.6391	0.124559	0.523084	0.21894
NM_001003722	XM_001110844	GLE1	8.8254	14.4099	16.0719	9.5098	13.2121	13.9378	0.289632	0.100598	0.634076
NM_001003793	XM_001095338	RBMS3	5.19187	0.591742	0.405051	3.52479	0.268171	0.267098	0.136555	0.608126	0.00485817
NM_001003794	NA	MGLL	21.324	35.4265	25.0114	16.4021	36.5954	31.6254	0.792123	-0.0496194	0.882201
NM_001003802	XM_001103869	SMARCD3	75.936	175.069	155.208	49.5016	145.591	105.114	0.0440002	0.43628	0.0178062
NM_001003803	NA	ATP5S	17.4171	10.2683	10.7399	18.1348	13.3694	13.3844	0.190481	-0.22429	0.340269
NM_001003809	NA	DLGAP1	15.8941	3.45604	5.44249	13.3627	10.7855	8.79273	0.150064	-0.409965	0.0243681
NM_001003811	XM_001086111	TEX11	2.90994	1.55171	1.72461	3.61853	0.995806	2.42286	0.544619	-0.185935	0.919288
NM_001003897	XM_001092992	MANBAL	16.2386	49.7684	42.1012	16.6772	43.08	41.5279	0.186726	0.0940537	0.648336
NM_001003931	XM_001087761	PARP3	1.50941	2.74694	3.39259	3.69336	2.95719	8.92029	0.0777763	-1.02552	0.00434254
NM_001003937	XM_001114511	TSPYL6	12.6292	29.7049	30.9924	14.7734	21.3602	23.6616	0.162557	0.294303	0.249001
NM_001003943	NA	BMF	1.45459	1.49669	1.19449	1.05314	0.999272	1.07074	0.185134	0.408639	0.0953871
NM_001003962	XM_002808189	CAPNS1	62.5712	233.31	202.586	63.7169	270.104	193.578	0.550165	-0.0813981	0.908876
NM_001004	XM_001115482	RPLP2	228.275	1453.61	939.064	168.07	903.895	841.207	0.0383337	0.454121	0.0327451
NM_001004055	NA	LRRC29	3.32472	15.0134	12.8169	3.40994	11.3165	11.6577	0.0851376	0.239793	0.392204
NM_001004056	NA	GRK4	9.10905	16.0229	16.7896	8.39101	12.8508	16.6942	0.578656	0.144126	0.401225
NM_001004067	XM_001109510	NOMO3	53.1579	48.2854	52.6106	45.3075	53.566	49.3573	0.619922	0.0555892	0.691348
NM_001004106	NA	GRK6	4.42938	6.27235	5.53724	3.57952	7.19385	5.49471	0.98473	-0.00258372	0.775981
NM_001004125	XM_001106111	TUSC1	2.77182	4.34049	4.57174	2.38768	4.98733	4.5361	0.824021	-0.0277665	0.851282
NM_001004127	NA	ALG11	17.048	1.42376	2.16532	16.1955	3.82186	4.58716	0.0991101	-0.253683	0.00116235
NM_001004128	NA	QSOX1	14.7283	16.3895	15.7449	15.1717	16.314	18.8024	0.39734	-0.101779	0.782961
NM_001004134	NA	OR10AD1	1.08721	0.0698381	0.539908	0.986444	0.298402	0.441465	0.971767	-0.0247444	0.545253
NM_001004298	NA	C10orf90	2.57453	1.35097	6.91706	12.1366	3.86649	8.98136	0.168243	-1.20433	0.0172219
NM_001004301	NA	ZNF813	3.89725	1.03707	1.47796	4.66403	1.22675	1.62674	0.199969	-0.22942	0.440209
NM_001004304	XM_001102939	ZNF740	12.7875	8.01431	10.6347	12.9716	10.9734	11.4505	0.125599	-0.171125	0.472627
NM_001004309	XM_001097129	ZNF774	3.08139	0.941545	1.36596	2.39603	1.12676	1.06021	0.142461	0.233696	0.515711
NM_001004313	XM_001114070	TMEM220	2.72825	2.91915	2.91273	2.88039	2.37851	2.32063	0.202568	0.175524	0.39016
NM_001004316	NA	LEKR1	1.59246	0.610467	0.931235	2.89546	0.601502	1.00012	0.143065	-0.520907	0.288014
NM_001004317	XM_001086990	LIN28B	0.864726	0.497822	0.506864	1.05198	0.420312	0.425748	0.956491	-0.0219225	0.77047
NM_001004318	NA	PAPL	5.31	3.98543	18.9146	7.86747	8.91459	19.7985	0.546268	-0.374868	0.18309
NM_001004319	XM_001090152	VHLL	2.92385	0.107989	0.539004	0.75516	0.675823	0.493487	0.224702	0.891806	0.985353
NM_001004323	XM_001104680	C7orf61	1.15776	5.83142	4.94176	2.36059	4.34053	5.02431	0.908643	0.0250675	0.693664
NM_001004326	NA	SLC22A20	2.58923	7.66014	5.86895	2.10951	6.7692	8.50833	0.844259	-0.109312	0.965066
NM_001004329	XM_001092529	DBX2	4.04036	1.78547	2.05156	5.22027	2.53326	2.67394	0.00543906	-0.404599	0.118762
NM_001004333	NA	RNASEK	52.6428	296.995	212.082	40.0112	242.495	187.087	0.0298333	0.258441	0.141702
NM_001004339	NA	ZYG11A	1.05194	0.346163	0.773468	1.67209	0.489564	0.47599	0.306205	-0.28051	0.694353
NM_001004342	NA	TRIM67	0.854393	0.355336	0.315507	0.676952	0.790462	0.462493	0.223905	-0.339499	0.10627
NM_001004343	XM_001104437	MAP1LC3C	30.2982	9.94679	13.8318	30.8158	10.3687	13.7528	0.759518	-0.0227789	0.988244
NM_001004343	XM_001093103	MAP1LC3C	30.2982	9.94679	13.8318	30.8158	10.3687	13.7528	0.759518	-0.0227789	0.988244
NM_001004354	XM_001116892	NRARP	6.74558	14.782	10.0923	4.31075	9.91473	9.34798	0.00727336	0.423669	0.0405098
NM_001004356	XM_001092871	FGFRL1	3.61705	13.6238	16.8705	7.71876	18.1974	19.2687	0.0183355	-0.40559	0.0194867
NM_001004360	XM_002799401	DPP10	23.0129	9.73971	9.93825	19.7404	11.0366	10.1034	0.803423	0.0625183	0.904415
NM_001004416	NA	UMODL1	0.78593	0.982784	1.14535	1.28	1.30145	1.54022	0.219417	-0.500199	0.257094
NM_001004426	NA	PLA2G6	5.08362	13.5902	16.4582	7.6317	12.8242	15.0751	0.920183	-0.0162925	0.69996
NM_001004431	NA	METRNL	4.45066	25.5542	27.7158	9.91722	19.066	10.6777	0.362646	0.541371	0.576141
NM_001004439	NA	ITGA11	1.04541	0.607156	1.55337	1.41452	1.291	0.907626	0.781993	-0.17251	0.614881
NM_001004453	XM_001087201	OR1L6	0.551002	0.0384107	1.10912	3.22006	0.504469	0.826074	0.226658	-1.42177	0.039267
NM_001004492	XM_001097768	OR2B11	0.538808	0.932658	1.09143	0.25761	0.883665	0.909326	0.165883	0.321731	0.371898
NM_001004684	XM_001107632	OR2D3	0.963391	0.636481	0.520583	0.642883	0.470071	0.422629	0.1636	0.465587	0.319506
NM_001004720	XM_001109452	NCK2	8.62986	16.3024	14.5768	7.56683	17.5397	15.6576	0.664257	-0.045121	0.931014
NM_001005	XM_001086020	RPS3	214.344	922.572	850.162	184.282	757.543	646.257	0.0186065	0.323362	0.120193
NM_001005169	NA	OR52I1	2.20287	0.670249	1.2777	2.87285	1.4323	1.66595	0.0117274	-0.524603	0.133611
NM_001005170	NA	OR52I2	2.83564	1.04377	2.89284	3.44162	1.95297	2.28887	0.331489	-0.182119	0.578956
NM_001005188	XM_001104702	OR6X1	1.6388	0.0205075	0.0409163	1.4119	0.0146538	0.0363332	0.39056	0.216902	0.734432
NM_001005197	XM_001104851	OR8D4	0.812372	0.599097	0.52086	1.06698	0.460169	0.296898	0.836172	0.0831996	0.536634
NM_001005209	XM_001105194	TMEM198	4.64157	10.2376	7.89483	3.09165	11.7788	8.17158	0.939634	-0.0168806	0.579557
NM_001005217	NA	FRG2	1.96679	0.479444	1.04775	0.916056	0.563703	0.421555	0.0880691	0.877876	0.423943
NM_001005235	XM_001087201	OR1L4	0.570341	0.0383285	0.932142	2.37978	0.450281	0.657457	0.2495	-1.17851	0.0746314
NM_001005271	NA	CHD3	39.2336	57.7176	41.5821	23.6406	53.793	46.1911	0.535443	0.164267	0.347365
NM_001005290	XM_001089702	PSRC1	1.09072	2.18878	3.86567	3.37508	4.15114	6.18662	0.0753085	-0.940489	0.0191785
NM_001005332	NA	MAGED1	45.7667	80.785	75.9266	40.6938	96.0055	80.1423	0.49116	-0.0988751	0.906577
NM_001005335	XM_001085233	HNRNPL	95.855	156.411	162.237	103.355	148.159	157.484	0.528176	0.0192924	0.864131
NM_001005336	XM_002808095	DNM1	88.5656	79.6822	66.979	53.5843	121.846	76.3363	0.764481	-0.0980375	0.966059
NM_001005354	XM_002804392	PRR13	10.3592	42.4675	64.4968	12.9699	44.6723	57.7004	0.912508	0.0245654	0.88113
NM_001005374	NA	LRSAM1	7.09764	7.80574	7.88121	6.22755	10.2637	8.97992	0.187596	-0.160808	0.637046
NM_001005386	NA	ACTR2	115.62	112.205	108.111	88.0504	112.814	99.4195	0.272295	0.161862	0.361037
NM_001005404	NA	YPEL2	27.7788	15.7492	23.9318	38.545	20.4409	30.5382	0.137703	-0.408249	0.097564
NM_001005408	XM_002808113	NEURL4	10.9697	22.4319	22.1653	8.89138	21.8278	21.2784	0.227484	0.0957831	0.454822
NM_001005409	XM_001109090	SF3A1	12.8875	17.2181	17.7402	12.2611	20.1637	18.6082	0.242421	-0.0930397	0.84124
NM_001005413	XM_001098136	ZWINT	3.04475	5.27659	5.75895	2.49234	6.13694	4.93481	0.838081	0.0538852	0.638825
NM_001005416	NA	2016-03-02	21.9798	52.3642	46.5342	14.971	44.2431	36.4252	0.0187517	0.337877	0.0617156
NM_001005417	NA	B4GALT2	11.7791	29.6269	25.9016	10.4934	30.7754	26.7442	0.859901	-0.0150414	0.796842
NM_001005473	XM_001087469	PLCXD3	11.8668	6.48753	3.81617	7.37827	5.1504	3.9479	0.194876	0.428224	0.225182
NM_001005474	XM_001099425	NFKBIZ	2.93717	1.85169	3.67288	4.38965	2.40684	2.67068	0.409584	-0.161979	0.584139
NM_001005498	NA	RHBDF2	0.51784	1.06463	1.21958	0.652802	1.09143	1.25394	0.583685	-0.0975958	0.760706
NM_001005502	XM_001117353	CPM	12.8113	5.05682	11.0112	20.8123	8.02527	14.6099	0.128479	-0.589235	0.0502428
NM_001005609	XM_001082424	EDA	1.32737	1.32755	2.05644	1.41307	1.45003	1.18787	0.71414	0.217875	0.64731
NM_001005619	NA	ITGB4	18.4187	30.7195	52.6193	38.3709	47.9883	51.2814	0.136611	-0.435771	0.0785469
NM_001005739	XM_001087785	VPS54	18.1855	6.99149	7.82692	23.7156	7.00418	8.33871	0.12452	-0.242997	0.565274
NM_001005745	XM_001090008	NUMB	18.1071	21.7418	20.3868	16.632	20.0699	18.8185	0.0205155	0.117604	0.491028
NM_001005849	NA	SUMO2	113.522	215.642	203.171	112.858	182.046	175.536	0.00745861	0.178319	0.385988
NM_001005850	XM_001091737	ZNF835	2.08962	0.853385	1.15135	1.46282	2.28262	2.49797	0.0841127	-0.608694	0.0247379
NM_001005851	NA	ZNF780B	10.6963	2.98522	4.1845	9.98373	2.92831	3.25283	0.0615748	0.144355	0.380017
NM_001005853	XM_001088261	OR6B2	0.406336	0.750012	1.83037	0.647941	1.71096	1.44501	0.454004	-0.348921	0.315528
NM_001005861	XM_001112355	RYK	15.8003	14.5843	14.6201	20.351	13.9859	20.6612	0.0792422	-0.289306	0.2971
NM_001005909	NA	IP6K2	19.3534	37.155	39.2919	20.3306	39.7956	41.2176	0.210321	-0.0811551	0.843886
NM_001005914	NA	SEMA3B	4.74417	45.9181	21.1086	10.6362	26.0226	43.8466	0.813053	-0.165689	0.382098
NM_001005918	NA	ATP7B	5.51906	2.67063	4.36501	4.96426	3.04565	3.69592	0.759046	0.100999	0.724027
NM_001005920	XM_002802342	JMJD8	22.1144	78.765	64.2806	19.4905	57.855	51.8366	0.00826948	0.354459	0.110458
NM_001005922	NA	KRTAP5-1	8.05736	2.69593	1.75477	0.161333	2.1198	2.40777	0.141448	1.41554	0.143116
NM_001006	XM_001099771	RPS3A	314.002	836.079	592.419	343.256	452.441	425.595	0.0887806	0.512751	0.0409419
NM_001006115	XM_001107338	IP6K1	26.4958	24.1111	23.407	23.8253	29.4254	29.801	0.198224	-0.166214	0.553176
NM_001006600	NA	ERBB2IP	45.3773	13.6956	24.3246	82.5974	19.0033	27.2173	0.104342	-0.627258	0.0535741
NM_001006605	XM_001100447	FAM69A	29.717	27.3544	34.5488	28.5988	29.0269	26.6275	0.198248	0.120937	0.500496
NM_001006607	NA	LRRC37A2	15.511	6.22118	10.7384	23.0991	7.80545	8.84566	0.250139	-0.291827	0.423382
NM_001006612	XM_001086670	WBP5	59.0347	198.812	145.926	44.8973	147.887	132.64	0.0263927	0.31122	0.108432
NM_001006616	NA	TSPAN17	3.2681	5.97068	4.22985	2.80329	6.61417	5.3549	0.434157	-0.133298	0.767106
NM_001006620	NA	MAPKAP1	23.7997	26.1942	20.0982	17.5263	25.7432	22.2935	0.475495	0.0963708	0.538258
NM_001006622	XM_001089955	WDR33	35.555	6.79909	9.95609	35.1483	10.0552	10.6979	0.194197	-0.0957946	0.441836
NM_001006625	XM_001106933	PDPN	5.86409	5.92239	5.60418	8.13923	6.91408	8.46904	0.237355	-0.435719	0.24542
NM_001006626	NA	CHRM2	2.37487	0.122589	0.263806	1.19146	0.388322	0.388572	0.362466	0.488342	0.522702
NM_001006636	XM_002798865	GTDC1	6.44082	3.32317	5.37297	10.9122	4.02368	5.82428	0.112042	-0.455746	0.113943
NM_001006639	NM_001080762	TCEAL1	29.2025	48.7442	44.5857	24.8384	39.7929	37.4254	0.0909097	0.263793	0.197425
NM_001006655	NA	FAM149A	8.81676	9.44893	14.9557	11.1578	8.53253	6.55621	0.270952	0.339987	0.116655
NM_001006656	NA	ZNF473	5.36047	2.6311	4.60729	6.97853	3.69434	5.10437	0.103747	-0.324552	0.186141
NM_001006657	NA	WDR35	16.0569	11.0634	16.1423	18.7544	13.9798	11.5791	0.915658	-0.0346207	0.99982
NM_001006665	NA	RPS6KA1	5.53334	5.46894	14.1655	11.6126	8.26026	12.9933	0.423671	-0.385021	0.177
NM_001006683	XM_001095495	SPIN2B	8.39716	13.846	13.579	8.31701	12.655	13.3843	0.259578	0.060277	0.71048
NM_001006932	XM_001107921	RPS6KA2	38.6704	3.8705	8.7886	28.4825	16.7373	12.9963	0.551804	-0.181629	0.0387236
NM_001006936	NA	TCEAL4	58.6106	159.068	159.989	57.9353	155.46	155.036	0.640556	0.0357211	0.771613
NM_001006938	NA	TCEAL6	15.2629	46.366	50.0353	14.7228	51.4647	48.4205	0.713083	-0.0375425	0.964176
NM_001006939	XM_001108073	LRRC18	3.0064	1.7081	2.83252	3.29492	2.57812	2.94881	0.704593	-0.225174	0.755069
NM_001006945	XM_001102656	LRIF1	12.5493	13.4189	14.8171	9.9335	15.7937	12.6618	0.622198	0.0873595	0.544867
NM_001007	NA	RPS4X	281.123	775.742	475.037	330.071	546.383	402.821	0.180732	0.259997	0.336205
NM_001007022	XM_002808221	ODF2L	29.3712	37.3781	31.6207	37.9023	35.8614	31.1958	0.603268	-0.0935421	0.770702
NM_001007025	XM_001108522	GOSR1	18.3778	7.25033	9.9148	19.6029	10.4835	11.6932	0.0064241	-0.233235	0.253886
NM_001007068	XM_001088209	SDCBP	128.035	184.409	152.074	103.622	143.906	120.535	0.0458291	0.335784	0.0908405
NM_001007073	NA	RPL32	195.417	432.502	391.859	237.918	326.709	320.62	0.189235	0.204103	0.41987
NM_001007075	NA	KLHL5	24.2398	13.3672	16.9604	30.6481	14.6467	14.7258	0.236254	-0.137422	0.783078
NM_001007088	XM_002806214	ZNF182	4.9261	5.83634	6.85944	5.47001	5.3682	5.31865	0.191054	0.125221	0.524613
NM_001007089	XM_001102673	RESP18	5.05188	28.244	9.2871	1.46456	8.83877	5.32707	0.0586802	1.44592	0.000107816
NM_001007090	NA	C8orf48	3.90275	5.66794	3.09966	3.99201	3.03195	2.57118	0.10187	0.401079	0.122993
NM_001007097	XM_001107264	NTRK2	228.241	67.6757	137.639	311.35	97.5492	121.182	0.107301	-0.289996	0.287795
NM_001007100	NA	SCP2	59.9222	115.289	107.827	67.9505	97.5255	95.86	0.152227	0.11509	0.616622
NM_001007102	NA	L3MBTL3	4.68923	4.36641	3.02906	4.44038	3.92024	3.78022	0.973547	-0.00668721	0.978532
NM_001007122	NA	FSD2	1.1799	0.188153	0.1174	1.09342	0.894495	0.471675	0.165184	-0.72752	0.0180565
NM_001007125	NA	LKAAEAR1	1.89636	7.60227	7.72526	2.50769	4.10104	12.6701	0.676071	-0.162605	0.917612
NM_001007156	XM_001087476	NTRK3	34.4485	27.5835	24.3944	24.5146	27.1375	19.8391	0.171601	0.273706	0.16633
NM_001007157	NA	PHF14	35.0249	18.4339	13.9062	30.5904	12.8363	13.3257	0.0782147	0.247316	0.177355
NM_001007188	NA	DEPDC5	14.3383	0.983981	2.47683	15.9709	2.14121	3.54516	0.00299387	-0.283044	0.0389343
NM_001007189	XM_002804545	IGIP	34.4585	31.5386	32.177	33.6138	29.3949	31.9166	0.402335	0.0485493	0.718016
NM_001007214	XM_001097867	CACYBP	44.1024	80.066	67.3015	40.2469	64.0276	57.177	0.00316437	0.246016	0.229354
NM_001007225	XM_001095336	IGF2BP2	1.30187	0.86096	0.337173	1.15076	0.42352	0.650675	0.699782	0.168153	0.71786
NM_001007231	XM_001095743	ARHGAP25	1.25532	1.07	1.07932	1.20322	0.830227	0.846162	0.195339	0.241628	0.302472
NM_001007237	XM_001102991	IGSF3	8.47695	4.3483	3.87501	6.08909	9.66811	7.45012	0.176704	-0.474709	0.0571449
NM_001007239	NA	METTL13	6.77986	6.5821	7.91326	5.74256	8.78445	6.32793	0.867046	0.0287851	0.733486
NM_001007242	XM_001085711	GP2	6.08331	1.03248	1.64905	5.70573	1.26958	1.63993	0.761435	0.0248383	0.91056
NM_001007243	NA	STAR	3.37547	2.10042	1.9497	3.17057	1.8564	2.00471	0.503949	0.078635	0.696849
NM_001007246	NA	BRWD1	45.9557	42.6327	32.3728	35.1632	38.4437	32.0882	0.33195	0.194637	0.340031
NM_001007248	XM_001092675	ZNF599	4.66318	2.25861	2.78748	4.09652	3.36549	3.24739	0.327174	-0.141443	0.469456
NM_001007256	NA	KLHDC9	18.5516	49.7294	42.3331	17.4216	43.9361	39.5081	0.330727	0.133098	0.479514
NM_001007257	XM_001107002	PRDM2	25.5677	4.69219	8.45369	21.4015	9.42047	10.6322	0.597303	-0.0986755	0.150954
NM_001007269	XM_001116533	GEMIN7	5.18478	13.2353	11.5362	5.96571	11.4868	10.5541	0.512065	0.0970874	0.699778
NM_001007277	NA	EI24	30.7626	38.9325	38.6825	29.0303	42.6409	43.7661	0.224105	-0.0910439	0.852341
NM_001007279	NA	RASL10A	2.17646	5.74155	5.61113	2.30055	6.61271	5.95649	0.152807	-0.136309	0.682567
NM_001007466	NA	TULP4	47.3541	7.80469	10.386	36.2265	11.4119	11.0934	0.480813	0.158338	0.816699
NM_001007469	NA	HCST	1.50474	4.80759	3.09068	0.7203	2.80817	2.49505	0.0207027	0.642514	0.0599393
NM_001007470	NA	TRPM3	38.9704	14.6664	1.29086	4.68845	0.363602	0.280329	0.205667	3.36468	0.00119854
NM_001007523	XM_001091814	F8A2	3.73555	11.4091	13.6898	3.55791	15.4134	12.9711	0.367434	-0.14768	0.784002
NM_001007524	XM_001091814	F8A3	3.73555	11.4091	13.6898	3.55791	15.4134	12.9711	0.367434	-0.14768	0.784002
NM_001007525	XM_001114125	NWD1	19.4675	13.665	14.7787	18.0329	11.6139	14.5256	0.803572	0.117214	0.731371
NM_001007527	XM_001093720	LMBRD2	43.5937	1.82058	3.66121	35.8371	5.08527	5.48849	0.660117	0.0805408	0.023927
NM_001007531	XM_001099236	NKAPL	0.985969	1.18988	1.17295	0.616578	1.01677	0.963009	0.172693	0.367158	0.234007
NM_001007538	XM_001093015	SHISA2	2.91376	2.10454	1.87638	2.60791	2.34479	2.65799	0.466008	-0.142544	0.580817
NM_001007561	XM_001106191	IRGQ	14.9433	4.71322	5.46483	13.3063	5.54744	6.63152	0.827829	-0.0207472	0.701608
NM_001007563	NA	IGFBPL1	8.81139	3.99325	3.86393	6.50542	8.5268	6.30073	0.348122	-0.355953	0.231554
NM_001007565	XM_001095002	TFG	39.7149	62.1098	56.3352	39.0406	58.3864	55.1713	0.292322	0.0516445	0.709972
NM_001007792	XM_001114243	NTRK1	1.16687	1.71372	1.60405	0.407124	1.58028	1.31086	0.139507	0.443285	0.11289
NM_001008215	NA	COA5	11.8419	29.4142	23.2445	17.7267	20.9891	17.3608	0.316654	0.201915	0.505667
NM_001008216	XM_001104086	GALE	7.24605	20.6037	16.2327	8.23465	16.2942	18.5435	0.766058	0.0334426	0.925795
NM_001008218	XM_002801673	AMY1B	44.9548	102.593	72.8938	33.1899	75.6635	67.2857	0.0415888	0.323683	0.102099
NM_001008219	XM_002801673	AMY1C	48.4727	112.297	82.2886	37.8506	84.0985	76.0605	0.0454693	0.295735	0.13831
NM_001008220	XM_002804652	CPLX2	191.052	290.677	223.393	79.8428	326.848	192.773	0.440381	0.234198	0.182222
NM_001008221	XM_002801673	AMY1A	50.1065	115.793	84.7201	39.2169	86.3778	78.0729	0.0420181	0.29928	0.135991
NM_001008226	XM_001111309	FAM154B	7.4449	5.29655	5.22128	6.84166	3.77643	5.31602	0.590618	0.172888	0.436753
NM_001008237	XM_001094133	TTC32	10.9576	23.5492	29.4616	15.8826	18.6993	22.9612	0.435347	0.152716	0.686792
NM_001008239	XM_001084520	C18orf25	18.1179	6.9999	8.11668	15.9192	8.74316	8.8392	0.912057	-0.0115475	0.808176
NM_001008274	XM_001112866	TRIM72	1.09259	0.185023	0.297212	0.86266	0.376102	0.410686	0.794403	-0.0667901	0.38466
NM_001008388	NA	CISD2	11.7347	15.9988	16.265	10.6573	13.1717	13.0911	0.0953656	0.253045	0.217046
NM_001008391	XM_001084263	CCDC73	4.58155	4.10946	3.06346	3.96944	2.69521	2.40562	0.000667874	0.373992	0.0694153
NM_001008393	NA	C4orf46	4.76573	3.66829	5.41485	7.35807	5.40468	6.08126	0.0282315	-0.444338	0.0696759
NM_001008395	XM_001112816	LAMTOR4	20.23	126.416	113.453	22.999	82.4012	76.2529	0.0548221	0.517879	0.0835532
NM_001008396	NA	WDHD1	4.0411	1.64617	1.65831	3.39754	2.01869	1.61891	0.698323	0.0622965	0.926079
NM_001008397	XM_001098032	GPX8	4.48597	4.60687	3.17001	4.14917	2.63075	3.58302	0.51378	0.24286	0.377816
NM_001008401	NA	ZNF761	5.63946	1.75912	3.65368	6.6793	2.04429	2.46493	0.907531	-0.0176779	0.77789
NM_001008404	NA	C14orf180	1.94738	7.98174	1.2658	0.90079	1.94791	1.29673	0.331384	1.43325	0.0971614
NM_001008405	NA	BCAP29	19.0783	16.6773	20.4726	18.0915	18.6222	17.291	0.647617	0.0582123	0.692052
NM_001008409	NA	TTLL9	8.54924	17.2923	19.5926	11.1176	12.657	15.1774	0.687374	0.22208	0.767832
NM_001008489	NA	PHOSPHO2	11.0481	13.8944	9.30787	9.04121	10.4925	10.7347	0.24122	0.178306	0.398375
NM_001008493	NA	ENAH	16.0515	6.14375	8.08798	25.3623	7.27301	9.80005	0.058455	-0.486746	0.100259
NM_001008495	XM_002805423	TMEM64	12.8675	6.93659	5.79064	12.6863	5.6557	6.48923	0.665193	0.043688	0.720335
NM_001008530	XM_001092047	LGMN	38.4714	23.5761	31.4461	40.3903	36.5731	35.3166	0.0451251	-0.264162	0.242311
NM_001008534	XM_001084094	AKAP14	14.4736	24.8619	18.2019	17.058	18.4073	23.2989	0.956934	-0.0304386	0.986723
NM_001008537	XM_001096699	KIAA2022	8.4138	1.97783	1.54163	5.38322	1.81805	1.60291	0.193379	0.438729	0.232067
NM_001008539	NA	SLC7A2	17.0252	8.06365	14.5405	36.0635	11.9387	15.5526	0.0537936	-0.681432	0.0184114
NM_001008541	XM_001085505	MXI1	38.9261	34.3427	52.9503	73.7369	46.7119	56.9726	0.0717202	-0.49125	0.0409253
NM_001008660	XM_002799729	PICALM	84.93	54.8257	77.2438	117.435	68.159	86.8498	0.180593	-0.328268	0.199337
NM_001008661	NA	CCBL2	21.8045	17.4892	20.0512	22.22	20.5008	20.5704	0.252123	-0.0928808	0.782076
NM_001008695	XM_001084855	THAP7	12.2468	41.6616	34.0516	12.2569	26.3514	24.8316	0.0920596	0.471456	0.0689292
NM_001008701	NA	LPHN1	30.3064	36.4887	35.8909	25.2523	38.7436	35.1151	0.72508	0.0511227	0.651952
NM_001008704	NA	C6orf1	16.6859	65.5965	63.6286	14.2999	64.7757	59.844	0.502984	0.0708377	0.517747
NM_001008708	XM_002799225	CHAC2	7.61423	7.73811	7.02471	7.24759	5.03707	4.83093	0.0425913	0.386708	0.0687928
NM_001008712	NA	RBPMS	1.58298	3.8337	3.67084	1.78092	2.14315	2.29215	0.0802395	0.547851	0.0644673
NM_001008723	NA	CFAP58	4.03263	2.26582	3.78996	4.83126	3.66364	4.28947	0.519101	-0.341681	0.55146
NM_001008726	XM_002805065	WDR89	5.92255	2.80099	3.13172	5.88155	2.96162	2.46327	0.489869	0.0683826	0.607649
NM_001008738	NA	FNIP1	24.7173	8.48538	13.548	32.3686	10.9213	13.417	0.124707	-0.278536	0.32715
NM_001008739	NA	C6orf226	4.90007	12.1009	14.4633	5.7399	13.5912	14.3518	0.588005	-0.0983017	0.760767
NM_001008743	XM_001082103	SULT1C3	1.87668	0.0375725	0.0601722	2.309	0.01141	0.22508	0.542032	-0.366512	0.27202
NM_001008744	XM_001088865	TDP1	6.88255	4.34646	5.90985	7.86384	5.80729	5.50316	0.161344	-0.161902	0.557277
NM_001008747	NA	CTAGE15	1.05111	0.270216	0.217334	1.20364	0.208679	0.275108	0.711994	-0.13315	0.923928
NM_001008778	XM_001118180	SPDYC	0.871149	2.64386	1.24951	0.630117	1.50784	1.51352	0.264095	0.383849	0.343401
NM_001008781	NA	FAT3	36.4877	5.26486	4.78088	24.33	4.86174	4.65613	0.0896453	0.459204	0.245766
NM_001008783	XM_001097534	SLC35D3	12.3048	23.9726	11.9212	4.92288	20.9994	15.6462	0.591451	0.213502	0.473587
NM_001008844	XM_001085012	DSP	7.60525	1.78268	2.32076	2.27681	3.1472	0.898413	0.131276	0.889033	0.0428324
NM_001008892	NA	NIPA2	24.1521	30.5704	28.5825	21.7749	26.914	22.6143	0.0471467	0.224435	0.242304
NM_001008895	XM_002808152	CUL4A	18.3689	15.6706	16.3839	18.6461	16.2111	17.9159	0.155792	-0.0657066	0.887597
NM_001008896	NA	C1orf213	2.47491	0.516133	0.983059	2.20474	1.14734	1.03946	0.626202	-0.144095	0.415441
NM_001008897	XM_001098115	TCP1	69.5511	82.4642	72.0394	63.5678	82.1446	74.5743	0.666848	0.0244683	0.773349
NM_001008910	NA	STK16	12.4583	31.6027	31.1534	9.16019	25.684	22.8523	0.0132482	0.382524	0.0505139
NM_001008938	XM_002808072	CKAP5	48.1612	19.691	24.6848	56.5089	26.8577	30.1881	9.62998e-05	-0.295286	0.186232
NM_001009	XM_002801436	RPS5	125.234	425.78	368.651	135.917	301.959	308.829	0.0770606	0.30057	0.253612
NM_001009185	NA	ACSL6	74.7333	36.7367	35.3379	56.0422	38.9815	33.5716	0.291879	0.191091	0.457199
NM_001009186	NA	CCT6A	89.5137	131.08	109.584	84.6575	108.126	113.248	0.1992	0.109561	0.531869
NM_001009554	XM_001084304	MFAP3L	17.8722	7.79959	12.5119	23.6206	10.3313	14.0111	0.126157	-0.328969	0.198221
NM_001009565	NA	CDKL4	7.23142	0.82096	0.992467	9.36193	1.02664	1.91908	0.626549	-0.444387	0.460331
NM_001009567	NA	MRC1	8.14889	2.30796	2.93687	7.65409	2.00576	2.51894	0.385926	0.137186	0.358136
NM_001009569	NA	MLLT10	20.8384	16.9107	16.3843	19.7674	14.9047	14.4222	0.119162	0.140965	0.432321
NM_001009570	XM_001104880	CCT7	60.3764	147.624	135.224	50.0654	141.041	122.1	0.0884732	0.132038	0.370786
NM_001009608	XM_001116207	SLX4IP	4.70434	1.61794	1.62023	6.07951	1.67786	1.99033	0.0888507	-0.295466	0.433576
NM_001009813	NA	MEIS3	5.38401	14.8022	11.3355	7.35702	13.9969	12.2558	0.669248	-0.0925316	0.617178
NM_001009814	XM_001091849	VWA8	19.0822	1.21641	2.46065	26.4744	2.39383	3.19582	0.0490205	-0.494502	0.0131224
NM_001009877	NA	BRD9	15.72	18.4142	27.4392	18.6682	27.6903	28.8882	0.0132274	-0.289321	0.22224
NM_001009880	NA	KIAA0930	17.9545	61.8904	82.6629	27.2032	67.7902	80.5215	0.718586	-0.111085	0.423896
NM_001009882	NA	ZCCHC11	20.5938	8.82585	10.8655	21.4762	10.2032	11.1388	0.40956	-0.0879747	0.728038
NM_001009894	NA	C12orf29	15.2113	16.5561	17.714	17.2643	14.9987	14.8541	0.492832	0.0706338	0.624402
NM_001009899	XM_001106577	KIAA2018	12.2752	2.64605	3.18766	11.0822	2.94818	3.40964	0.601174	0.0542984	0.984618
NM_001009905	XM_001114281	B3GNTL1	5.23394	12.4384	10.418	4.80396	12.1828	9.81548	0.72125	0.0677224	0.654802
NM_001009909	NA	LUZP2	39.6546	16.7568	15.251	26.7969	17.7388	15.12	0.3136	0.264556	0.431899
NM_001009925	XM_001115713	TMEM230	25.2729	44.3717	39.2077	27.1466	30.9606	33.5348	0.0810406	0.248289	0.262408
NM_001009931	NA	HRNR	10.5961	0.0126356	0.123572	11.3902	0.0537625	0.263107	0.339512	-0.125412	0.0120409
NM_001009934	XM_002806443	DNASE1L1	1.06344	2.31005	1.19561	0.979712	1.37973	1.16202	0.414272	0.375737	0.231113
NM_001009959	XM_001088029	ERMN	43.5128	27.9058	139.588	219.805	83.0204	190.661	0.165455	-1.22573	0.0184415
NM_001009960	NA	ZNF655	23.6258	15.8722	16.7846	25.881	13.3621	14.802	0.440541	0.0585278	0.556264
NM_001009984	XM_001111152	C20orf194	41.9962	26.9476	33.2442	44.3926	31.9811	33.3427	0.254362	-0.102554	0.706433
NM_001009993	NA	FAM168B	46.2138	53.0129	56.1215	33.6853	61.7933	56.4673	0.83894	0.0319473	0.615413
NM_001009994	XM_001085600	RIPPLY2	2.10203	5.43498	5.46222	2.39138	5.23772	4.87279	0.843653	0.0562799	0.835759
NM_001009996	NA	DALRD3	17.1842	56.2467	46.1693	16.8375	39.5002	40.4316	0.198548	0.305597	0.208037
NM_001009998	XM_001114635	SSBP4	45.7407	185.647	118.976	27.1491	137.27	113.291	0.14112	0.335272	0.0581418
NM_001009999	XM_001111525	KDM1A	32.3693	26.7971	28.7093	34.654	31.4374	31.0918	0.0979605	-0.145241	0.606116
NM_001010	XM_002800110	RPS6	334.694	1063.35	852.018	376.463	734.481	739.552	0.105799	0.282053	0.299625
NM_001010000	NA	ARHGAP28	1.30981	0.4276	0.544919	1.50903	0.545831	0.362966	0.849342	-0.0832009	0.88501
NM_001010844	XM_001113735	IRAK1BP1	7.56801	3.3931	3.95395	6.89327	4.49946	4.80114	0.530778	-0.118679	0.581614
NM_001010846	NA	SHE	17.7744	6.37644	7.64462	17.8108	5.73753	7.39001	0.550092	0.0394265	0.672951
NM_001010851	XM_001115295	ZNF766	11.6442	7.09034	8.11299	9.65182	7.46544	8.09842	0.485234	0.0904689	0.668316
NM_001010852	NA	CLVS2	17.6621	1.6334	2.51677	15.4226	3.66742	3.94662	0.753191	-0.0787868	0.0521983
NM_001010853	XM_001095121	PM20D2	13.6114	14.1162	13.3008	11.1112	12.5214	12.0568	0.228308	0.201128	0.295584
NM_001010854	XM_001090821	TTC7B	24.8132	25.295	21.7472	23.0376	28.6456	23.2608	0.64525	-0.0607164	0.891918
NM_001010855	XM_001118224	PIK3R6	0.554518	2.0579	1.34917	0.484544	1.28983	1.40434	0.303718	0.317637	0.277702
NM_001010858	NM_001164330	RNF187	19.065	46.1571	45.4032	17.801	43.912	43.1172	0.0731693	0.0776283	0.585575
NM_001010860	XM_001102440	SAMD15	11.3934	1.81208	4.56249	10.6236	3.76703	4.62559	0.860931	-0.0979469	0.547146
NM_001010862	XM_001094811	SPIN3	9.98486	5.84409	8.67524	8.37038	7.99691	7.95083	0.957735	0.0109971	0.99776
NM_001010863	XM_001107908	C10orf128	1.38726	1.71921	3.70254	3.28385	2.6883	2.32432	0.547607	-0.28505	0.442666
NM_001010865	NA	EME2	3.73816	3.3162	3.178	2.19493	4.88798	4.38465	0.602736	-0.16442	0.734168
NM_001010866	XM_002802162	TMEM201	3.88136	5.11722	5.28154	2.82725	8.14626	5.96592	0.231197	-0.246377	0.627729
NM_001010867	XM_001083460	IBA57	18.1939	5.39847	6.39096	19.0046	5.17362	6.29514	0.680435	-0.0233863	0.866802
NM_001010868	NA	C6orf163	1.47664	1.86264	1.00906	1.36174	2.20418	2.67244	0.443917	-0.520698	0.562014
NM_001010870	XM_001103211	TDRD6	0.775973	1.34251	0.534844	0.630533	0.662348	0.71239	0.173328	0.404006	0.205924
NM_001010875	XM_002800737	SLC25A30	13.6496	12.3189	11.8565	11.136	12.6889	12.0525	0.474559	0.0762638	0.638131
NM_001010877	XM_002803653	ZNF311	3.88378	3.43476	5.13523	4.20838	4.09467	3.30599	0.649482	0.101335	0.620848
NM_001010878	NA	C16orf91	6.55966	17.9373	17.0282	5.78167	15.5647	13.9818	0.0333821	0.233169	0.267624
NM_001010879	XM_001094516	ZIK1	6.67599	2.37006	2.98542	5.57012	3.16461	2.7184	0.652858	0.0710713	0.92351
NM_001010883	XM_001087263	FAM102B	8.76839	2.35849	3.39407	14.8845	3.60853	4.19883	0.0690608	-0.644042	0.016829
NM_001010887	NA	ACER2	2.21557	0.79425	1.05969	2.68163	1.31171	1.22369	0.0230607	-0.358371	0.177485
NM_001010888	NA	ZC3H12B	6.08721	3.54805	3.77661	5.54297	3.37768	3.64245	0.347948	0.0943182	0.61174
NM_001010891	XM_001104637	MTX3	23.3223	8.7557	10.5922	20.6142	9.10478	10.6604	0.442894	0.0796085	0.760887
NM_001010892	XM_001111183	RSPH4A	10.522	6.1673	9.22099	8.73171	7.08747	10.3859	0.97381	-0.0163227	0.997318
NM_001010895	NA	ERCC6L2	17.2511	2.2928	4.53904	22.6087	5.08821	5.11396	0.00810485	-0.446163	0.0170863
NM_001010896	NA	C10orf113	16.7191	0.403433	1.46328	25.448	1.29603	1.81306	0.193172	-0.619646	0.059602
NM_001010898	XM_001099500	SLC6A17	12.3637	12.575	12.4143	8.80302	18.9634	12.5403	0.721412	-0.109799	0.939704
NM_001010906	NA	NUGGC	1.68016	0.760358	1.52376	1.78424	1.11592	1.10733	0.962137	-0.0156409	0.934238
NM_001010907	NA	C9orf153	1.67895	1.63341	0.422208	1.03018	0.589926	0.546778	0.124738	0.785318	0.275952
NM_001010908	NA	C1QL3	2.05156	1.29167	0.710945	7.03723	3.25992	2.19444	0.127928	-1.62348	0.00556811
NM_001010911	NA	CASC10	4.06127	2.06377	2.08586	2.69137	3.34412	3.80477	0.330405	-0.261156	0.249329
NM_001010912	XM_001103711	C10orf120	0.242184	0.483018	2.14948	1.69178	1.50599	1.85349	0.320063	-0.813241	0.0497935
NM_001010915	XM_001099778	PTPLAD2	18.3762	7.44792	9.98491	20.8173	13.6178	9.02716	0.441014	-0.279443	0.358062
NM_001010917	XM_002805775	GOLGA7B	13.6368	33.7246	22.7288	6.27211	27.526	23.6412	0.343931	0.287176	0.128219
NM_001010922	XM_001110407	BCL2L15	13.6294	3.79382	5.03	14.119	3.9516	4.99853	0.412738	-0.0390388	0.982274
NM_001010924	XM_001092168	FAM171A1	47.9872	57.8813	57.679	39.6502	63.2727	62.125	0.931526	-0.0131755	0.830088
NM_001010926	NA	HES5	12.0237	20.5421	10.5307	6.44793	13.7054	9.56799	0.0757931	0.536071	0.0492313
NM_001010927	NA	TIAM2	17.5291	18.5032	17.2063	16.0948	26.5656	16.6265	0.400782	-0.155239	0.696116
NM_001010932	XM_001108226	HGF	0.945516	0.17611	0.283899	1.81945	0.381103	0.365479	0.0710671	-0.868428	0.0199756
NM_001010938	NA	TNK2	16.2596	68.9499	72.4682	15.0774	69.7305	61.0428	0.210564	0.112486	0.506401
NM_001010940	XM_001094501	C9orf135	14.0207	16.7264	16.8149	18.2187	16.4858	22.2409	0.60674	-0.259769	0.773937
NM_001010942	XM_001082451	RAP1B	38.3307	43.068	35.0789	41.8026	34.361	35.4542	0.585151	0.0614842	0.665577
NM_001010972	NA	ZYX	5.41485	27.1838	22.0968	6.44637	23.1457	24.1838	0.793815	0.0244625	0.927951
NM_001010979	XM_001111453	C1orf189	0.795804	0.723522	2.22424	1.45496	0.445317	0.858519	0.461694	0.440376	0.530324
NM_001010980	XM_001105612	NCMAP	1.80747	0.508884	0.772517	1.8587	0.596251	0.703483	0.77346	-0.0321328	0.936668
NM_001010982	XM_001105238	AFMID	18.6466	4.43185	10.5555	20.1904	6.58542	9.05705	0.53855	-0.0913602	0.631851
NM_001010985	XM_001089938	MYBPHL	1.55159	1.73033	20.9795	10.3803	14.2668	20.2084	0.359021	-0.886625	0.00988907
NM_001010989	XM_001095112	HERPUD1	32.8909	46.5765	38.1817	29.1758	42.7057	31.6582	0.0578475	0.184308	0.315437
NM_001011	XM_001118095	RPS7	345.814	887.144	634.114	319.986	555.767	488.147	0.0233757	0.453039	0.050779
NM_001011513	XM_001103447	PDLIM5	52.7049	18.6963	21.1362	50.315	16.8638	20.8838	0.649797	0.0715074	0.612567
NM_001011551	XM_001086794	C1GALT1C1	7.55604	7.75507	8.43146	8.14581	7.86447	7.6198	0.961151	0.00685214	0.848697
NM_001011552	XM_001108212	SLC9A4	0.987477	0.331254	0.460176	0.793732	0.506325	0.341282	0.711006	0.116118	0.787006
NM_001011553	XM_002803324	SEPT7	186.488	168.321	271.039	314.543	200.424	275.021	0.244371	-0.336018	0.170064
NM_001011554	NA	SLC13A3	3.95774	7.32764	8.55069	5.71646	7.31334	6.53964	0.924557	0.0195236	0.973777
NM_001011645	NM_001032911	AR	1.99485	0.0917682	0.0715612	1.10101	0.320326	0.353501	0.54288	0.282127	0.0926282
NM_001011657	NA	ZMAT1	19.7859	45.0608	48.6293	24.4731	31.7729	34.3994	0.29951	0.324081	0.305687
NM_001011663	XM_001113737	PCGF6	5.07001	5.51224	5.53679	5.81426	4.00504	4.52657	0.157997	0.16813	0.346591
NM_001011666	NA	CREB5	3.29738	2.07171	7.70568	13.9396	4.36036	7.65543	0.184666	-0.989249	0.0475047
NM_001011671	NA	CHCHD7	25.8855	57.8729	55.3012	21.899	50.5946	41.1721	0.0406792	0.290907	0.146652
NM_001011699	XM_001112984	HAUS8	2.47445	2.31906	4.18362	2.62236	3.22629	3.14994	0.983797	-0.00344481	0.985206
NM_001011713	XM_001090355	NAA30	21.0184	11.1314	10.8972	18.1288	12.4862	11.6709	0.815558	0.025737	0.949659
NM_001011717	XM_001105196	NMS	9.36585	14.6573	23.3149	13.3532	16.635	16.2309	0.896198	0.0345101	0.953181
NM_001011722	XM_001089943	ARHGEF10L	10.6423	22.2058	18.3413	10.2502	20.9982	19.1927	0.896511	0.0212454	0.807736
NM_001011725	XM_001114493	HNRNPA1L2	21.4452	5.34504	7.55494	20.2268	9.27776	8.62782	0.23202	-0.150908	0.260336
NM_001012	NA	RPS8	244.905	888.777	638.718	279.207	525.215	545.581	0.142926	0.392741	0.16668
NM_001012241	XM_001096195	MSL1	31.1649	34.1847	38.0592	28.1418	37.8454	39.4613	0.751041	-0.0281812	0.949694
NM_001012267	XM_002800193	CENPP	2.93959	4.54889	3.33606	2.61015	2.86259	2.62757	0.00591506	0.418259	0.0700089
NM_001012270	NA	BIRC5	0.455974	2.82038	0.399192	0.627846	0.577639	3.85538	0.645302	-0.461426	0.597731
NM_001012279	XM_001106088	SOGA3	28.5649	14.2097	14.3514	20.9583	14.6527	14.0064	0.281756	0.203302	0.420715
NM_001012300	XM_001109881	MCRS1	11.0573	28.676	34.229	13.3379	32.5883	31.9315	0.445425	-0.0740493	0.718698
NM_001012320	NA	ZNF302	15.1534	6.40403	8.2068	15.4305	8.56775	8.52717	0.282082	-0.12799	0.542791
NM_001012321	NA	RPSA	251.152	920.875	783.134	260.917	662.418	657.975	0.0406216	0.306167	0.225308
NM_001012329	XM_001100001	CTNNBIP1	10.5531	16.6098	16.5695	10.3014	18.4914	21.1277	0.0727183	-0.190926	0.582068
NM_001012334	XM_002799567	MDK	4.79261	22.2819	10.6814	4.75141	13.7184	11.2581	0.355316	0.34489	0.344901
NM_001012337	XM_001114237	ROPN1B	1.20596	0.961608	0.903154	1.71085	0.45102	1.03681	0.88173	-0.0588979	0.698153
NM_001012423	NA	GOLGA8EP	0.437994	0.613153	1.02914	0.318473	1.3154	1.2267	0.203348	-0.459527	0.288954
NM_001012425	XM_001098878	C1orf146	2.29032	3.01174	4.56398	1.83103	2.82261	2.03961	0.0567353	0.559767	0.0697439
NM_001012446	NA	FAM221B	1.30609	1.50283	2.63601	1.56827	2.04739	2.36804	0.751735	-0.136123	0.72494
NM_001012455	XM_001101057	ZSCAN23	5.68948	0.49737	1.08053	4.38073	0.784082	0.995812	0.372402	0.238359	0.993448
NM_001012478	NA	U2AF2	26.3514	72.4157	64.977	22.4164	80.5913	69.7495	0.430498	-0.0773033	0.91796
NM_001012502	XM_001095281	C9orf117	19.1274	40.2914	57.0916	21.4679	45.2872	50.5761	0.984571	-0.0101295	0.971316
NM_001012503	NA	KRTAP5-7	1.25437	1.30721	0.836812	0.149844	0.835326	0.681466	0.0512059	1.02792	0.0174995
NM_001012506	NA	CCDC66	21.7607	18.9756	25.8324	25.1176	19.267	20.2405	0.787538	0.0427488	0.734886
NM_001012507	XM_001107034	CENPW	2.08714	4.26875	2.50165	2.15926	2.25603	1.70532	0.041484	0.53323	0.129159
NM_001012508	XM_001114713	SPRN	6.25713	14.1239	8.65625	4.10219	14.7387	9.24329	0.858391	0.0481484	0.530685
NM_001012513	XM_001087091	GRP	0.71175	1.88766	0.831255	1.21359	1.03472	1.57686	0.80129	-0.157034	0.690323
NM_001012514	XM_001112946	ITM2C	221.63	361.271	370.868	229.587	466.037	409.73	0.0515459	-0.212797	0.483024
NM_001012642	XM_001091654	GRAMD2	4.20418	4.29459	5.24233	4.54772	3.45601	4.52686	0.797291	0.133043	0.771467
NM_001012643	XM_001107726	MYPOP	1.73708	5.2912	4.8331	1.24832	8.31204	7.08931	0.113158	-0.489223	0.292777
NM_001012644	XM_002798188	DUSP15	4.63239	4.99831	7.55413	4.0327	7.739	7.75351	0.319299	-0.184203	0.625249
NM_001012659	NA	ARGFX	1.20624	0.344142	0.367441	1.44103	0.275734	0.448075	0.343925	-0.174792	0.824862
NM_001012706	NA	C14orf182	1.00941	0.219431	0.33652	1.41113	0.257585	0.332652	0.138817	-0.354489	0.554007
NM_001012708	NA	KRTAP5-3	1.29685	0.838676	0.483046	0.414646	0.935996	0.713248	0.451409	0.343413	0.618796
NM_001012709	NA	KRTAP5-4	0.926978	0.8042	0.612706	0.477994	0.772779	0.73389	0.592916	0.240007	0.603417
NM_001012716	NA	TYMSOS	0.481176	0.569477	4.45585	3.03646	2.18861	5.84663	0.26724	-1.00767	0.0381357
NM_001012727	NA	AGPAT2	1.3579	3.56306	3.16887	1.21647	2.69299	2.52118	0.356631	0.331147	0.264793
NM_001012751	XM_001103625	ABI1	37.1317	27.4142	27.0144	33.3967	29.5443	27.3641	0.851084	0.0199149	0.869591
NM_001012753	NA	ZNF763	6.79066	0.924649	1.5495	8.72252	1.74513	1.88231	0.00619021	-0.414672	0.073522
NM_001012755	XM_001087647	SLC25A53	2.55168	1.28006	1.63773	3.52379	1.48817	1.98794	0.0759001	-0.355933	0.219291
NM_001012758	XM_001089939	NUDT17	4.12275	7.99503	6.6094	5.03556	7.31029	6.91939	0.764915	-0.0408665	0.879772
NM_001012759	XM_002802591	CTU2	5.69621	27.9558	16.245	5.17795	15.7588	14.566	0.0524333	0.491023	0.0745174
NM_001012761	XM_001096577	RGMB	11.0783	12.7877	8.22652	11.3686	10.0485	8.62031	0.416456	0.0954779	0.625872
NM_001012967	XM_001082450	DDX60L	2.72916	0.70169	1.15218	2.82623	0.578024	0.634737	0.565465	0.18231	0.116894
NM_001012968	NA	SPIN4	0.677174	0.460851	0.457522	0.910865	0.526784	0.790696	0.0330252	-0.481922	0.131835
NM_001012969	XM_001106456	ADAL	14.0411	2.72961	4.10561	11.0415	4.80553	4.76562	0.926985	0.0183391	0.420315
NM_001012971	XM_001089363	FAM209A	3.19873	1.55356	1.64262	2.35281	1.69111	2.33619	0.990895	0.00334198	0.887121
NM_001012974	XM_001095774	LRRC73	6.16664	19.153	14.0851	4.4063	18.5425	15.284	0.784861	0.0435593	0.452994
NM_001012975	XM_001090353	RNASE10	1.24937	0.965504	1.86357	1.50956	1.29058	1.0037	0.748473	0.100564	0.78256
NM_001012979	XM_001084931	TCEAL5	37.1488	154.867	114.588	24.1091	117.794	97.9717	0.0859348	0.354093	0.0449474
NM_001012981	XM_001099539	ZKSCAN2	5.46453	2.15276	2.64586	5.77259	3.22213	3.30648	0.0222662	-0.261325	0.19343
NM_001012984	NA	C16orf86	2.0744	6.94274	6.63727	1.50415	5.90191	4.79254	0.00783281	0.359852	0.10336
NM_001012985	XM_001111945	COA6	26.8668	65.8877	51.3407	19.6648	44.8724	40.8876	0.00246217	0.450807	0.0355134
NM_001012989	XM_001086672	UBE2NL	7.26967	7.22285	6.95067	6.64944	7.28458	7.13276	0.574461	0.0255496	0.808353
NM_001012989	XM_001085141	UBE2NL	7.26967	7.22285	6.95067	6.64944	7.28458	7.13276	0.574461	0.0255496	0.808353
NM_001012991	XM_001083772	KNOP1	6.27022	8.65781	11.8439	6.9077	8.22521	10.5034	0.694439	0.0625317	0.76329
NM_001012994	XM_001099477	SNX30	8.42229	2.84825	7.41034	17.373	5.49071	8.3379	0.148232	-0.74006	0.0328245
NM_001013	XM_001082895	RPS9	113.234	615.616	408.995	128.2	364.651	371.37	0.147599	0.396832	0.206591
NM_001013031	XM_001083180	SORCS1	24.6794	12.7993	13.2927	14.9498	15.8865	11.7232	0.375071	0.254535	0.488784
NM_001013251	NA	SLC3A2	29.8007	32.9392	44.3728	38.3063	55.6859	55.2276	0.00189466	-0.478308	0.0454116
NM_001013255	XM_002799439	LSP1	0.522676	4.08566	2.08505	0.731321	1.74915	1.73189	0.349379	0.668108	0.28486
NM_001013257	XM_002801294	BCAM	5.73411	11.6165	9.17913	5.93496	12.4986	12.5857	0.396764	-0.225555	0.477366
NM_001013258	XM_001111805	ZNF789	2.63017	1.95139	3.68241	4.06463	2.64683	3.66301	0.113393	-0.328129	0.401164
NM_001013399	XM_001085481	CCNC	23.8938	29.4135	22.8354	23.3249	20.5949	18.8117	0.0138506	0.279516	0.166342
NM_001013406	XM_001101416	KRIT1	19.8003	11.111	10.4096	20.7718	9.98519	11.2044	0.787621	-0.0221905	0.914286
NM_001013415	NA	FBXW7	45.074	29.6719	31.577	37.2643	28.8119	22.3942	0.170754	0.265186	0.186234
NM_001013436	XM_002798355	MPST	10.7613	42.4799	50.0451	10.0133	30.2654	35.082	0.108725	0.454765	0.0618334
NM_001013437	NA	SEH1L	32.134	34.3238	35.2336	32.3166	32.1257	27.1039	0.157851	0.151626	0.401493
NM_001013615	XM_001107492	LURAP1	11.2503	2.04851	4.43239	8.91067	4.56158	6.93956	0.311465	-0.203111	0.0657008
NM_001013619	XM_001107962	HYKK	3.80823	1.01167	1.92798	4.1016	1.69866	2.05347	0.0748369	-0.218943	0.348218
NM_001013620	XM_001086837	ALG10B	8.88646	2.58349	3.49406	9.80055	2.59196	3.20715	0.705807	-0.0600185	0.913224
NM_001013625	XM_001115642	C1orf192	30.4529	71.3998	65.4909	28.1977	54.8967	67.1117	0.76509	0.15587	0.716581
NM_001013626	XM_001098238	PPP1R42	5.21382	0.923493	2.12715	5.27	1.94036	2.73894	0.689136	-0.267673	0.521606
NM_001013627	NA	NHSL2	12.2636	0.418274	0.878489	5.69321	1.22421	1.27546	0.243052	0.726948	0.498227
NM_001013628	XM_001089560	DCAF12L2	3.12901	3.29196	2.04744	1.56307	4.66471	3.9	0.55744	-0.258156	0.677092
NM_001013632	XM_001099595	TCTEX1D4	1.52337	4.91657	2.12476	1.398	2.02734	2.95202	0.627362	0.425441	0.625163
NM_001013635	XM_001101379	CCDC184	1.55779	6.98555	6.01482	1.11694	7.35529	4.9918	0.655437	0.112718	0.355997
NM_001013646	XM_001089363	FAM209B	0.693314	0.644883	0.845809	0.658076	0.727557	1.14817	0.532016	-0.214328	0.730864
NM_001013647	NA	FAM227A	11.6036	4.98949	6.91231	11.5229	4.99528	6.47838	0.90044	0.0315743	0.792224
NM_001013649	NA	C2orf68	3.37194	3.52698	5.23401	5.6215	4.09962	5.55365	0.174693	-0.332222	0.213706
NM_001013657	XM_001096115	GDPGP1	5.9416	3.27802	4.17468	4.32742	5.78738	5.61919	0.392119	-0.232265	0.329651
NM_001013658	NA	PTX4	1.46883	1.24706	2.53936	1.55524	2.50835	2.59056	0.297429	-0.340494	0.22658
NM_001013659	XM_002801218	ZNF793	34.9701	10.6348	12.194	34.2843	10.6446	12.7159	0.945663	0.00385056	0.936228
NM_001013660	XM_002808229	FRRS1	8.82291	2.27218	3.96408	8.57798	2.3125	3.32807	0.600703	0.0828665	0.623959
NM_001013661	NA	VSIG8	2.1399	6.23014	5.42725	1.49378	3.12013	3.69059	0.248074	0.732419	0.25376
NM_001013672	NA	C17orf97	2.8633	14.2073	15.428	3.09563	14.0203	13.5856	0.787592	0.0820668	0.823065
NM_001013674	NA	C1orf141	5.25209	3.9598	5.05799	6.46643	3.59678	4.39629	0.962616	-0.019046	0.902905
NM_001013690	NA	FIGNL2	0.941505	2.27401	2.22652	0.746589	2.10856	1.89983	0.344964	0.194706	0.307109
NM_001013693	XM_001099399	LDLRAD2	2.24028	7.76419	8.99244	2.19312	6.63152	9.88598	0.96812	0.0219081	0.896443
NM_001013694	XM_001105303	SRRD	9.45124	13.9206	14.37	9.23535	11.6824	11.9329	0.0555553	0.200241	0.328033
NM_001013703	NA	EIF2AK4	14.3469	8.09966	8.49045	15.6874	9.49592	8.89156	0.192349	-0.139372	0.615975
NM_001013706	NA	PLIN5	4.40102	5.74919	15.3186	5.33188	10.0559	7.66465	0.825467	0.14381	0.994646
NM_001013717	NA	C5orf56	1.62508	3.02768	2.0293	2.23105	3.26239	2.83915	0.282364	-0.318473	0.374637
NM_001013732	XM_001096501	PTCHD4	5.20301	0.23363	0.342966	2.3846	0.243463	0.216119	0.102527	1.02296	0.0610595
NM_001013742	XM_001083870	DGKK	1.90573	0.0556535	0.33852	2.8977	0.44097	0.403064	0.362363	-0.702136	0.0427283
NM_001013746	XM_001098865	ZNF107	18.4691	1.61579	2.67925	21.3355	2.27877	2.69135	0.0682122	-0.208609	0.368403
NM_001013837	XM_001102100	MAD1L1	3.73274	6.88383	7.52834	4.90209	8.48259	8.90464	0.00160458	-0.296788	0.233652
NM_001013838	NA	RLTPR	3.93951	18.2489	13.8554	2.67307	15.3212	10.8505	0.212985	0.321438	0.120695
NM_001013842	XM_001104468	C8orf58	0.549324	2.08817	1.50766	0.999462	0.970192	1.26594	0.4685	0.357392	0.511368
NM_001013843	XM_002804792	SLTM	26.1433	20.8062	26.1096	25.8679	23.1552	26.7505	0.480943	-0.0526325	0.913857
NM_001013845	XM_001090375	CXorf40B	7.88919	11.5751	10.5663	7.5689	10.3322	8.69451	0.0116418	0.175245	0.385294
NM_001013848	XM_001088450	EXOC6	24.9888	9.38012	7.36067	19.3013	9.9165	7.54084	0.340474	0.182988	0.614403
NM_001014	NA	RPS10	214.049	842.355	632.415	239.304	547.098	558.336	0.1257	0.32869	0.244198
NM_001014279	XM_001089654	ANXA2R	3.05562	2.15526	1.338	2.49298	1.30206	1.999	0.712505	0.176677	0.674832
NM_001014283	NA	DCUN1D2	27.0594	44.2456	36.9406	23.8662	31.5308	31.5761	0.00462176	0.315668	0.138871
NM_001014286	XM_002800752	SUPT20H	21.7645	24.0802	27.5331	27.3804	23.0794	25.1487	0.74394	-0.0432051	0.947745
NM_001014380	NA	KATNAL1	18.4047	4.40997	3.59973	20.6287	4.77093	4.95372	0.0131793	-0.200531	0.325457
NM_001014431	XM_001085623	AKT1	20.6367	36.7401	31.2813	16.533	41.1324	38.7869	0.196146	-0.121564	0.931548
NM_001014434	XM_001110674	LHX9	1.12213	0.529941	1.04214	0.728751	0.901588	0.662749	0.716562	0.232571	0.778461
NM_001014440	NA	ODF3B	12.015	77.695	60.394	12.7247	58.6756	66.9333	0.859929	0.117811	0.897922
NM_001014442	NA	C1QTNF9B-AS1	2.41113	3.97971	4.93987	2.62489	6.36686	6.92075	0.0253104	-0.489922	0.102621
NM_001014446	XM_001104131	OCIAD2	18.3949	36.8237	22.5652	20.4335	27.9128	27.5121	0.86506	0.03616	0.912099
NM_001014449	NA	DDX19B	10.9501	12.5973	13.6739	10.7552	12.2713	14.3459	0.953901	-0.00584062	0.876387
NM_001014794	XM_001109041	ILK	34.9394	66.4826	75.4714	49.68	63.0199	74.0116	0.636203	-0.0779306	0.658672
NM_001014797	NA	KCNMA1	30.6504	10.3125	10.0833	19.1377	12.632	10.2126	0.368453	0.28202	0.657266
NM_001014809	XM_001093945	CRMP1	51.0745	73.52	47.3799	38.18	83.9296	62.4193	0.65915	-0.101652	0.898683
NM_001014811	XM_001103502	ME3	35.5874	29.8161	31.408	24.3542	33.934	21.7392	0.261994	0.274683	0.167816
NM_001014812	NA	FAM96A	18.6876	32.8928	30.5021	19.6428	25.0432	25.7835	0.126948	0.220077	0.320964
NM_001014841	XM_002802318	NCDN	311.601	451.242	377.98	156.25	652.823	426.761	0.746086	-0.11541	0.745335
NM_001014972	NA	ZNF638	58.6393	24.7145	28.043	65.9359	25.4247	29.4601	0.154767	-0.11716	0.775218
NM_001014979	NA	C16orf93	4.11579	9.87939	14.323	5.28484	11.3253	12.7431	0.882457	-0.0517909	0.754739
NM_001015	XM_001099440	RPS11	407.112	1549.78	1265.35	417.389	1038.74	997.147	0.0321183	0.393358	0.125247
NM_001015000	NA	SLX1A	5.84612	9.85626	13.7888	6.74757	9.41512	8.62197	0.229596	0.250838	0.362109
NM_001015038	XM_001087410	PAGE2B	2.30756	0.571358	1.16414	3.55953	0.460316	0.387803	0.812225	-0.12456	0.36859
NM_001015045	NA	FAM13A	13.7247	9.10314	9.13091	14.0138	8.3276	8.26329	0.712789	0.0624601	0.610721
NM_001015048	NA	BAG5	21.8124	12.1171	12.9693	23.0133	13.0453	13.5056	0.141912	-0.0797494	0.817924
NM_001015051	XM_001100855	RUNX2	3.19936	3.27667	3.13374	2.035	3.32891	2.7416	0.272681	0.245598	0.19846
NM_001015052	XM_001118427	MPG	6.37216	20.1766	25.4059	8.67675	20.2181	23.6252	0.864054	-0.0156182	0.769491
NM_001015056	NA	RTKN	7.29587	10.9041	41.9983	25.2645	26.6932	45.6667	0.319792	-0.697519	0.0294409
NM_001015072	XM_001106761	UFSP1	2.31067	11.8517	8.62067	1.59275	7.31645	7.36861	0.0246297	0.485052	0.0478791
NM_001015508	XM_002808476	PURG	11.7229	11.3795	9.22694	9.23809	6.804	6.82158	0.000855838	0.499783	0.0190137
NM_001015877	XM_001098349	PHF6	12.3281	6.31821	7.49098	13.4657	8.02852	9.08904	0.00494885	-0.226631	0.322268
NM_001015879	XM_001098364	AURKC	0.302878	1.06278	0.599882	0.550358	0.342109	0.291308	0.141386	0.731534	0.133502
NM_001015880	XM_001101994	PAPSS2	2.6179	2.40923	2.18472	3.61834	2.42773	1.59151	0.692911	-0.0827433	0.911713
NM_001015881	XM_001095802	TSC22D3	20.9916	29.7655	41.8563	30.2412	35.0872	37.0551	0.538361	-0.144691	0.485203
NM_001015882	XM_001105554	DNAJC25	8.02222	19.3247	17.5993	7.67328	13.8998	14.7572	0.27992	0.307025	0.260161
NM_001015887	XM_001103243	IGSF11	18.694	14.479	25.3875	32.627	20.5987	28.9195	0.0409253	-0.48825	0.0359418
NM_001017	XM_001084119	RPS13	250.586	929.847	689.654	293.834	540.499	511.365	0.0742404	0.47475	0.0928344
NM_001017363	XM_001096190	ARID3C	0.500819	1.33761	1.29617	0.208829	1.44717	1.27399	0.715955	0.0973854	0.482591
NM_001017369	XM_001101517	MSMO1	77.7807	72.7409	77.8416	82.4346	61.3362	62.1029	0.106942	0.149571	0.374111
NM_001017370	XM_001087923	NHLRC3	7.78975	7.4727	7.54236	8.25416	7.25452	7.93777	0.478316	-0.040031	0.978299
NM_001017371	XM_001088331	SP3	30.2152	14.5466	17.6805	35.8624	16.4013	18.2507	0.0339134	-0.175393	0.581692
NM_001017388	NM_001130434	TLR10	3.33188	1.08879	1.3217	3.68301	1.01681	1.23378	0.740381	-0.0472592	0.85901
NM_001017404	XM_002802150	LGR6	0.405005	0.289346	0.686572	0.93877	0.576362	0.285242	0.641984	-0.382664	0.702735
NM_001017416	XM_001085998	USP1	19.84	9.33497	12.1923	24.912	12.5946	14.6017	0.011438	-0.333023	0.170558
NM_001017434	XM_001106099	PGBD2	3.20012	1.52401	2.20977	3.4376	2.20663	1.69761	0.517721	-0.082474	0.856166
NM_001017437	XM_001109143	CCDC157	3.5888	7.90744	9.30935	3.27073	7.60841	8.7779	0.829095	0.0819254	0.708659
NM_001017523	XM_001093400	BTBD11	1.88118	0.556296	0.689239	1.76671	1.2984	0.830293	0.397151	-0.317123	0.157309
NM_001017524	XM_001116486	SIRT3	10.8729	12.0258	11.7797	11.35	10.1292	10.6338	0.292691	0.110873	0.517897
NM_001017529	NA	PRR5	2.974	9.37388	8.98285	1.93948	8.261	7.30052	0.0891627	0.285496	0.110685
NM_001017915	NA	INPP5D	6.15644	7.02713	8.32398	7.31397	5.47386	7.93025	0.766408	0.053953	0.662481
NM_001017916	NA	CYB561	77.5215	111.712	101.411	40.438	108.121	93.0699	0.18644	0.266462	0.160562
NM_001017920	XM_001092189	DAPL1	0.23981	2.35068	0.306846	0	0.428282	0.132001	0.241662	2.3705	0.0192295
NM_001017921	XM_001086379	VMAC	9.27271	3.62984	6.31326	9.31693	5.02227	5.85416	0.533118	-0.0715873	0.736834
NM_001017923	NA	C14orf28	2.27739	2.23785	2.31049	3.13741	2.02188	2.3559	0.301338	-0.138825	0.74911
NM_001017928	XM_001112148	CCDC58	9.66717	17.8217	15.6575	11.6541	11.2458	12.7694	0.140361	0.274555	0.254553
NM_001017957	XM_001116363	OS9	40.2724	66.9584	67.3826	37.0038	66.8084	60.5327	0.128687	0.0874375	0.557622
NM_001017961	XM_001086582	FAM78B	5.53688	2.18714	2.25467	3.83614	3.51268	3.16959	0.760325	-0.0759934	0.493468
NM_001017962	NA	P4HA1	23.372	16.911	15.1175	25.2722	15.0828	17.5253	0.732443	-0.0631751	0.926987
NM_001017967	NA	MARVELD3	6.62881	1.70454	2.25531	6.74388	1.70907	1.92112	0.705944	0.0295378	0.697526
NM_001017969	XM_001108823	KIAA2026	18.5295	7.13205	6.62142	17.133	6.93253	6.8169	0.542986	0.0639844	0.766618
NM_001017971	XM_001111484	ATP6AP1L	5.49843	3.00731	3.66612	8.53084	2.48486	2.95771	0.521869	-0.199133	0.935649
NM_001017974	XM_001103140	P4HA2	8.52474	8.32314	6.08649	6.53407	8.62437	7.35479	0.914053	0.0267385	0.837116
NM_001017975	NA	HFM1	2.79866	0.398472	1.46731	4.15537	0.921226	0.915624	0.482035	-0.361385	0.356388
NM_001017977	XM_001091235	DCAF6	77.6155	59.5387	53.9438	50.5584	52.1798	42.6695	0.0440065	0.394209	0.0586528
NM_001017980	XM_001092266	VMA21	28.0933	14.4798	14.877	26.4715	16.0288	16.3346	0.750309	-0.0343611	0.871454
NM_001017981	NA	RNF215	8.61331	18.342	14.3119	7.59923	16.9209	14.8424	0.551361	0.0681747	0.617464
NM_001017987	NA	C5orf45	7.45909	13.3556	11.0118	6.42098	9.6869	7.74631	0.000697132	0.415985	0.0761608
NM_001017990	XM_001091351	H2AFB1	1.55887	0.890076	0.840139	0.899415	1.07655	0.757704	0.534355	0.266846	0.657181
NM_001017995	NA	SH3PXD2B	3.53244	2.12533	3.07789	3.9514	2.15314	2.58118	0.981604	0.00827045	0.881317
NM_001017998	NA	GNG10	67.4974	134.682	99.98	67.0585	95.0828	89.0272	0.0278856	0.266654	0.231504
NM_001017999	XM_001085398	KAZN	15.0107	21.6373	23.8999	12.4258	23.2515	18.7419	0.316529	0.15396	0.354592
NM_001018	NA	RPS15	187.488	960.52	749.809	204.731	657.572	615.893	0.0853709	0.360503	0.203957
NM_001018003	XM_002805281	SORBS3	5.75656	37.6988	33.1556	9.27906	37.7677	47.8931	0.376014	-0.309465	0.192653
NM_001018024	XM_002806458	CMC4	9.50011	27.7386	21.5198	10.9563	16.9643	13.6854	0.0177341	0.498008	0.0685558
NM_001018025	XM_001098051	MTCP1	1.33921	3.7931	3.95892	1.95458	2.83711	2.7532	0.208932	0.268975	0.463067
NM_001018046	XM_001101814	MAP3K19	5.8675	4.62707	5.08208	7.52742	4.56179	4.7548	0.828271	-0.112851	0.942871
NM_001018055	XM_001097957	BRCC3	16.6891	12.7186	12.2925	13.1074	12.7067	10.6984	0.227616	0.191666	0.339936
NM_001018057	XM_001097713	DKK3	273.072	435.823	380.642	150.575	413.573	301.89	0.253265	0.331211	0.144499
NM_001018071	NA	FRMPD2	15.5119	1.03686	4.5995	18.2416	2.80832	3.9641	0.769531	-0.242201	0.513719
NM_001018076	NA	NR3C1	29.8894	10.3805	10.5682	33.0915	11.3433	13.0734	0.0423553	-0.177859	0.460958
NM_001018078	XM_001094027	FPGS	5.15677	19.0364	17.482	4.5812	16.0841	15.3423	0.100465	0.210885	0.303924
NM_001018089	XM_001094716	ICE2	10.8616	2.70532	3.32554	10.5674	3.16453	3.37948	0.745138	-0.0185825	0.86704
NM_001018090	XM_001094176	GCOM1	13.6583	16.71	16.0868	15.8385	14.8043	15.257	0.78315	0.0173497	0.837891
NM_001018100	NA	MYZAP	1.75177	1.41268	3.14232	4.1971	3.13902	3.79936	0.0784407	-0.820191	0.0116806
NM_001018108	NA	SERF2	40.665	161.985	123.233	45.3933	100.589	97.207	0.140744	0.422275	0.127963
NM_001018109	XM_002806157	PIR	14.4952	22.2896	31.6143	25.4335	26.8093	33.6182	0.23077	-0.328027	0.128423
NM_001018111	NA	PODXL	13.3659	11.8507	9.87244	11.5916	10.4376	8.78412	0.15811	0.187466	0.339595
NM_001018116	XM_001111821	MURC	7.54258	3.6386	7.43564	11.7655	4.33148	7.66994	0.295155	-0.352349	0.268215
NM_001018160	XM_001085059	NAE1	42.8058	42.708	49.7376	48.2998	39.7928	42.8715	0.54958	0.0464717	0.708507
NM_001018161	XM_001095459	PON2	65.8822	51.9657	83.0298	81.4228	54.5321	84.7568	0.178383	-0.135845	0.657013
NM_001018677	NA	FNTA	28.9265	43.375	62.8885	59.6779	43.5475	64.3572	0.418264	-0.309884	0.298467
NM_001018837	XM_001114308	HAX1	36.6236	86.3974	89.3936	37.6187	80.2134	69.7631	0.0865738	0.17926	0.415148
NM_001021	XM_002803297	RPS17	287.764	1285.13	965.853	312.319	837.295	846.17	0.0695044	0.347159	0.220752
NM_001021	XM_001095457	RPS17	287.764	1285.13	965.853	312.319	837.295	846.17	0.0695044	0.347159	0.220752
NM_001022	XM_001091047	RPS19	150.246	697.167	536.059	162.015	428.911	399.922	0.0620532	0.481558	0.0811178
NM_001023	NA	RPS20	302.853	1431.93	997.823	297.091	986.338	748.439	0.0539263	0.42747	0.0931258
NM_001023561	XM_002801420	ZNF749	6.38114	4.13039	4.27833	7.04244	3.21372	3.59635	0.561689	0.0944601	0.42886
NM_001023570	XM_002802668	IQCB1	7.09104	6.10465	6.07596	7.34428	6.24083	6.1558	0.811795	-0.0347083	0.992898
NM_001023587	XM_001105139	ABCC5	28.4625	22.1225	27.4789	19.4403	27.6816	28.0245	0.748584	0.0549507	0.669252
NM_001024212	NA	S100A13	19.3423	139.987	129.011	28.4514	136.935	126.622	0.877351	-0.0182386	0.639743
NM_001024215	NA	FBLIM1	366.561	188.162	219.32	366.458	171.843	232	0.928429	0.00699257	0.814275
NM_001024218	XM_001105293	GPHN	30.7001	23.6362	23.0999	22.4333	23.0223	19.5439	0.15245	0.25258	0.207391
NM_001024382	XM_001101764	HMBS	4.39655	37.4099	28.3413	5.28953	22.7203	21.3848	0.058375	0.506042	0.140986
NM_001024401	XM_001095822	SBK1	2.40229	3.77029	2.85089	1.55544	6.04335	5.7765	0.0544009	-0.567818	0.138608
NM_001024452	XM_001085545	GLRA4	1.52054	0.283304	0.540673	2.63033	0.86206	1.73669	0.0886236	-1.15727	0.0022882
NM_001024455	NA	RGAG4	8.35562	14.5547	14.1097	6.46577	14.8229	12.686	0.520814	0.123844	0.375234
NM_001024463	NA	PPIP5K1	20.9507	15.4858	14.6833	17.0845	15.6718	14.5936	0.38445	0.11052	0.571121
NM_001024593	XM_001101895	MSS51	3.76862	1.45293	1.54909	3.59036	1.07511	1.33484	0.174842	0.174257	0.304589
NM_001024594	XM_001110794	C1orf53	2.21564	5.07332	2.5157	1.18696	3.32166	2.36141	0.132089	0.513152	0.100659
NM_001024601	XM_001106008	SPATA45	1.51472	1.11802	1.2724	3.05984	0.633934	0.609185	0.764893	-0.139958	0.49495
NM_001024611	XM_001093042	LRRC66	2.2734	1.54366	2.79247	1.67056	1.3659	2.00396	0.214369	0.391004	0.203405
NM_001024649	XM_002804666	CANX	147.502	101.298	93.4989	152.046	104.022	111.979	0.239429	-0.104638	0.701393
NM_001024656	NA	ASPDH	0.440737	0.464656	0.602801	0.399014	0.52362	0.740876	0.816567	-0.14141	0.865744
NM_001024666	XM_001085866	SH3KBP1	14.1695	14.7459	12.6995	12.7472	14.0296	15.4374	0.866548	-0.0206312	0.964661
NM_001024668	NA	LETMD1	25.9715	40.5174	41.2183	25.794	37.0764	35.6295	0.173689	0.128922	0.503418
NM_001024674	XM_001093490	LIN52	15.9726	6.52148	9.41471	17.5288	9.30206	10.8133	0.0121921	-0.238471	0.270869
NM_001024675	XM_001105320	ACTL10	0.735002	0.391859	0.298245	0.589189	0.621905	0.852114	0.267688	-0.53382	0.128808
NM_001024678	XM_001094074	LRRC24	3.96129	15.4995	11.3463	3.27756	14.1213	11.341	0.330596	0.100209	0.472666
NM_001024680	XM_001094617	FBXO48	22.7299	5.35084	7.33855	22.8803	5.35686	7.18838	0.995931	-0.000255234	0.861164
NM_001024683	XM_002802450	ZNF688	2.84366	6.85513	7.57497	3.30155	6.77679	6.87749	0.885727	0.0268005	0.906602
NM_001024808	XM_001093401	BCL7A	11.9951	10.8364	10.4677	9.05987	13.8719	11.8281	0.741057	-0.0619385	0.964765
NM_001024843	NA	TNRC6B	30.5804	4.86403	7.24696	30.514	6.26944	8.17201	0.662947	-0.0745507	0.498464
NM_001024845	XM_001097484	SLC6A9	5.5044	9.38981	24.5828	19.2134	18.3263	43.9709	0.137447	-1.04598	0.0104851
NM_001024858	XM_002805090	SPTB	16.2151	9.99327	8.61113	8.72198	13.0143	10.1268	0.68485	0.128009	0.700611
NM_001024912	NA	CEACAM1	0.916949	0.109263	0.0968467	1.71496	0.252204	0.377957	0.0917447	-1.06223	0.0014839
NM_001024936	NA	WASF1	81.5364	115.044	94.2338	50.36	108.785	86.2994	0.385844	0.244702	0.261853
NM_001024941	NA	TRIM17	5.07907	22.3469	17.0331	3.99171	20.5647	21.9879	0.852517	-0.0661285	0.850578
NM_001024956	XM_001107388	SC5D	27.5776	14.764	15.2206	32.1835	15.3095	12.5055	0.511866	-0.0598037	0.884523
NM_001024957	NA	BRMS1	10.8494	30.5303	31.4552	9.71192	28.9173	27.0381	0.179519	0.149456	0.389792
NM_001024960	NA	ARPC4	59.699	98.2144	99.6598	55.0591	107.67	95.6281	0.958088	-0.00438459	0.822525
NM_001025	NA	RPS23	70.9771	217.079	180.737	76.9614	145.102	137.553	0.0496775	0.382492	0.135627
NM_001025068	NA	ARPP21	729.518	860.844	687.057	272.638	761.579	565.367	0.161872	0.509704	0.191508
NM_001025089	NA	CELF4	40.76	95.4415	61.4847	21.4267	81.3996	60.1766	0.355177	0.278314	0.202362
NM_001025090	XM_002800980	MBP	486.699	931.872	7206.69	2787.26	3555.15	7046.51	0.498476	-0.634399	0.0259735
NM_001025107	XM_002801797	ADAR	54.2769	32.3114	36.5835	45.5913	41.6513	38.2707	0.844381	-0.0271673	0.896282
NM_001025158	XM_001099491	CD74	46.732	247.043	231.913	80.0631	203.105	209.522	0.832481	0.0935228	0.848955
NM_001025190	NA	MSLNL	0.258873	1.12225	0.543671	0.0668417	0.864269	0.975011	0.965924	0.0140654	0.484035
NM_001025200	XM_001109614	CTRB2	0.267455	0.591839	0.453297	0.186774	1.26303	0.816303	0.081281	-0.787796	0.238933
NM_001025200	XM_001103316	CTRB2	0.267455	0.591839	0.453297	0.186774	1.26303	0.816303	0.081281	-0.787796	0.238933
NM_001025201	NA	CHN1	174.135	246.304	261.826	126.947	213.231	150.562	0.0747303	0.475373	0.0373915
NM_001025204	XM_001118538	U2AF1	16.4195	106.996	100.731	19.2523	86.781	87.1499	0.155787	0.214468	0.540184
NM_001025234	XM_001096143	TSPAN4	3.27893	11.8834	8.30947	4.0405	10.0685	9.53688	0.961547	-0.0106596	0.866185
NM_001025243	NA	IRAK1	4.68545	10.1879	13.2637	5.43609	10.6612	11.7299	0.928836	0.0159767	0.982589
NM_001025249	XM_001113050	DUT	48.2025	104.329	76.1789	38.8546	76.0023	61.2416	0.00800791	0.377138	0.0703045
NM_001025253	NA	TPD52	29.2134	23.8922	33.278	36.4158	29.751	31.1711	0.429032	-0.172244	0.486841
NM_001025266	XM_001090853	C3orf70	20.0295	12.4686	14.035	24.7622	14.6917	16.8544	0.0484871	-0.275093	0.271504
NM_001025300	NA	RAB12	45.6583	57.299	51.0832	34.8819	48.8903	42.6965	0.0398583	0.284529	0.140577
NM_001025367	NA	VEGFA	6.55869	17.1434	11.6718	5.31371	15.7943	13.4297	0.768028	0.0345142	0.664164
NM_001025389	XM_001100194	AMPD3	4.48995	3.32641	7.79625	6.00841	5.12527	5.88548	0.60306	-0.124448	0.447322
NM_001025433	XM_002802505	NQO1	20.7393	10.5532	18.1768	26.128	11.6548	17.4983	0.246796	-0.160253	0.651931
NM_001025436	XM_001082826	SPAG16	32.7811	41.7151	36.0603	35.7926	26.5776	35.862	0.491565	0.170517	0.334688
NM_001025579	NA	NDEL1	27.3126	37.4741	31.9195	21.4059	40.1843	32.8826	0.837743	0.033711	0.654685
NM_001025580	XM_001099875	AMMECR1	4.178	3.672	1.6499	3.53017	1.10167	1.40523	0.226761	0.654064	0.0449405
NM_001025596	XM_001106041	CELF1	60.8558	6.6249	11.4574	45.6303	16.7698	18.3243	0.892312	-0.0322806	0.0655295
NM_001025603	XM_001106865	RFX5	9.16322	7.08096	8.41791	10.8432	8.98537	9.65303	0.0130033	-0.257518	0.314313
NM_001025780	XM_001092156	ABHD17B	35.1641	15.4283	28.5437	55.7634	21.4563	31.0394	0.139844	-0.45208	0.091988
NM_001025930	NA	TTLL3	8.81009	28.3379	18.8197	10.243	20.7353	19.0726	0.464617	0.1612	0.647086
NM_001026383	XM_002805612	CCDC7	16.0262	0.328284	0.654384	24.8857	0.212114	0.543245	0.180148	-0.592165	0.855247
NM_001028	XM_001111559	RPS25	344.389	948.546	703.057	385.908	633.77	599.363	0.0999913	0.301966	0.244719
NM_001029	NA	RPS26	47.9178	599.821	462.486	44.4676	342.871	355.447	0.0532893	0.579834	0.0317315
NM_001029854	XM_001101740	PDE8B	21.9677	6.19586	12.2638	17.9814	14.9892	10.4548	0.69556	-0.103206	0.40704
NM_001029858	XM_001110621	SLC35F1	33.6014	29.3909	25.4033	29.1355	25.6842	21.4366	0.31761	0.213115	0.280334
NM_001029859	NA	KCTD21	6.19551	6.4808	7.24689	6.74399	7.10411	8.81388	0.0248444	-0.185825	0.512299
NM_001029863	NA	C6orf120	19.8749	25.5507	24.6462	24.4115	20.8153	19.8186	0.40157	0.107388	0.53186
NM_001029869	XM_001099954	PLAC8L1	1.91752	0.813875	0.942281	1.47447	1.14833	0.611892	0.440817	0.183598	0.619238
NM_001029874	XM_001103747	REP15	0.572479	0.483252	0.309581	1.04749	0.354164	0.499586	0.252579	-0.47771	0.452615
NM_001029875	XM_001083526	RGS7BP	61.4307	8.33327	11.6153	26.2671	14.7523	11.0214	0.205691	0.645017	0.695695
NM_001029880	XM_001118715	SFMBT2	12.1125	2.31118	3.35937	10.5507	2.86825	3.74835	0.728481	0.0508426	0.782126
NM_001029882	XM_002808282	AHDC1	6.07062	9.03262	6.92871	4.61823	10.1961	9.39715	0.509978	-0.136092	0.822341
NM_001029884	NA	PLEKHG1	7.07372	2.72188	4.41591	10.0886	3.60564	4.35748	0.181652	-0.345077	0.236625
NM_001029885	XM_001092407	CPTP	3.22618	4.44717	4.68599	3.34227	6.5197	6.28815	0.0242428	-0.385944	0.189445
NM_001029896	NA	WDR45	18.1657	42.3878	45.0379	14.6278	38.3293	32.769	0.00618168	0.300686	0.126771
NM_001029954	XM_001088321	CDNF	0.328714	1.92034	1.47231	0.499849	0.582974	1.04939	0.0740136	0.803481	0.0678896
NM_001029955	XM_001096941	DCAF4L1	1.55874	1.30073	1.50034	1.25997	1.1143	1.32877	0.0834427	0.235556	0.305282
NM_001029964	NA	TTLL13	0.722242	0.38768	0.631033	0.662563	0.283995	0.48829	0.302293	0.278981	0.40849
NM_001029976	NA	ZNF16	8.7389	23.1894	19.391	9.93625	14.5804	14.943	0.0670452	0.379126	0.156268
NM_001029996	NA	CFAP221	14.12	13.7619	17.0173	16.5052	13.028	15.9485	0.962221	-0.0186004	0.963224
NM_001029998	NA	SLC10A7	2.92794	0.760305	1.41023	3.78288	1.46713	1.79192	0.00051992	-0.465906	0.0362642
NM_001030002	XM_001091728	GRB7	0.559363	1.35586	0.603588	0.556264	1.31385	1.61086	0.431668	-0.466746	0.40093
NM_001030005	NA	CPLX3	0.945305	0.575806	0.816306	0.362055	1.30001	0.42186	0.740114	0.165611	0.400233
NM_001030006	NA	AP2B1	61.8178	29.975	33.0322	55.1218	44.1139	42.899	0.172307	-0.187352	0.29332
NM_001030009	NA	RPS15A	274.067	853.694	623.182	334.714	523.972	508.182	0.123765	0.357259	0.207342
NM_001030010	XM_001103584	ALDH3B1	1.2834	5.18225	6.77619	1.8703	8.11962	7.10866	0.079042	-0.368773	0.123896
NM_001030055	NA	ARHGAP5	74.1868	15.231	21.7343	103.045	19.5543	24.5329	0.147182	-0.404574	0.16574
NM_001030059	XM_001100981	PPAPDC1A	3.91678	5.96549	4.32145	5.94619	6.12674	6.53634	0.0225428	-0.389753	0.117042
NM_001030060	XM_001089460	SAMD5	17.5217	4.99354	8.17625	19.6567	5.25138	7.65507	0.828648	-0.0854008	0.959213
NM_001030272	NA	ARNTL	15.273	16.1953	13.7965	12.6601	15.3817	14.176	0.466204	0.100537	0.551021
NM_001030287	XM_001107925	ATF3	0.392554	1.45311	2.63303	0.93002	1.6156	2.95431	0.540351	-0.296334	0.270963
NM_001030288	NA	SPN	5.98146	1.74651	2.56097	5.87304	2.06529	2.30823	0.91514	0.00595504	0.959757
NM_001031617	NA	COX19	5.72034	7.12282	6.88288	6.90349	5.65484	7.79153	0.803673	-0.044917	0.985555
NM_001031623	XM_001105455	ZNF451	12.259	2.98891	5.21861	15.7255	4.18329	4.45767	0.103743	-0.25163	0.425748
NM_001031665	NA	ZNF816	4.01622	1.0585	1.86636	3.59221	1.68343	1.24447	0.735563	0.0902644	0.790117
NM_001031672	NA	CYB5RL	2.02274	0.640996	0.935451	1.52449	1.40179	1.21985	0.438185	-0.204095	0.205122
NM_001031681	XM_001089495	CTNS	4.33699	5.4189	6.19053	5.59872	5.42054	6.74967	0.346643	-0.156124	0.587584
NM_001031683	XM_001086192	IFIT3	7.75721	4.09543	7.061	10.8641	7.86895	6.92061	0.0450458	-0.439737	0.0668985
NM_001031684	XM_001102729	SRSF7	52.1007	81.574	84.8951	46.9526	71.7148	69.1385	0.00999163	0.218852	0.26489
NM_001031685	XM_002801920	TP53BP2	28.1799	24.9376	40.8904	33.4836	34.5877	40.0594	0.237901	-0.201924	0.372209
NM_001031689	XM_001105698	PLAA	8.45475	6.2249	6.08674	7.41175	6.68962	5.87854	0.363975	0.0557006	0.736537
NM_001031690	XM_001091747	FAM131B	15.811	15.4592	19.6011	14.0877	23.1042	21.8608	0.297536	-0.215152	0.480351
NM_001031696	XM_001094036	PLD3	96.567	239.128	182.419	66.1959	295.034	191.352	0.676199	-0.0929175	0.706428
NM_001031698	NA	PRPF40B	9.61734	27.7747	27.084	9.81564	24.2645	23.2352	0.0526343	0.169843	0.46862
NM_001031700	NA	FAM198B	8.49881	5.87042	6.59486	10.0618	4.24522	6.27327	0.914576	0.0266555	0.622753
NM_001031701	XM_001087752	NT5DC3	21.7697	5.87614	6.76678	21.6949	4.60299	5.42597	0.302461	0.117369	0.263479
NM_001031702	NA	SEMA5B	2.08507	5.23511	3.92556	2.16294	4.34336	3.51967	0.467811	0.165637	0.491434
NM_001031703	XM_001113386	ELP6	7.38208	10.8745	13.2421	6.99135	11.6427	11.2971	0.4504	0.0736391	0.691252
NM_001031709	NA	RNLS	2.03984	0.966319	1.35449	2.84586	1.61829	1.70421	0.00476973	-0.500345	0.0716424
NM_001031710	XM_001101595	KLHL7	14.5046	12.2195	12.348	12.7319	13.5134	10.93	0.535563	0.0717918	0.659442
NM_001031711	NA	ERGIC1	22.8571	28.3329	26.0167	19.1431	33.0618	27.185	0.686179	-0.0402293	0.914843
NM_001031712	XM_001107281	TRMT11	7.79638	4.46018	4.95611	7.31805	4.77862	3.84939	0.380942	0.110271	0.525835
NM_001031713	NA	MCUR1	15.4152	11.5801	10.847	21.5661	14.636	14.8596	0.00504766	-0.432241	0.0930842
NM_001031715	XM_002804817	IQCH	1.6411	0.480818	0.991761	1.93537	0.536207	1.0499	0.775423	-0.177561	0.837294
NM_001031716	XM_001084257	NABP1	1.55031	1.15058	1.09494	1.24853	1.12933	0.889134	0.0280957	0.21645	0.348337
NM_001031719	XM_002808146	DHRS12	2.80558	1.64056	2.13801	2.85098	3.14774	2.48944	0.0459203	-0.366456	0.193588
NM_001031723	NA	DNAJB14	34.4478	5.12429	7.13801	27.1181	8.84946	9.50593	0.854139	0.0387092	0.258962
NM_001031725	XM_001109688	DDX59	5.45992	7.85243	7.14133	6.4642	5.90051	5.82089	0.256849	0.169564	0.425663
NM_001031726	XM_001099068	C19orf12	11.3823	9.19777	9.83807	9.28938	10.3608	10.4672	0.883435	0.0143363	0.852314
NM_001031727	XM_001111047	MRI1	3.62525	3.17439	4.34151	3.57856	5.97719	6.90671	0.0317797	-0.563282	0.057598
NM_001031730	NA	TSPAN18	2.19194	0.657747	0.786399	4.49695	0.945625	1.66508	0.041031	-0.966986	0.0536278
NM_001031732	XM_001098270	YTHDC1	17.5937	18.9878	21.6777	20.9162	20.3024	22.4882	0.0387871	-0.128963	0.644565
NM_001031734	XM_001105309	FDX1L	8.31152	49.8873	38.6334	7.61237	36.5217	24.6648	0.00690055	0.493103	0.0559374
NM_001031737	XM_001118534	CCDC78	10.5231	73.4225	41.1276	4.52859	52.1505	44.8889	0.400292	0.300326	0.120743
NM_001031738	XM_001087786	TMEM150A	2.01919	5.69861	5.15222	2.3405	4.93437	5.16528	0.81528	0.0490103	0.871324
NM_001031740	XM_001107605	MANEAL	36.206	30.6836	29.1549	33.6506	29.2087	24.9472	0.227547	0.129377	0.460796
NM_001031743	XM_001089007	C6orf165	19.0226	12.7935	17.882	23.7029	14.027	17.1444	0.803599	-0.14294	0.895392
NM_001031745	XM_001086911	RIBC1	9.60593	19.5171	23.6399	9.7716	25.5041	24.788	0.64778	-0.18697	0.773477
NM_001031746	XM_001107966	VSTM4	11.6819	5.85639	7.91282	11.9658	6.14787	8.06388	0.71372	-0.0406011	0.977439
NM_001031748	XM_001088224	C12orf40	4.88299	0.170217	0.717664	6.3987	0.484473	0.586223	0.494331	-0.372203	0.285612
NM_001031800	NA	TIPRL	25.7191	16.9556	16.0703	25.5243	20.538	19.7573	0.255597	-0.164053	0.484491
NM_001031803	XM_001095393	LLGL2	0.717608	1.48893	1.35653	0.534645	0.922914	1.05957	0.393319	0.501339	0.299302
NM_001031804	NA	MAF	9.70026	13.6525	12.308	10.2563	8.74461	10.7189	0.108527	0.262911	0.189955
NM_001031812	XM_001093600	CSNK1G3	28.089	10.3372	10.4026	26.0644	11.0731	10.2405	0.551506	0.0435172	0.859463
NM_001031834	XM_001084457	RAB40AL	3.69815	2.55245	3.75094	3.89466	4.113	4.32661	0.0792546	-0.30245	0.292121
NM_001031848	NA	SERPINB8	2.15346	5.24129	5.1185	2.24792	5.08697	5.22675	0.956672	-0.00556936	0.941623
NM_001031850	XM_001098557	PSG6	7.36333	0.0970597	0.10204	7.34835	0.140709	0.93754	0.779104	-0.156102	0.0963399
NM_001032	XM_002803416	RPS29	484.531	1349.16	1037.65	536.415	838.108	765.964	0.0405781	0.423784	0.0958715
NM_001032221	NA	STXBP1	84.0688	97.6613	92.433	60.9748	142.965	105.979	0.543543	-0.176855	0.759593
NM_001032279	XM_001107995	RCE1	7.06402	32.9843	18.5171	6.06709	20.5361	17.5943	0.0670374	0.406084	0.121953
NM_001032281	XM_001104806	TFPI	6.41566	1.84799	2.5645	9.33249	2.43863	3.2453	0.143737	-0.471754	0.18389
NM_001032284	XM_001082600	TMPO	23.577	7.56369	10.8393	28.6449	9.54651	12.6754	0.0159772	-0.27702	0.266176
NM_001032288	NA	UBE2V1	25.4842	66.6544	51.1738	21.2254	52.5974	47.3425	0.0210587	0.242187	0.217863
NM_001032289	XM_001102901	SLC35A2	5.91534	13.7211	13.3907	5.41687	12.391	13.6284	0.467378	0.0712229	0.609797
NM_001032295	XM_001092271	SERPING1	7.93724	27.6807	30.7029	10.9723	31.2331	23.8084	0.977719	0.00669485	0.783779
NM_001032365	NA	GGT1	1.40198	2.26956	3.27357	1.14438	2.63802	2.93002	0.733782	0.049165	0.685301
NM_001032384	XM_001104230	PQBP1	19.7971	82.2073	69.3797	16.1065	68.5828	59.5422	0.00498818	0.248847	0.191321
NM_001032387	XM_001113456	SUOX	2.13441	3.25932	3.29999	1.87588	3.00417	2.9669	0.233499	0.147845	0.474622
NM_001032393	XM_001094080	HNRNPH2	35.0769	47.5126	45.0287	31.2963	47.3157	46.2919	0.572218	0.0310153	0.738049
NM_001032394	XM_002803879	GPR126	2.49138	1.45519	0.988629	3.06113	0.794304	0.656975	0.567437	0.12921	0.0756021
NM_001032394	XM_001094344	GPR126	2.49138	1.45519	0.988629	3.06113	0.794304	0.656975	0.567437	0.12921	0.0756021
NM_001032726	NA	RAB41	1.97202	3.43635	3.30796	2.31579	2.78092	2.81974	0.388494	0.138865	0.619196
NM_001032999	XM_002798164	CBFA2T2	25.1317	8.61185	10.3912	24.6691	9.43466	11.4286	0.448935	-0.0449761	0.825216
NM_001033	XM_001113010	RRM1	17.5125	12.8415	14.9582	18.8042	16.319	16.562	0.0496337	-0.189847	0.455873
NM_001033024	NA	FBXO7	30.3082	29.9304	48.933	46.191	39.6721	51.9478	0.228588	-0.336093	0.140763
NM_001033025	XM_001108682	EXTL2	25.0405	25.9412	27.5469	22.5693	21.7283	21.1571	0.00826577	0.262723	0.176438
NM_001033026	XM_001117223	TMEM259	25.8109	103.664	100.375	26.0708	99.5762	100.943	0.715434	0.0206061	0.836069
NM_001033028	NA	CYFIP1	13.0117	17.3762	13.4545	15.7531	12.2099	12.6544	0.682863	0.110229	0.538811
NM_001033046	XM_002800651	C17orf62	7.59348	16.3681	19.4178	7.75874	19.4749	19.6897	0.447481	-0.113295	0.777615
NM_001033047	XM_001085018	NPNT	4.16814	3.26775	4.13015	8.60787	4.41123	6.44675	0.0924452	-0.75105	0.100384
NM_001033050	XM_001092268	MTERF2	16.2242	30.1862	34.5697	18.9006	23.6168	23.3881	0.194399	0.297166	0.237414
NM_001033054	NM_001032932	AIPL1	5.17427	1.94565	2.35081	5.45454	1.90314	2.44148	0.475157	-0.0491832	0.999499
NM_001033056	XM_001114930	GLUL	310.36	249.962	390.13	313.033	354.016	370.472	0.490551	-0.126456	0.627172
NM_001033057	NA	MAGI1	11.2456	3.98846	4.94956	14.2645	6.76212	6.95549	0.000601915	-0.47132	0.022366
NM_001033059	NA	AMD1	71.8363	58.1281	75.2596	100.92	63.265	78.1161	0.195409	-0.239603	0.386774
NM_001033082	NA	MYCL	1.04174	1.11915	0.955231	0.98838	0.886387	0.701756	0.064296	0.274326	0.245764
NM_001033088	NA	NGRN	129.366	246.499	211.174	116.843	188.159	181.215	0.00468221	0.271855	0.186597
NM_001033117	NA	SRGAP3	15.1469	5.96071	7.38043	14.472	9.70237	9.79254	0.109646	-0.253772	0.143661
NM_001033503	XM_001109899	SAR1B	35.3878	17.3228	23.7114	38.6669	23.4993	22.8537	0.159606	-0.153811	0.545877
NM_001033504	XM_001110487	TMEM98	7.08342	29.3337	21.804	10.7845	20.7642	33.5374	0.765109	-0.160804	0.644802
NM_001033505	XM_001083483	CSTF3	19.511	51.6721	39.7984	13.5989	38.6823	32.5437	0.00948264	0.38776	0.0575484
NM_001033519	NA	WIPI2	19.1856	31.4198	26.2036	18.4678	26.9197	26.3315	0.0925465	0.0989201	0.572604
NM_001033522	XM_001094819	CSTF1	9.34922	5.11731	6.2751	9.85082	7.24796	6.83656	0.0478295	-0.206613	0.389496
NM_001033551	XM_001091844	TOM1L2	19.0302	23.7725	26.0976	18.2992	29.8344	30.5324	0.0702062	-0.191231	0.532647
NM_001033560	NA	DYX1C1	5.29802	3.03855	3.94595	4.21352	2.96131	4.2226	0.761475	0.107897	0.703562
NM_001033561	XM_001110336	PHF12	5.3304	7.05879	9.95664	5.90088	10.2481	10.3023	0.0397246	-0.243331	0.336414
NM_001033564	XM_002803943	FAM229B	13.3752	9.4141	11.2236	17.2313	7.8185	9.49608	0.941668	-0.0224347	0.737042
NM_001033572	NA	AMZ2	44.8396	77.1196	67.3214	45.3414	66.9632	58.8781	0.0257991	0.14499	0.457188
NM_001033575	XM_001106910	DUSP28	4.55247	6.29919	5.18841	3.25964	4.35694	4.24808	0.00295359	0.435009	0.0630929
NM_001033582	NA	PRKCZ	51.4272	92.0023	70.2962	30.5258	95.4272	71.8058	0.559515	0.112018	0.252937
NM_001033719	NA	ZNF404	1.06839	0.554798	0.367114	0.901358	0.373943	0.457523	0.455987	0.199861	0.626774
NM_001033853	XM_001082799	RPL3	349.307	1152.44	851.186	291.302	814.815	777.348	0.0297474	0.321072	0.125488
NM_001033853	XM_002798353	RPL3	349.307	1152.44	851.186	291.302	814.815	777.348	0.0297474	0.321072	0.125488
NM_001033855	NA	DCLRE1C	4.68011	1.0158	1.88402	6.66229	1.65278	1.99186	0.089231	-0.443358	0.103245
NM_001033859	NA	ACADVL	41.1051	84.5272	92.4124	47.5982	74.7716	89.2249	0.834144	0.0433204	0.838844
NM_001033873	XM_001083439	SMAGP	0.596865	1.15043	1.16234	0.563403	1.38511	0.881942	0.938265	0.0398057	0.785782
NM_001033930	XM_001118431	UBA52	62.961	258.19	217.357	60.1189	172.717	164.501	0.023838	0.438606	0.0767094
NM_001034	NA	RRM2	2.93085	1.89661	1.43208	3.17743	1.69079	1.82564	0.650024	-0.0967835	0.807278
NM_001034024	NA	DMAP1	15.0975	45.5427	39.7858	13.3697	36.8243	32.5557	0.00944923	0.279308	0.18464
NM_001034025	XM_001109649	ERP29	25.5911	89.2838	81.4996	24.7739	58.028	64.7145	0.12252	0.412733	0.0928777
NM_001034172	XM_001099626	SLC25A52	2.02105	0.513904	0.460922	2.05678	0.5299	0.737359	0.504917	-0.149957	0.56802
NM_001034838	NA	KCNIP1	21.7405	42.1777	39.6511	15.7563	37.9453	35.779	0.342735	0.21095	0.197813
NM_001034845	XM_001084788	GALNTL6	2.50757	0.768907	0.993661	2.60032	1.19167	0.889716	0.636555	-0.132753	0.614442
NM_001034914	NA	KCNIP3	10.362	24.7642	17.5893	7.63788	21.1787	19.4599	0.212854	0.12691	0.367369
NM_001035	NA	RYR2	60.4611	12.7448	12.8202	26.2847	13.1203	10.5916	0.0891705	0.782945	0.200655
NM_001035005	NA	C18orf32	80.3364	193.536	181.998	93.7172	153.057	154.381	0.129726	0.184465	0.474894
NM_001035006	NA	RPL17	335.529	1106.71	903.124	400.015	760.392	792.729	0.146582	0.264019	0.372048
NM_001035235	XM_001086694	SRA1	7.49078	19.9902	17.6304	9.1327	12.7977	12.9194	0.0858871	0.372341	0.175086
NM_001035247	XM_001104799	UFD1L	20.4135	32.417	30.593	19.3837	30.2262	29.92	0.0559634	0.0689571	0.637853
NM_001035258	XM_001083966	RPL38	292.498	1172.02	1043.05	339.883	762.639	674.364	0.0482752	0.496938	0.0776118
NM_001035260	XM_001108781	VPS26A	25.1412	25.3345	26.4695	26.7698	23.4771	25.9071	0.800041	0.0149114	0.819204
NM_001035516	NA	DMKN	1.24654	2.38118	3.51373	0.675942	4.41918	1.63821	0.861715	0.0848969	0.473698
NM_001035521	NA	GTF3C2	9.57179	12.7851	13.1608	10.4745	13.5424	13.7119	0.121013	-0.0871294	0.780762
NM_001035534	XM_001095814	FAM129B	2.75579	5.34667	4.87638	3.38207	5.70529	6.60326	0.445196	-0.273741	0.523557
NM_001037	XM_001093023	SCN1B	24.3242	67.2147	73.5957	14.3374	66.2881	41.0788	0.0915117	0.440261	0.0137829
NM_001037125	XM_001108197	UNKL	1.5825	0.522012	1.32612	2.15287	1.75426	1.53222	0.0923168	-0.664962	0.0248532
NM_001037133	NA	NRCAM	93.1019	87.6432	86.6562	99.8105	80.2261	77.0378	0.665345	0.0568208	0.664482
NM_001037160	XM_001084741	CYS1	1.13569	2.58226	0.96549	0.913237	1.50422	1.00855	0.415582	0.451043	0.247704
NM_001037161	NA	ACOT1	9.617	14.4635	18.8178	12.1368	17.9153	16.4951	0.614448	-0.117776	0.626289
NM_001037163	XM_001090217	FAM220A	13.7136	18.948	17.6004	11.9245	18.5656	16.1476	0.112148	0.107971	0.492492
NM_001037164	XM_001099050	ARL4A	11.3672	13.3174	10.6087	12.5196	9.15015	9.36159	0.208615	0.185666	0.315214
NM_001037165	NA	FOXK1	18.6182	6.57783	7.85546	14.3976	8.14602	9.53351	0.798985	0.0431689	0.845123
NM_001037171	NA	ACOT9	7.24794	7.59031	5.67343	8.57923	5.4781	6.67054	0.957297	-0.0151262	0.897588
NM_001037172	NA	PXYLP1	6.59985	7.86903	6.44118	7.37227	7.95019	6.92804	0.60922	-0.08964	0.763656
NM_001037225	NA	C11orf85	0.807767	0.206815	2.69797	1.63927	1.2829	1.35591	0.70675	-0.20455	0.20832
NM_001037228	NA	STARD7-AS1	1.80686	0.553968	0.771049	1.51303	1.12687	1.03908	0.285112	-0.232279	0.443067
NM_001037232	XM_001113276	ZNF829	2.80769	0.614886	0.796082	3.23589	0.618754	0.950713	0.225377	-0.187862	0.652931
NM_001037277	XM_002802109	GGPS1	22.8809	30.4578	26.3684	25.0446	25.1149	24.6438	0.383724	0.0916048	0.598204
NM_001037281	XM_001092684	PARD6A	4.24663	14.582	12.3413	3.08308	11.7726	8.15783	0.0378412	0.437673	0.0428398
NM_001037290	XM_001100991	BCO2	10.8002	6.72903	12.8841	19.7994	9.17161	13.3698	0.106581	-0.477341	0.137527
NM_001037305	XM_001088767	THYN1	50.1005	112.042	97.4468	44.556	85.9175	82.5882	0.033256	0.284962	0.173215
NM_001037317	XM_001105460	LPPR5	12.2018	8.15227	6.34697	8.76682	8.20806	6.32982	0.412809	0.196274	0.492994
NM_001037324	XM_001099223	ECE2	19.8458	33.8609	32.1369	20.3075	48.3174	35.9763	0.244348	-0.285117	0.344015
NM_001037329	XM_001102177	CNGA4	1.2421	1.33256	1.64682	0.479996	2.07719	1.95887	0.826895	-0.0973126	0.78877
NM_001037330	NA	TRIM16L	9.51662	6.59072	6.83468	9.28639	5.82007	6.25989	0.253238	0.102652	0.530636
NM_001037333	NA	CYFIP2	86.6494	53.445	58.6729	76.1928	68.4523	64.608	0.640682	-0.0741678	0.72126
NM_001037334	XM_001090784	USP14	54.5446	30.8189	32.069	44.7894	35.6343	32.6016	0.720405	0.0551859	0.836988
NM_001037339	NA	PDE4B	26.964	20.9861	25.7335	35.7124	27.2061	28.805	0.102825	-0.315949	0.205861
NM_001037343	XM_002808518	CDKL5	49.4277	0.768611	1.86118	33.4504	2.46693	3.00067	0.178111	0.419667	0.127308
NM_001037494	XM_001089607	DYNLL1	1.84309	0.807249	2.26391	2.31406	1.93183	3.14681	0.113876	-0.589132	0.202441
NM_001037500	XM_001110837	DEFB124	0.225795	3.19214	0.971362	0	0.996037	0.886521	0.158341	1.22129	0.138528
NM_001037536	NM_001114112	SCML1	4.6209	6.78254	7.18757	6.02657	5.24439	4.89279	0.400099	0.201842	0.351346
NM_001037553	NA	AGPAT3	24.3151	20.1194	27.4008	26.4599	27.8136	30.5883	0.0178915	-0.240419	0.330472
NM_001037558	NA	HEPN1	35.1227	124.757	227.991	83.1003	179.315	235.015	0.318823	-0.358918	0.0423748
NM_001037582	XM_001086993	SCD5	120.303	112.442	136.308	159.282	121.35	134.725	0.234857	-0.170522	0.543096
NM_001037639	XM_001105563	PARL	22.3183	47.8563	39.3868	21.3954	33.7929	30.3318	0.0195363	0.357403	0.113857
NM_001037666	NA	GATSL3	4.39283	6.36834	7.48359	2.89869	6.46294	5.40504	0.0657153	0.305138	0.122775
NM_001037675	NA	NBPF9	0.585284	0.698409	0.71896	0.808405	0.830386	1.04588	0.091968	-0.422831	0.323953
NM_001037735	XM_002808525	ZNF630	3.40913	0.76347	0.681993	4.2837	0.673796	0.470813	0.523519	-0.161154	0.606049
NM_001037763	NA	COL28A1	1.24503	1.28243	1.70576	1.32323	0.941056	0.851985	0.249175	0.441933	0.0734676
NM_001037806	NA	NCKAP5L	3.95837	9.58918	12.8987	5.72858	12.0856	15.5173	0.146511	-0.333823	0.124206
NM_001037813	XM_001102371	ZNF284	4.80551	1.65764	3.88371	4.44628	1.92128	3.33097	0.375687	0.0933567	0.735808
NM_001037872	NA	REV1	16.3235	11.189	11.2198	16.463	9.30196	9.99934	0.264711	0.115017	0.442793
NM_001037984	NA	SLC38A10	7.95028	15.7149	13.7269	7.57293	15.5833	16.4137	0.517093	-0.081671	0.912796
NM_001038493	XM_001085798	DLX1	3.25407	10.395	5.08183	4.879	13.6104	10.5698	0.0954302	-0.633572	0.0628151
NM_001038633	XM_001112136	RSPO1	0.710419	2.43443	1.75398	0.728478	1.35622	2.31717	0.794187	0.154324	0.810316
NM_001038640	XM_001103006	GOLGA6A	5.67448	10.3552	16.3339	5.8293	10.8477	11.9221	0.531562	0.178406	0.535012
NM_001038702	XM_001097381	CDC42SE2	67.4012	47.7419	57.5933	80.8386	57.491	58.1546	0.215668	-0.185841	0.495669
NM_001038705	NA	GPR149	22.1485	6.18717	4.55795	8.52766	7.71406	6.55686	0.29845	0.528863	0.738361
NM_001039029	XM_001097491	LRTM2	12.2596	27.9298	25.011	5.02692	28.4942	19.1671	0.327398	0.3074	0.141086
NM_001039127	NA	ZNF718	6.13396	0.493875	0.646036	5.86621	1.40263	1.1667	0.169868	-0.213757	0.0103306
NM_001039140	XM_001115283	C20orf27	28.1861	118.445	79.4901	15.4547	102.992	71.542	0.328175	0.251179	0.129771
NM_001039211	NA	ATAD3C	7.54924	23.6188	11.6126	6.21556	13.8821	12.2355	0.152952	0.403945	0.125675
NM_001039349	NA	EFEMP1	122.576	207.994	118.4	100.155	108.236	78.7709	0.297112	0.644751	0.110546
NM_001039355	XM_002805208	SLC25A29	11.2413	66.9426	52.6669	14.0868	37.1739	45.3474	0.419691	0.437708	0.47826
NM_001039360	XM_001093405	ZBTB7C	3.73849	5.03374	6.77453	3.55571	4.33966	4.90037	0.540532	0.28095	0.540287
NM_001039366	XM_001103259	ATP6V1E1	110.194	256.905	266.847	98.5026	217.175	199.533	0.052615	0.299198	0.160153
NM_001039374	NA	CCDC183	2.03736	3.54366	3.19368	1.54864	3.99674	4.16441	0.503099	-0.146089	0.86878
NM_001039380	NA	C10orf25	1.89451	2.53684	3.51371	2.17696	2.84991	2.97628	0.932936	-0.0105095	0.995317
NM_001039395	XM_001085450	SPATA6L	15.8632	3.56864	5.29319	17.9867	5.70168	4.97052	0.730864	-0.213008	0.54759
NM_001039396	NA	MPEG1	7.30779	7.12778	8.05113	8.61755	5.80337	7.45617	0.666656	0.0396516	0.696218
NM_001039459	XM_002803318	ELMO1	38.8275	64.2421	70.4338	46.7515	87.5429	96.7694	0.0790202	-0.413327	0.103697
NM_001039464	NA	MROH7	2.72293	9.957	10.056	2.30587	5.94389	4.59	0.198995	0.824354	0.0428871
NM_001039467	XM_002798048	RGS19	5.0485	16.6554	23.4765	5.39506	13.0141	13.7354	0.113112	0.491123	0.103964
NM_001039476	NA	NPRL3	4.72109	16.8336	14.2683	4.13152	15.8164	14.4168	0.665133	0.0599572	0.617135
NM_001039477	XM_001112611	THEMIS2	1.95499	1.85611	2.26623	1.42895	1.6835	1.94731	0.14449	0.264365	0.331606
NM_001039479	XM_001094796	AREL1	20.4227	12.1531	13.4058	18.337	14.5919	13.7245	0.842441	-0.0209276	0.941106
NM_001039490	NM_001032822	CD151	7.85421	40.0012	25.5001	9.75909	25.0631	22.8658	0.151128	0.346636	0.331563
NM_001039492	XM_001109039	FHL2	5.91626	11.5431	4.81625	5.00944	5.88269	4.97517	0.125044	0.489406	0.153606
NM_001039496	NA	TEX40	3.45347	14.415	8.86445	2.982	11.3245	11.163	0.647009	0.0698474	0.684297
NM_001039500	XM_001108622	VWA5B1	2.02958	0.651443	1.57388	1.92108	1.2072	1.44676	0.860245	-0.104657	0.752663
NM_001039503	NA	PRSS53	1.89778	17.547	10.3744	1.45799	8.70358	7.94841	0.0583041	0.719452	0.00824186
NM_001039523	NA	CHRNA1	1.54521	2.25101	2.31835	3.90697	1.22764	2.56305	0.396442	-0.332167	0.647409
NM_001039547	XM_001112337	GK5	6.80175	1.84005	2.71262	7.4559	2.04878	2.6389	0.388469	-0.0969405	0.813417
NM_001039548	XM_001084465	KLHL35	0.922157	3.50455	1.76186	0.531437	3.53599	2.69934	0.567189	-0.128861	0.943332
NM_001039550	NA	DNAJB2	40.9706	113.045	149.429	47.0791	139.149	169.473	0.369068	-0.229232	0.393675
NM_001039569	NA	AP1S3	8.80135	2.58261	3.29124	8.72458	2.66832	3.14987	0.852993	0.0130777	0.871026
NM_001039570	NA	KREMEN1	8.32485	4.24748	5.47394	8.21599	5.81051	7.04649	0.0864083	-0.223694	0.291293
NM_001039574	NA	KCNC4	2.74606	1.84691	1.47288	3.05046	2.60726	2.15681	0.147674	-0.365448	0.123314
NM_001039575	NA	NSUN5P1	15.7212	20.0953	20.7529	17.1918	19.9281	19.0024	0.858513	0.0114463	0.883343
NM_001039580	NA	MAP9	23.0414	9.16773	8.58752	17.89	6.41296	6.29434	0.0614619	0.415048	0.0316301
NM_001039584	XM_001091949	PICK1	10.1457	21.4442	24.6336	11.3138	26.9467	33.6141	0.228966	-0.354307	0.211488
NM_001039585	XM_001104323	PTGFR	20.2717	8.72407	9.97903	14.8725	6.40601	7.75533	0.448699	0.424805	0.302201
NM_001039589	NA	DPH2	2.81109	11.002	9.49056	2.27818	10.4744	8.58879	0.410122	0.126898	0.399999
NM_001039591	NA	USP9X	48.2286	11.1807	12.052	49.0977	12.673	13.7177	0.135255	-0.0790933	0.648876
NM_001039592	NA	SPAG8	17.5907	40.8735	32.7552	21.7271	24.9005	34.1542	0.79024	0.175311	0.837551
NM_001039613	XM_001084501	IAH1	45.9618	75.5246	75.7617	51.1301	61.0321	68.1268	0.269141	0.1297	0.526396
NM_001039614	NA	C15orf59	13.7796	37.7922	29.4548	6.21617	35.6397	27.9912	0.399906	0.214192	0.0752107
NM_001039616	NA	SPRED3	1.98474	1.48427	1.13478	1.18845	3.25425	2.56589	0.180173	-0.606301	0.254461
NM_001039617	NA	ZDHHC19	0.1527	0.629557	0.767368	0.402865	0.702801	0.740112	0.165694	-0.25231	0.444276
NM_001039651	NA	SAPCD1	2.96442	17.7268	14.4523	4.05166	9.75349	12.0459	0.333493	0.443036	0.40857
NM_001039654	NA	ZNF550	4.1121	0.787608	1.34681	4.2605	1.93312	1.91158	0.0426745	-0.375796	0.0550936
NM_001039656	XM_001101945	MTL5	2.00443	0.498467	0.588113	2.21267	0.493288	0.646936	0.0804738	-0.117329	0.82514
NM_001039661	NM_001130435	TIRAP	4.14905	3.05525	4.11879	4.83997	3.47967	3.8791	0.293812	-0.107464	0.757991
NM_001039697	XM_001110647	SNAPC3	16.3891	6.97635	9.21483	16.338	9.14052	9.01744	0.37733	-0.0824255	0.696844
NM_001039702	NA	OLAH	8.58383	4.16991	16.9066	17.9359	7.93911	9.28614	0.65715	-0.245444	0.404586
NM_001039705	NA	TRO	7.42522	7.37517	6.01171	4.90491	7.26949	6.59607	0.586685	0.148958	0.443388
NM_001039708	XM_002799924	SDCCAG3	5.37125	10.3023	8.67134	4.7535	9.10389	9.23379	0.500879	0.0762804	0.591921
NM_001039712	XM_001117735	DEDD	6.99182	15.5288	18.1523	9.61251	15.331	16.0835	0.906029	-0.0125076	0.837157
NM_001039717	XM_001082145	C4orf29	10.3002	3.86639	4.61567	10.0887	2.89262	3.50456	0.186573	0.188143	0.188943
NM_001039753	NA	EML6	9.86768	5.79135	5.34372	9.85322	5.34456	4.95765	0.684571	0.0594095	0.626796
NM_001039762	XM_001089094	FAM196A	8.86639	1.12542	1.82493	10.9595	1.98686	2.35468	0.0127806	-0.372801	0.0384507
NM_001039763	XM_001101002	TMEM232	23.724	2.03496	3.73385	28.1534	3.78938	4.84352	0.675801	-0.318804	0.350693
NM_001039780	XM_001104835	CCNI2	15.5021	23.0813	22.5474	13.5426	21.7889	17.7096	0.209364	0.204788	0.293839
NM_001039783	NA	TXNRD3NB	0.773185	1.14784	1.26586	0.923426	0.918116	1.35363	0.989782	-0.0037428	0.93201
NM_001039792	XM_002800077	HRCT1	0.547775	2.96728	0.980655	0.267214	1.57294	1.8662	0.686124	0.27855	0.561801
NM_001039803	NA	CDK20	4.3482	9.06341	8.53805	2.71366	9.05475	8.58098	0.595346	0.109213	0.290251
NM_001039840	XM_001095379	CHIC1	26.6412	11.5688	14.2753	23.1453	12.9083	13.732	0.365159	0.0761832	0.765396
NM_001039842	XM_001112666	OXLD1	2.55352	11.5008	8.37285	2.69659	7.26747	6.44789	0.0418915	0.450499	0.154706
NM_001039844	XM_001091346	ACBD7	76.5379	38.2402	38.6255	78.0792	32.1109	38.6745	0.627366	0.043332	0.614168
NM_001039845	XM_001106735	MDH1B	20.9047	22.9559	21.2554	18.3939	19.7816	20.8825	0.679439	0.14088	0.593301
NM_001039846	XM_001096762	IZUMO4	4.38043	26.9328	24.6753	3.42425	13.3483	12.3098	0.0641925	0.944988	0.000477245
NM_001039884	NA	ZNF826P	10.8347	5.74809	5.95421	11.7281	5.73114	5.79566	0.377717	-0.0452404	0.969859
NM_001039886	NA	ZNF808	8.35513	3.60447	5.38567	9.69067	4.45741	4.47327	0.565918	-0.102416	0.802796
NM_001039887	XM_001098802	PROSER3	1.35728	2.05806	3.63884	1.44862	3.05253	3.77808	0.541178	-0.231019	0.478333
NM_001039888	NA	ANKRD34A	3.78201	13.6697	12.7034	2.25351	12.3381	8.38393	0.166489	0.3923	0.0731656
NM_001039905	NA	C15orf56	3.42442	2.05023	2.59465	2.52021	5.21712	4.32358	0.231958	-0.579824	0.295649
NM_001039920	XM_002798462	ZNF384	7.70322	15.4926	15.5308	7.31606	14.9017	15.0543	0.452091	0.0552298	0.69078
NM_001039935	NA	ANKRD55	3.45164	4.05008	3.53693	3.59324	2.43198	3.15686	0.462768	0.26567	0.343145
NM_001039936	NA	CHN2	15.9847	17.4631	29.2378	31.6724	27.8264	38.7153	0.0623233	-0.647797	0.0164862
NM_001039937	NA	INTS6	15.187	5.60291	6.97341	20.0801	6.72675	6.77654	0.0485025	-0.274564	0.413722
NM_001039958	XM_001093605	MESP2	0.323143	1.14451	0.528166	0.462896	1.31197	0.757798	0.00991122	-0.343677	0.337698
NM_001039960	NA	SLC4A8	14.8242	3.28797	4.82561	13.5821	4.58426	4.43726	0.843487	0.0211709	0.812425
NM_001039966	XM_001084531	GPER1	1.95974	6.19308	8.03353	2.67354	8.0993	6.2828	0.716963	-0.0754721	0.606594
NM_001039970	XM_002799610	PTPN5	146.398	396.389	341.589	52.4631	380.305	256.545	0.266397	0.3595	0.144847
NM_001040001	NA	MLLT4	23.1462	13.484	15.4545	25.8667	13.7137	14.913	0.467124	-0.0652237	0.951271
NM_001040002	XM_001113649	MEOX1	0.292291	2.18711	1.3636	0.301072	1.47714	1.36571	0.459392	0.289669	0.658213
NM_001040006	XM_001101428	TCERG1	28.1018	30.073	31.7221	23.9963	25.2634	25.7646	0.0624341	0.260916	0.190622
NM_001040011	NA	SWI5	10.8404	27.9291	29.2497	12.9568	20.1711	20.4116	0.0796956	0.345334	0.20446
NM_001040020	XM_001083035	FAM3C	39.0571	49.7348	45.616	31.7916	48.9205	38.6621	0.34777	0.171127	0.334118
NM_001040021	NM_001130433	CD14	3.64039	9.91334	5.98309	2.79723	7.94532	6.4251	0.290534	0.186504	0.356269
NM_001040025	NA	ARL16	3.02469	5.19255	4.16744	3.78079	5.84984	6.92205	0.0521608	-0.418508	0.169074
NM_001040031	XM_001114865	CD37	5.41051	13.6653	19.2273	8.49888	16.2823	16.9598	0.477252	-0.124005	0.405676
NM_001040034	NA	CD63	52.7103	248.743	205.032	64.4054	150.251	178.003	0.403154	0.367244	0.386421
NM_001040058	XM_002804126	SPP1	69.7051	75.9233	207.807	123.567	134.421	174.247	0.55005	-0.290371	0.205867
NM_001040059	XM_001110126	CD68	7.01847	6.03032	7.09967	6.84943	6.81033	7.40221	0.501988	-0.0639702	0.87324
NM_001040092	XM_002805471	ENPP2	137.662	188.152	92.1415	127.695	53.0186	106.316	0.461065	0.542153	0.432175
NM_001040098	NA	MOSPD3	4.4098	42.0783	37.6309	3.09793	34.9598	34.2716	0.00290522	0.217849	0.170433
NM_001040100	XM_002802934	SPTSSB	1.27021	1.62611	1.2724	0.921481	1.28738	1.23939	0.328688	0.273738	0.322847
NM_001040101	XM_001095776	NSG1	33.3159	48.4244	41.5076	27.1786	39.9021	36.0456	0.382137	0.257151	0.29283
NM_001040103	NA	OPALIN	19.1589	20.7301	135.342	130.916	77.1041	148.046	0.24282	-1.02289	0.0159055
NM_001040108	XM_001096911	MLH3	10.9984	3.7026	5.44381	14.2604	4.34656	5.12369	0.0906606	-0.236344	0.527327
NM_001040110	NA	NRF1	6.56112	8.00509	9.48439	7.5754	7.12509	7.52361	0.409516	0.113947	0.553887
NM_001040126	NA	PQLC2	9.77766	9.11336	10.031	10.6388	8.8385	9.35418	0.964106	0.00452683	0.851251
NM_001040134	NA	PALM	36.8159	90.0126	65.7979	20.215	101.486	83.7103	0.664669	-0.092712	0.537972
NM_001040143	NA	SCN2A	94.2915	26.9912	24.7347	51.1761	30.5823	24.2444	0.197979	0.462038	0.431502
NM_001040146	NA	CHTF8	12.6029	15.5035	17.2278	11.5389	19.1305	17.5564	0.329588	-0.0892056	0.890789
NM_001040151	NA	SCN3B	41.273	31.5515	31.9217	25.4155	38.276	28.8049	0.549505	0.179429	0.536831
NM_001040152	NA	PEG10	254.837	259.7	199.586	149.894	230.043	172.271	0.239412	0.370958	0.223725
NM_001040153	XM_001088489	SLAIN1	47.2628	34.1109	93.475	161.46	81.9682	162.347	0.0873665	-1.21458	0.00564755
NM_001040157	XM_001086517	CEP44	7.85766	2.42867	4.05852	11.4218	3.20763	3.5757	0.107939	-0.343808	0.336164
NM_001040167	XM_002803190	LFNG	7.40679	10.7142	10.4757	8.82971	12.3645	11.1104	0.0365679	-0.175888	0.531929
NM_001040174	NA	HTR4	14.323	1.4071	1.49628	7.18401	3.11135	2.32057	0.371543	0.449375	0.635437
NM_001040177	NA	AKR1E2	2.91181	5.24117	5.00978	3.16382	3.87078	4.47259	0.469068	0.193925	0.444499
NM_001040185	NA	ZNF765	8.02424	2.02265	3.99915	9.50494	2.80866	3.29624	0.208413	-0.152293	0.612479
NM_001040192	XM_001091275	DNAJC28	6.39478	2.72102	3.14962	5.78963	3.32545	3.36976	0.820176	-0.0255798	0.847494
NM_001040194	XM_001118851	AGTRAP	6.44196	19.3472	16.2068	6.81984	16.8159	16.3356	0.553399	0.071283	0.733597
NM_001040200	XM_001087807	CLDND1	53.4456	66.0682	377.912	228.749	139.003	242.608	0.706209	-0.295179	0.139855
NM_001040202	XM_001091757	PAQR3	21.2288	14.9072	17.6604	20.7317	15.8271	15.644	0.711758	0.043385	0.744671
NM_001040214	NA	NKAIN2	8.8903	7.77993	15.7814	24.749	15.5234	23.3777	0.0572968	-0.97187	0.00471485
NM_001040280	XM_001093591	CD83	7.86108	8.277	6.80875	6.89469	8.63176	9.12571	0.424479	-0.103419	0.754755
NM_001040284	XM_001083145	PAPD5	7.0393	5.19985	5.62469	6.43022	4.72426	4.78123	0.0666113	0.164779	0.377701
NM_001040412	XM_001086551	C9orf131	10.1375	2.20997	3.35756	8.19252	4.45934	5.29897	0.454832	-0.192824	0.0820235
NM_001040424	NA	PRDM15	2.98529	3.24738	2.81196	2.54093	2.84066	2.43113	0.0190767	0.211238	0.297334
NM_001040428	XM_001083169	SPATA7	9.33577	11.1443	9.50513	10.3317	10.2488	8.18663	0.70831	0.0598272	0.661091
NM_001040429	XM_001086028	PCDH17	23.6112	16.2383	15.8398	24.8041	17.7503	19.5678	0.396871	-0.15771	0.559161
NM_001040431	XM_001083342	COA3	57.5743	151.356	127.459	48.0719	109.528	95.0148	0.00352706	0.413191	0.0546118
NM_001040432	XM_001095223	ZCWPW2	4.62707	2.19933	1.9454	3.54	1.84266	1.61025	0.00521395	0.326981	0.226211
NM_001040436	NA	YARS2	16.4861	14.2817	12.1784	15.9792	11.0227	9.72149	0.0228861	0.225827	0.219616
NM_001040438	NA	C6orf48	36.405	114.886	97.3838	42.7982	96.1942	85.3148	0.164348	0.148785	0.621336
NM_001040440	XM_001084196	CCDC112	7.5547	6.06688	7.58771	8.21124	7.22128	8.32016	0.00878558	-0.163394	0.56049
NM_001040441	NA	ZBTB8A	7.14177	2.20768	3.11514	8.43956	2.1579	3.01369	0.299245	-0.126953	0.926844
NM_001040444	NA	PHF11	18.2156	31.8293	25.9522	23.935	23.8035	19.0817	0.522938	0.185659	0.395486
NM_001040445	XM_001087193	ASB1	18.9246	12.6478	12.5587	14.6491	15.3762	14.4613	0.944284	-0.0115755	0.978706
NM_001040446	XM_001089010	MTMR12	19.3713	9.33097	8.52551	15.6966	10.1067	8.97134	0.425256	0.0983449	0.756832
NM_001040452	XM_001104157	RUFY1	14.3268	18.2962	18.9139	14.0248	14.5569	16.6519	0.171334	0.18821	0.335106
NM_001040453	XM_002808450	FAM63B	19.6652	5.08897	5.92377	17.1312	6.60211	7.08411	0.953934	-0.00654478	0.611632
NM_001040455	NA	SIDT2	13.7862	18.6751	23.5294	15.0388	22.9597	23.5784	0.102035	-0.137202	0.60806
NM_001040456	NA	RHBDD2	40.6585	175.404	174.826	25.5232	188.394	135.843	0.511795	0.160391	0.173377
NM_001040458	NA	ERAP1	16.4406	15.1423	15.1145	16.6115	16.4945	15.7081	0.804431	-0.0639558	0.911747
NM_001040627	XM_001099456	NCALD	26.059	9.24866	13.6689	36.4812	15.6144	15.4525	0.104053	-0.463823	0.139602
NM_001040653	XM_002808318	ZXDC	9.66155	4.2743	5.94197	10.9666	5.20887	6.84603	0.0206984	-0.211822	0.379798
NM_001040658	NA	TTC23	3.53462	2.99714	4.23013	5.20833	3.73815	4.12666	0.201341	-0.280674	0.306274
NM_001040661	NA	SLC29A4	4.73066	27.6186	7.85986	1.75474	9.76456	7.68548	0.229147	1.06606	0.0137457
NM_001040662	XM_001099661	VCPKMT	6.61612	10.0872	9.74763	6.23278	7.80355	8.03775	0.0167799	0.260968	0.232221
NM_001040664	NA	PPAN-P2RY11	3.11311	11.7218	10.8698	2.20732	9.60438	8.94996	0.0230095	0.308109	0.102986
NM_001040666	NA	STEAP2	15.7278	9.53963	15.1953	25.8929	10.5714	15.6477	0.244513	-0.365018	0.235998
NM_001040668	NA	BCL2L12	2.41895	4.75911	5.46308	2.94831	5.2112	6.75291	0.261092	-0.238388	0.401423
NM_001040694	NA	INCENP	1.98342	1.34372	1.58635	1.70407	2.64601	2.15588	0.116593	-0.405014	0.12249
NM_001040697	XM_001082484	UEVLD	11.8017	3.60801	4.06445	11.3292	3.69241	5.84687	0.28714	-0.0997664	0.559008
NM_001040701	NA	FUT6	10.0402	3.56859	4.64273	10.2767	3.42701	4.23097	0.589209	0.0252608	0.705539
NM_001040709	XM_001090749	SYPL2	0.778787	1.21675	1.21024	0.569869	0.770062	0.850623	0.023245	0.549379	0.052979
NM_001040710	NA	FAM228A	2.42325	0.697506	0.795715	2.96726	0.197929	0.299081	0.522566	0.177002	0.0170028
NM_001040712	NA	PTPRD	34.3624	13.3465	19.1742	60.3074	18.1345	27.3696	0.0901519	-0.661782	0.0208332
NM_001040715	XM_001087336	KIAA0895L	4.98667	8.62164	7.67044	3.384	9.01597	8.01003	0.743445	0.060136	0.460692
NM_001040875	XM_001086782	GDAP1	37.6427	24.684	20.704	27.3555	23.5527	19.1036	0.247737	0.246047	0.280771
NM_001040876	XM_001095781	ABCE1	27.1674	17.2689	20.3033	29.0439	18.635	18.8374	0.510832	-0.0390591	0.991757
NM_001042351	NA	G6PD	13.6747	27.0777	24.0473	12.8783	26.7798	31.3601	0.365361	-0.132205	0.790671
NM_001042355	NA	CYLD	34.571	13.7794	12.9091	23.4801	13.9973	11.8921	0.135928	0.311314	0.25417
NM_001042367	NA	REC114	1.22533	0.521972	0.338357	0.768154	0.281214	0.219673	0.0580549	0.716763	0.13752
NM_001042368	XM_001102309	RALGDS	11.483	15.967	37.9584	21.8913	35.4657	45.9742	0.11233	-0.659728	0.00548388
NM_001042369	XM_001105302	TROVE2	29.7943	4.86945	5.62251	40.3348	4.64276	5.77068	0.105042	-0.333071	0.652897
NM_001042371	XM_001084229	PGP	10.0168	23.1766	21.6035	7.01225	19.8897	17.0133	0.0229664	0.319375	0.0731869
NM_001042384	XM_002802995	CEP63	9.87641	10.1488	13.569	8.995	11.3893	11.3879	0.464746	0.080443	0.639686
NM_001042386	XM_001111999	PREPL	179.531	109.692	111.892	127.585	110.117	92.0337	0.16201	0.282706	0.19346
NM_001042399	XM_001105886	CEP83	9.33279	5.21678	4.51303	9.07444	3.94306	4.283	0.296479	0.139931	0.372098
NM_001042403	XM_001107068	USP44	4.9327	3.96971	5.15862	6.22282	2.45999	2.9148	0.285471	0.277876	0.0985491
NM_001042405	NA	CEP170	38.3422	12.7513	19.7331	54.06	18.2237	25.1006	0.0188804	-0.459397	0.0543251
NM_001042406	XM_002803774	HMGCLL1	4.8758	1.78837	1.77961	3.85956	1.91148	1.84407	0.621681	0.149023	0.8089
NM_001042410	XM_001099917	ANKZF1	36.6385	91.2715	136.883	43.2582	84.2751	76.7873	0.175648	0.37403	0.228178
NM_001042414	XM_001088371	PSPC1	39.1088	30.9837	40.5637	40.2609	44.9669	42.0417	0.109207	-0.201802	0.406269
NM_001042416	XM_001094556	ZNF596	8.30892	13.3963	16.7251	12.467	10.8706	11.5082	0.431984	0.14126	0.592047
NM_001042428	NA	ZNF205	2.95156	7.07378	6.56901	2.84934	7.73011	7.57526	0.117687	-0.129652	0.792527
NM_001042430	XM_001098038	ZC2HC1C	8.2331	6.99823	7.21071	8.51504	8.0554	7.59358	0.732202	-0.106656	0.790157
NM_001042437	XM_001090769	ST3GAL5	49.5893	69.0337	67.1885	45.2314	59.9378	51.1826	0.140144	0.249044	0.209051
NM_001042452	XM_001096161	MST4	10.0429	7.81685	6.91351	5.83998	6.6708	4.95137	0.0329212	0.50455	0.0905919
NM_001042465	NA	PSAP	415.145	642.013	553.837	420.934	624.881	679.645	0.450113	-0.0990294	0.784691
NM_001042472	NA	ABHD12	55.0669	96.9924	124.642	50.3993	114.625	103.352	0.794029	0.0440781	0.688141
NM_001042475	NA	CEP85L	9.84683	0.441181	0.671418	10.8242	1.0274	1.06693	0.247238	-0.237266	0.0118148
NM_001042479	XM_002806147	GEMIN8	34.1686	18.0919	21.0293	36.8229	18.0021	20.69	0.559558	-0.0431528	0.972677
NM_001042486	NA	DLGAP4	23.6293	52.3285	38.3243	14.1993	49.141	35.2261	0.302493	0.213431	0.122105
NM_001042490	NA	GTF2H2C_2	15.7243	7.51992	9.3985	15.7038	8.99956	7.48474	0.868925	0.0202337	0.816638
NM_001042492	NA	NF1	37.6948	7.15814	8.49683	39.1793	10.0074	11.0087	0.0847735	-0.174171	0.213576
NM_001042493	XM_002803820	SMIM8	12.6418	15.3108	11.6407	8.1262	12.2948	10.0373	0.0193971	0.378424	0.0630684
NM_001042495	XM_002804704	SLC12A6	35.2303	20.3343	24.221	36.1059	19.6165	23.2329	0.785865	0.0150914	0.793547
NM_001042506	XM_002806285	PABPC1L2B	7.02279	14.6608	14.5446	5.15262	18.1501	14.6051	0.800931	-0.0653812	0.790607
NM_001042507	XM_001083444	LGALS7B	0.133035	0.935136	1.84506	0.707868	0.232211	1.02324	0.306224	0.569328	0.457737
NM_001042517	NA	DIAPH3	1.42332	2.49025	1.58128	1.71325	1.4043	1.9614	0.670168	0.113552	0.624657
NM_001042525	NA	FRMPD2B	9.28507	1.66081	5.68559	11.1184	3.37654	3.98061	0.835184	-0.151699	0.736567
NM_001042531	NA	COASY	8.1565	24.3179	24.9416	8.51335	19.5556	20.5963	0.0601918	0.23856	0.336847
NM_001042535	XM_002803526	AGAP3	18.884	61.0062	52.2865	14.4163	78.8498	63.161	0.277107	-0.243022	0.775492
NM_001042545	NA	LTBP4	3.3513	13.6818	12.4666	4.27654	17.9127	17.6123	0.00208028	-0.432125	0.0860408
NM_001042549	NA	NSL1	2.87313	1.93241	2.93973	3.97945	2.80113	3.22669	0.0390174	-0.369663	0.122516
NM_001042553	XM_001106148	TATDN3	24.9203	16.2745	16.1699	22.7679	15.534	12.6945	0.02779	0.169767	0.338776
NM_001042555	NA	FRS2	21.6538	9.23191	12.1408	25.8456	11.3145	12.8973	0.00801158	-0.218354	0.410338
NM_001042573	NA	ENGASE	2.63941	4.26268	4.46774	2.26033	4.61307	4.94038	0.62018	-0.0552599	0.922524
NM_001042574	NA	CRTC3	10.7016	11.8985	16.683	14.375	13.4535	16.3517	0.11816	-0.169491	0.46954
NM_001042575	XM_001097966	TMPRSS7	1.56736	0.988767	0.935509	0.93996	0.811487	0.641446	0.0951496	0.545149	0.0755486
NM_001042588	XM_001101744	SNUPN	4.80529	3.95109	7.4986	3.84755	7.53328	7.19289	0.396453	-0.19238	0.569083
NM_001042589	NA	TMEM8B	8.30049	23.8181	22.1497	9.45051	22.5202	20.9984	0.359341	0.034958	0.921821
NM_001042599	NA	ERBB4	26.4919	4.90062	5.70091	24.6638	5.88323	6.41273	0.958862	0.00520819	0.720609
NM_001042600	NA	MAP4K1	0.392441	1.04047	1.54761	0.758555	1.12211	1.28689	0.682652	-0.0878009	0.688258
NM_001042603	XM_002798440	KDM5A	18.5459	0.719802	1.85284	21.0149	1.56347	2.58959	0.042905	-0.25308	0.0149062
NM_001042610	XM_001093468	DBNDD1	7.88631	22.7825	17.2498	4.10739	23.9605	14.7162	0.389579	0.16351	0.107031
NM_001042616	NA	PIGY	31.2725	59.0499	57.6538	32.0579	48.2045	49.0691	0.0313678	0.194292	0.365687
NM_001042618	XM_001088314	PARP2	12.8877	22.1786	23.0259	16.8798	27.7295	19.7141	0.210014	-0.146998	0.578842
NM_001042625	XM_001093156	CAPSL	32.0987	47.4404	54.472	34.7175	43.7016	47.9789	0.875115	0.0843791	0.893735
NM_001042631	XM_001100760	SDHAF1	2.45779	11.6658	8.10744	2.68352	9.92656	9.30025	0.914885	0.0209641	0.924988
NM_001042633	NA	SNX21	8.25061	20.4697	20.1028	9.64225	17.0481	16.2133	0.196904	0.186465	0.488741
NM_001042635	XM_001108133	NGDN	16.824	32.0072	38.8869	17.9479	29.1875	31.1227	0.215807	0.164632	0.481762
NM_001042646	NA	TRAK1	22.6235	18.8869	17.7258	17.8314	21.1629	18.6006	0.819744	0.0405399	0.778936
NM_001042669	NA	ARHGAP24	1.05153	0.748848	0.674754	1.29475	0.7232	0.591863	0.75357	-0.0764423	0.977075
NM_001042679	NA	RHOC	13.898	45.308	52.6132	20.7343	49.8635	66.5329	0.384939	-0.294384	0.232351
NM_001042681	XM_001097585	RERE	24.4752	15.3125	17.8707	26.626	19.5095	21.165	0.0193243	-0.223084	0.336504
NM_001042690	NA	MSANTD1	4.38567	11.6372	7.91453	2.32036	10.1122	7.13383	0.191251	0.290888	0.153175
NM_001042693	NA	FAM159A	0.181153	1.66151	0.498347	0.0489346	1.254	0.748508	0.726526	0.190487	0.748683
NM_001042698	NA	ZSWIM7	24.064	23.1013	23.68	26.8424	19.8615	26.4274	0.723677	-0.0458187	0.984052
NM_001042702	NA	DFNB59	8.03978	11.8121	9.75717	6.7199	11.1132	7.52305	0.138588	0.223703	0.251935
NM_001042705	NA	IQCJ	10.7658	1.73063	2.18447	3.57308	2.6236	2.51627	0.205939	0.752712	0.536642
NM_001042717	XM_001092504	GTPBP10	29.781	9.79267	11.8668	31.4211	9.95127	11.5985	0.489504	-0.0422953	0.97331
NM_001042724	NA	PVRL2	2.05558	4.27608	3.55127	2.22693	4.79099	4.39993	0.345004	-0.208281	0.503043
NM_001042728	XM_001087992	RARG	1.58963	4.19591	4.45092	2.08773	3.90476	4.1844	0.950629	0.00842046	0.924371
NM_001042734	XM_002804171	SEC24B	17.5693	8.11413	9.26594	19.4265	9.55141	9.90313	0.0658829	-0.153804	0.558207
NM_001042751	NA	STAG2	36.811	12.5185	16.6538	52.8556	15.9358	20.7436	0.0270247	-0.440351	0.0997779
NM_001042758	NA	SRGAP2	21.322	10.7814	12.833	23.5048	14.6577	15.5551	0.00113127	-0.25751	0.249905
NM_001042784	XM_002804073	CCDC158	1.66443	0.39538	0.527836	2.20391	0.362035	0.640058	0.687755	-0.309136	0.766855
NM_001043229	NA	METTL12	3.53001	4.74598	4.71094	2.58177	7.02624	5.31533	0.402679	-0.200511	0.739334
NM_001043318	NA	ELMSAN1	7.12763	4.60328	6.88902	9.22691	7.30631	9.62228	0.00238667	-0.490267	0.0309337
NM_001043351	XM_001112941	TPM3	72.3166	88.1165	87.0184	56.455	90.3915	86.9283	0.418832	0.0820257	0.515567
NM_001044264	XM_001085913	MSMP	9.05321	2.02505	2.50736	8.90888	3.92503	4.27639	0.0497832	-0.332785	0.0639538
NM_001044305	XM_001117387	SMAP1	28.6414	10.371	13.5237	30.586	15.6682	16.1647	0.0457037	-0.248674	0.202487
NM_001044370	XM_001105078	MPPED1	3.21266	2.38212	2.50759	3.6789	5.65609	3.73373	0.0717831	-0.689702	0.0568541
NM_001044388	NA	ZNF557	15.9019	6.89243	10.03	16.0399	7.88412	10.2119	0.318741	-0.0565237	0.823933
NM_001044393	NA	MUC1	1.14805	12.7451	6.10212	1.05599	4.0988	5.18954	0.250868	0.95082	0.138487
NM_001045476	XM_001082564	WDR38	6.02624	19.8816	17.2008	8.27559	19.1975	22.8441	0.698915	-0.223079	0.750444
NM_001046	XM_002804505	SLC12A2	37.5741	18.1005	26.0845	55.5476	17.0502	23.1942	0.51474	-0.228525	0.84534
NM_001047	XM_001083405	SRD5A1	4.83659	6.66447	7.79612	5.52167	10.0916	9.76531	0.00846627	-0.395219	0.145935
NM_001048	XM_001103516	SST	11.9827	139.05	81.5472	13.2005	135.609	90.5885	0.855145	-0.0416855	0.804566
NM_001048166	XM_001109592	STIL	2.6917	1.55983	1.30045	2.54893	1.44985	1.46138	0.801159	0.0240607	0.878871
NM_001048173	XM_001101469	MUTYH	2.58174	6.5646	7.34977	4.37148	7.97094	7.92244	0.0114983	-0.296854	0.169976
NM_001048199	NA	RCC1	4.73163	16.7268	12.2449	35.8229	12.6648	11.4232	0.429566	-0.82993	0.277719
NM_001048200	NA	HIPK3	33.4099	2.27729	4.8995	34.3808	5.26205	6.56147	0.29067	-0.187022	0.0373991
NM_001048201	XM_001083134	UHRF1	0.966381	1.02072	2.09733	1.26813	1.89115	1.8084	0.368616	-0.282435	0.263577
NM_001048209	NA	NTM	30.3465	31.3017	30.8478	34.8345	37.2507	33.8284	0.0702028	-0.195426	0.451247
NM_001048212	NA	CEMP1	2.495	11.8147	12.591	3.0081	12.4297	12.2305	0.625655	-0.0405927	0.815049
NM_001048223	NA	DBNDD2	66.5121	150.067	370.919	156.741	240.455	323.608	0.604897	-0.295023	0.177031
NM_001048230	XM_001104411	ADORA1	13.8172	27.8198	34.3655	14.9521	32.5653	40.0522	0.445604	-0.204383	0.507281
NM_001048249	XM_001082332	SMIM15	16.4563	19.2751	18.8157	16.5832	17.4755	19.0761	0.623197	0.0378444	0.754608
NM_001048252	XM_001098120	CTXN3	1.35286	0.794063	0.282984	0.756266	0.451375	0.177089	0.102302	0.811298	0.147587
NM_001048265	XM_001118059	C9orf116	9.48582	103.573	101.535	12.0816	89.1137	103.704	0.855909	0.0666952	0.999929
NM_001049	NA	SSTR1	0.75643	0.402527	0.335347	0.367568	0.722165	0.670303	0.606711	-0.236132	0.430348
NM_001050	XM_001085574	SSTR2	29.4445	9.3749	11.8829	27.0613	12.6709	15.5199	0.379665	-0.123978	0.345241
NM_001051	XM_001086007	SSTR3	2.50532	0.945698	0.780046	2.13166	1.09601	1.39447	0.684963	-0.12754	0.40506
NM_001052	XM_001095303	SSTR4	1.00467	0.440079	0.645928	0.266622	2.2137	1.30179	0.243453	-0.855217	0.399573
NM_001054	XM_001119813	SULT1A2	1.00661	6.3484	3.59045	0.951571	2.95233	2.28179	0.117988	0.823325	0.014313
NM_001054	XM_001119348	SULT1A2	1.00661	6.3484	3.59045	0.951571	2.95233	2.28179	0.117988	0.823325	0.014313
NM_001054	XM_002802444	SULT1A2	1.00661	6.3484	3.59045	0.951571	2.95233	2.28179	0.117988	0.823325	0.014313
NM_001057	XM_001110044	TACR2	1.59343	0.435963	0.863702	0.910619	0.700981	0.520587	0.24847	0.440282	0.292515
NM_001058	NM_001037861	TACR1	4.953	2.97974	2.98523	2.20871	3.60473	2.71698	0.307951	0.356017	0.387383
NM_001059	NM_001037862	TACR3	2.24804	0.149008	0.242538	0.777949	0.316689	0.34409	0.205958	0.875521	0.919562
NM_001060	NA	TBXA2R	2.19536	0.808606	0.868787	2.15925	0.732805	0.960453	0.970559	0.00756269	0.890769
NM_001061	XM_001109275	TBXAS1	1.7604	1.14749	1.7906	1.74963	1.25202	1.41041	0.632046	0.0907464	0.674462
NM_001063	NA	TF	54.3135	50.4371	199.503	229.975	163.579	302.969	0.111226	-1.1949	0.00353115
NM_001065	NA	TNFRSF1A	7.54724	10.8476	12.7908	9.9718	12.5509	14.6565	0.276926	-0.25361	0.316959
NM_001066	NA	TNFRSF1B	5.30752	6.83229	8.70536	5.06608	6.41205	5.99947	0.069948	0.254206	0.233387
NM_001067	NA	TOP2A	1.55879	1.0694	0.232021	2.40167	1.13701	0.894716	0.322613	-0.632294	0.0941652
NM_001068	XM_001092092	TOP2B	84.1852	36.9599	44.3295	89.2201	47.6092	52.0373	0.00344051	-0.190757	0.376856
NM_001069	XM_001119010	TUBB2A	179.126	369.202	315.473	168.138	564.138	399.951	0.0361663	-0.390394	0.233347
NM_001070	XM_001110767	TUBG1	13.4286	45.8829	32.8602	10.1364	38.6108	27.5771	0.0767424	0.272182	0.13481
NM_001071	XM_001089391	TYMS	2.43517	3.43122	15.6896	14.0054	8.75945	19.8864	0.250646	-0.984502	0.0220739
NM_001071775	XM_001083554	MZT1	31.0994	42.2339	36.7302	19.6514	41.4793	31.9797	0.421295	0.241323	0.25145
NM_001075098	NA	MOCS1	11.243	23.0881	47.1831	24.9454	27.0868	36.3516	0.800214	-0.116732	0.412214
NM_001076675	NA	ZNF626	13.9555	7.31928	8.15206	15.2054	6.95304	7.64965	0.752443	-0.0185737	0.835673
NM_001076680	NA	LYRM9	14.2605	34.9958	28.2893	10.4122	35.4278	31.504	0.978906	0.00375493	0.594543
NM_001076683	NA	UBTF	19.9275	30.8809	31.0842	17.887	37.2101	36.7309	0.0706018	-0.165203	0.702731
NM_001076781	XM_001088444	ZNF391	4.41982	0.945809	0.898432	3.4612	1.05601	1.04586	0.480538	0.171216	0.932468
NM_001076785	NA	SLC7A6	11.8567	18.6151	14.2978	10.1902	12.359	11.9808	0.0265867	0.374665	0.0826165
NM_001076786	NA	QSER1	11.0907	2.87457	3.9794	16.0334	3.74812	4.79798	0.0214516	-0.4539	0.102153
NM_001077180	XM_001086688	METTL9	90.1805	124.513	94.3979	56.5902	95.1352	77.3747	0.0497362	0.432054	0.0418845
NM_001077181	XM_001106436	CDC14B	9.20217	5.01721	4.69948	10.7325	5.19801	4.7079	0.250896	-0.125507	0.7768
NM_001077182	NA	FSCN2	1.311	3.13491	1.91847	1.07057	1.90922	2.57432	0.414806	0.196463	0.426469
NM_001077183	XM_001083256	TSC2	27.467	36.1258	46.2401	23.5776	43.9506	44.6754	0.723549	-0.0308078	0.89062
NM_001077186	NA	MYH14	5.87776	8.0123	12.3486	8.71772	12.9566	22.2272	0.0814946	-0.742579	0.00976921
NM_001077194	NA	GPBAR1	0.853955	3.38032	3.10095	0.649858	2.34268	2.67877	0.0571905	0.371159	0.165212
NM_001077196	XM_001097592	PDE11A	3.4473	1.09259	3.25878	8.04142	2.02639	3.7049	0.119513	-0.820513	0.0183725
NM_001077199	XM_001087835	SREK1	27.6902	17.0725	22.4256	29.3763	17.1843	20.0717	0.938386	0.011986	0.824463
NM_001077203	XM_002802627	SENP7	17.0171	6.27807	8.12041	20.882	7.7386	8.33039	0.0575694	-0.234135	0.406876
NM_001077206	XM_002804066	SEC31A	33.0985	22.6622	22.1478	36.806	24.213	23.0049	0.0257903	-0.109021	0.749263
NM_001077241	NA	SLC25A45	7.46172	4.74467	5.66394	7.66006	6.24778	4.88818	0.557273	-0.07286	0.840491
NM_001077242	NA	DEPDC7	1.16029	1.41122	2.33313	2.86021	1.15194	1.91991	0.589571	-0.274383	0.703551
NM_001077262	XM_001114555	UBXN11	10.9387	30.9212	28.9055	9.64879	29.5874	25.6303	0.622855	0.12557	0.526025
NM_001077268	NA	ZFYVE19	5.58688	18.5856	16.3292	5.76701	16.4356	14.8463	0.0699845	0.128553	0.589101
NM_001077349	XM_001115427	ZNF682	4.45604	4.66789	5.93165	6.92303	4.78062	5.08187	0.374477	-0.15692	0.66231
NM_001077395	XM_001109137	DPH5	18.857	6.61238	6.73997	14.4361	6.29277	6.75862	0.110145	0.228703	0.418216
NM_001077397	XM_002808266	IRF2BP2	34.4146	25.8839	30.8366	44.9446	27.0047	31.4711	0.263285	-0.182442	0.579192
NM_001077399	XM_001089254	PNKD	20.87	94.4846	93.2508	25.414	78.6868	77.8846	0.246824	0.196954	0.581612
NM_001077400	NA	FER1L5	10.742	41.499	43.8237	9.92601	36.4641	32.6309	0.299712	0.281768	0.222722
NM_001077401	NA	ACVRL1	2.3135	2.99187	1.53408	2.51363	1.37687	1.16146	0.226824	0.437038	0.0654446
NM_001077415	NA	CRELD1	15.7751	47.8473	37.2874	11.4632	37.8584	31.2814	0.00216213	0.324161	0.0852995
NM_001077418	XM_001110508	TMEM231	18.9665	11.3982	17.2678	25.3051	16.5522	20.7153	0.205306	-0.393581	0.164471
NM_001077427	XM_001098791	LYPD1	4.19251	6.36465	4.77366	3.78775	6.55422	4.48771	0.875146	0.0479471	0.780444
NM_001077441	XM_002806023	BCLAF1	51.3935	39.9271	45.4829	53.5155	39.9303	40.2219	0.685576	0.033454	0.75111
NM_001077445	XM_001100171	JADE3	2.41983	1.20559	1.13637	2.92035	1.5147	1.63395	0.0190547	-0.349957	0.166751
NM_001077446	NA	TSEN34	6.50352	15.7689	14.3445	6.31582	14.3212	12.6601	0.187329	0.137112	0.471271
NM_001077447	XM_001087053	PPCS	19.7586	49.0159	36.8617	22.1946	29.7453	30.6722	0.0849622	0.354679	0.174502
NM_001077470	NM_001032896	NR1I3	5.77174	10.385	8.68091	3.29531	10.5549	7.16376	0.364908	0.24118	0.159436
NM_001077484	NA	SLC38A1	33.8139	15.6627	17.7537	55.9932	19.1297	21.4997	0.0243423	-0.523247	0.0648114
NM_001077489	NA	GNAS	298.983	642.269	549.734	374.384	595.558	543.48	0.885411	-0.0215482	0.848887
NM_001077492	XM_001116247	KLK5	8.08071	28.1042	18.3802	4.01575	23.8579	13.5658	0.184013	0.396973	0.122703
NM_001077498	XM_001109457	FAM222B	2.33506	6.06139	6.20945	2.46267	6.42118	6.50514	0.448024	-0.0753474	0.832837
NM_001077501	NA	LRRCC1	4.46284	2.26516	3.25452	5.08205	2.5173	2.79066	0.689755	-0.0577219	0.976121
NM_001077511	NA	TCF19	0.755231	0.960294	1.10213	1.99479	0.939973	1.57712	0.112992	-0.679234	0.0869337
NM_001077516	XM_002803691	SLC39A7	15.3854	39.3252	45.2616	16.6738	39.8255	44.611	0.905777	-0.0163326	0.996476
NM_001077523	NA	AP3D1	28.8034	45.2673	38.5975	22.497	45.4589	44.5105	0.98208	0.00258584	0.719918
NM_001077527	XM_001083176	JRK	6.23511	3.61791	3.9244	5.16273	4.64522	5.23225	0.34779	-0.126518	0.557315
NM_001077619	XM_001087010	UBXN2B	23.3373	14.8962	15.3643	21.1778	16.1842	13.848	0.489855	0.0657492	0.696791
NM_001077620	NA	PRCD	1.25817	1.28916	2.39369	1.70614	2.07725	2.09805	0.514463	-0.251361	0.504865
NM_001077621	XM_001115161	VPS37D	2.8252	6.84631	4.77881	2.855	7.09712	7.00825	0.0832945	-0.231065	0.480313
NM_001077624	NA	ZNF846	4.18042	2.89725	4.00655	4.10811	3.34504	3.78827	0.884692	-0.0203171	0.996167
NM_001077628	NA	APH1A	20.4938	46.2968	54.5483	25.7345	48.6932	51.9394	0.555855	-0.0585785	0.750758
NM_001077663	XM_002803295	URGCP	18.6286	32.6303	28.2966	14.8797	26.5085	23.478	0.00225892	0.294493	0.134367
NM_001077665	NA	AGAP6	5.4513	11.1599	14.1405	5.73944	7.21734	9.38954	0.209121	0.460628	0.136649
NM_001077685	NA	AGAP7P	4.1328	3.26672	5.13161	4.59488	4.08276	5.17462	0.624729	-0.144605	0.581212
NM_001077686	NA	AGAP4	7.44903	13.8802	21.398	7.64473	8.66657	11.4946	0.197489	0.619764	0.0847589
NM_001077693	NA	ECSCR	0.774029	5.60801	1.27875	0.929471	0.866394	1.16016	0.357368	1.37383	0.204485
NM_001077704	NA	MIER1	19.2505	13.2701	14.5624	18.9623	12.336	14.2663	0.489976	0.0472888	0.705604
NM_001077706	NA	ECT2L	9.19643	2.9632	4.82467	10.8057	3.64118	4.6633	0.768983	-0.17014	0.808378
NM_001078171	NA	FAM127A	33.8513	199.729	183.16	30.1166	201.835	172.036	0.714632	0.0448375	0.610149
NM_001078173	NA	FAM127C	6.86102	39.6182	36.4319	6.26151	44.0655	37.0142	0.550888	-0.0750958	0.949067
NM_001078176	XM_002803760	SLC29A1	6.34804	22.3983	20.1754	5.16604	18.9007	15.7046	0.141461	0.298749	0.137025
NM_001078651	NA	TMEM134	5.49775	22.1344	21.8593	7.56747	20.2731	22.5698	0.871712	-0.026543	0.757193
NM_001079512	XM_001103437	TVP23A	8.51765	10.7319	10.3727	6.85526	10.8586	10.1936	0.555662	0.0860298	0.550715
NM_001079514	XM_001099538	UBN1	9.87311	6.99495	8.26254	9.89754	9.08947	9.32267	0.0281768	-0.17185	0.493505
NM_001079520	XM_001092593	DACT1	3.55043	2.98036	2.72272	3.16514	3.90734	3.73713	0.440172	-0.224242	0.38403
NM_001079525	NA	PAICS	27.916	28.8917	24.6495	32.5986	23.2686	28.2789	0.626076	-0.046855	0.980793
NM_001079526	XM_001083355	IKZF2	6.39009	1.07007	2.2332	8.99356	1.80307	2.20173	0.111852	-0.42326	0.100316
NM_001079527	NA	FAM153C	3.20017	18.7928	6.82465	4.76057	9.2876	9.27468	0.3946	0.305204	0.918235
NM_001079529	NA	FAM153B	7.35935	17.6585	16.2611	7.98468	11.3327	9.91805	0.0615519	0.49769	0.0847961
NM_001079530	NA	CFC1B	0.585994	0.580291	0.358998	0.966598	0.967218	0.819308	0.265491	-0.851992	0.138771
NM_001079534	NA	CPEB1	10.1029	10.4397	19.7794	18.6541	18.0073	23.0454	0.104805	-0.566326	0.0162829
NM_001079537	XM_001092941	TRAPPC6B	23.426	18.9012	18.5981	17.4825	15.7775	12.7968	0.00655967	0.403627	0.0476156
NM_001079539	NA	XBP1	32.98	51.6675	34.308	28.2266	38.6925	34.1101	0.0318621	0.235649	0.254161
NM_001079559	NA	HNRNPUL2	40.6928	40.9142	47.0354	36.6482	66.3856	66.5692	0.0231663	-0.398796	0.147955
NM_001079668	XM_001089773	NKX2-1	1.96065	2.72326	3.04971	1.34828	2.94629	2.17684	0.505275	0.257063	0.461512
NM_001079669	NA	TMTC4	7.75918	6.87264	14.594	14.9029	10.6903	15.7446	0.192859	-0.500219	0.0774281
NM_001079670	NA	CAB39L	25.3883	39.2623	13.5919	17.9912	12.7912	13.1364	0.291665	0.833114	0.10347
NM_001079685	XM_001084197	KIAA1191	46.6296	32.9467	34.1663	42.4278	36.0639	36.5217	0.857947	-0.0160291	0.988226
NM_001079802	XM_002800019	FKTN	13.2837	6.19918	9.1418	13.5754	7.29686	8.76124	0.446871	-0.04997	0.874087
NM_001079804	XM_001109980	GAA	8.16483	16.8479	14.2027	7.04617	19.0219	16.9575	0.153671	-0.133771	0.833713
NM_001079809	XM_001105106	TMEM183B	52.353	64.2203	58.8228	41.6883	62.7413	54.4463	0.266441	0.142716	0.378258
NM_001079811	XM_001097877	GLB1	22.706	7.47957	8.35126	19.8457	14.6614	13.9479	0.192151	-0.330412	0.0391339
NM_001079812	NA	DIAPH1	13.0193	12.1737	9.52082	10.3601	13.6017	11.2473	0.919382	-0.0204374	0.971777
NM_001079818	NA	ITGA6	24.9665	14.2768	16.7853	33.5584	14.3635	15.3106	0.422873	-0.174504	0.753107
NM_001079842	XM_001103610	OCIAD1	79.9177	184.487	137.213	77.0663	145.658	112.636	0.106889	0.260117	0.240375
NM_001079843	NA	CASZ1	0.5461	0.618992	0.472454	0.276452	0.60888	0.6422	0.806583	0.100333	0.618704
NM_001079855	XM_001116112	GYG2	2.81631	0.778861	1.05288	2.69295	2.16919	1.96335	0.15896	-0.554304	0.0160946
NM_001079858	XM_001085509	GPR64	0.92631	0.236445	0.431203	1.05656	0.240429	0.537442	0.393785	-0.202719	0.60492
NM_001079862	XM_002799407	DBI	85.7545	236.787	283.657	212.474	215.078	284.596	0.528985	-0.232384	0.329925
NM_001079864	XM_001090106	TAX1BP1	54.8803	37.3968	36.4622	46.7371	38.9899	36.5313	0.407117	0.0745205	0.679533
NM_001079866	XM_001092067	BCS1L	11.4842	28.9352	30.0715	9.53735	26.7896	24.9226	0.168005	0.202739	0.272008
NM_001079871	NA	HAP1	1.97262	5.68124	5.66997	1.11734	6.97567	5.52504	0.928059	-0.0315101	0.542738
NM_001079872	NA	CUL4B	34.6779	16.8164	19.681	32.6816	21.9531	22.1359	0.291633	-0.109175	0.567274
NM_001079877	NA	RASA4	17.1786	8.59096	9.01136	18.8826	7.17715	8.19938	0.817828	0.0218059	0.606477
NM_001079882	NA	PRKD2	1.91341	4.59903	4.69607	2.7993	3.8233	4.70163	0.956165	-0.0148182	0.871378
NM_001079900	XM_001096016	SPACA5B	2.10034	5.52949	13.2376	5.02341	4.10897	4.99586	0.223665	0.562669	0.40321
NM_001079907	XM_001115927	ZNF331	9.99026	11.2171	9.29387	10.8358	9.53074	9.13823	0.690783	0.0479199	0.710032
NM_001079910	NA	LRRIQ1	8.18204	1.71853	2.54676	12.3743	2.46576	3.16248	0.538335	-0.532366	0.530938
NM_001080	NA	ALDH5A1	23.9791	17.1461	13.7666	18.1587	15.3697	14.5563	0.255385	0.191012	0.389382
NM_001080114	NA	LDB3	8.44206	6.83099	14.6001	15.1601	8.24595	12.9972	0.499745	-0.285218	0.357277
NM_001080123	NM_001047152	PRNP	166.836	210.828	182.588	127.371	179.837	152.302	0.0339758	0.285981	0.139007
NM_001080156	XM_001100524	ARHGAP9	1.96876	3.28392	3.5277	1.15853	2.99727	2.5888	0.0162544	0.380553	0.0662568
NM_001080209	NA	TMEM200C	1.61722	1.28618	2.64087	2.21113	3.36292	3.67764	0.0688035	-0.738717	0.0682784
NM_001080378	NA	PACRG	21.3377	33.3377	33.6143	23.7058	40.8577	32.1014	0.550626	-0.130748	0.706091
NM_001080391	NA	SP100	7.52293	3.73697	4.52942	7.99214	2.81202	3.36797	0.440775	0.155892	0.263953
NM_001080392	NA	KIAA1147	31.43	14.6639	18.5913	33.0793	15.5051	20.5842	0.4555	-0.0966797	0.765816
NM_001080393	XM_001082255	GXYLT2	4.2991	3.15266	3.83015	8.81324	3.55202	3.33848	0.317923	-0.477096	0.343903
NM_001080394	NA	SPIDR	9.1503	6.06504	5.16502	8.8385	4.72428	5.133	0.301767	0.124467	0.461168
NM_001080395	XM_001111343	AATK	9.77742	16.9488	41.7693	21.231	35.4735	55.1877	0.21183	-0.708026	0.0190803
NM_001080396	NA	FAM155A	5.33259	0.847604	1.08289	4.31536	3.01107	2.23232	0.267823	-0.396241	0.0139754
NM_001080397	XM_001118297	SLC45A1	2.99268	6.86783	7.80431	2.56318	9.84775	6.54067	0.625709	-0.101441	0.957044
NM_001080398	NA	KIAA0368	46.926	24.887	24.7562	37.9543	29.8227	24.4501	0.650635	0.0663732	0.813351
NM_001080400	XM_001082322	PLIN4	3.48485	15.9336	11.5536	4.02149	7.62817	6.35766	0.275331	0.782385	0.263865
NM_001080404	NA	ZNF878	0.861248	0.573357	0.780689	1.41928	0.581849	0.61835	0.403594	-0.241784	0.792014
NM_001080406	NA	C12orf71	1.60049	0.068195	0.125399	1.87536	0.0602936	0.18575	0.626112	-0.241774	0.622987
NM_001080408	NA	PROX2	1.79834	1.06794	0.999321	1.0017	0.98153	0.791085	0.0768505	0.478561	0.156949
NM_001080410	XM_001103806	FBXO41	19.9552	18.288	15.2912	8.84266	24.4196	17.6728	0.837603	0.0718065	0.569299
NM_001080411	NA	ZNF433	4.86966	2.49786	1.76648	5.17022	1.70136	1.70953	0.466508	0.0900826	0.440152
NM_001080412	XM_002802979	ZBTB38	20.8476	6.34465	8.83882	21.216	8.73038	9.82776	0.00906256	-0.142587	0.410793
NM_001080414	XM_001089462	CCDC88C	23.8099	31.0002	31.4292	11.9102	28.4941	26.7797	0.193278	0.360229	0.154765
NM_001080415	XM_001107114	U2SURP	27.1342	20.7488	24.7868	29.2253	19.8425	20.8153	0.440442	0.0564109	0.644774
NM_001080417	XM_001102645	ZNF629	5.6064	6.02062	6.00094	5.06202	6.31143	6.60864	0.700144	-0.0286957	0.971151
NM_001080418	NA	DLGAP3	26.8178	23.0943	13.8567	9.33247	34.134	25.5458	0.791963	-0.114002	0.949262
NM_001080419	XM_002800621	UNK	4.45273	10.0106	13.5617	5.40917	12.4255	14.5332	0.378078	-0.207848	0.368162
NM_001080420	NA	SHANK3	16.8334	33.595	34.5118	12.3874	38.7653	37.4066	0.602063	-0.0601932	0.746412
NM_001080421	NA	UNC13A	31.5751	21.6718	17.6984	16.8923	28.9984	21.2487	0.815899	0.0795445	0.796849
NM_001080423	XM_001090379	GRIP2	3.39991	7.33682	6.69974	2.85845	8.33242	5.88852	0.931894	0.0298519	0.757502
NM_001080424	XM_001110616	KDM6B	2.11685	5.38692	4.88804	1.90316	5.88724	6.05986	0.439416	-0.160527	0.757499
NM_001080425	NA	BEX4	209.676	424.996	357.18	164.95	375.129	317.375	0.157624	0.210064	0.228271
NM_001080427	NA	THSD7B	1.37786	0.913189	0.52597	1.66189	0.624992	0.728176	0.593328	-0.0980179	0.892318
NM_001080430	NA	TOX3	2.2275	4.01063	2.88965	2.37898	5.22857	4.90941	0.0246986	-0.45555	0.119609
NM_001080431	NA	SLC45A4	4.25889	1.82584	1.72823	3.02467	2.33009	2.13312	0.846705	0.0613115	0.918915
NM_001080432	XM_001092038	FTO	59.7674	28.6649	37.3324	65.9779	40.4575	47.9735	0.00553078	-0.296028	0.16771
NM_001080433	XM_002808042	CCDC85A	8.62566	4.85383	2.73728	5.8134	6.21596	4.29659	0.97634	-0.00967953	0.649832
NM_001080434	NA	LMTK3	12.4398	28.2936	21.1752	6.46317	31.7713	26.77	0.800809	-0.070398	0.564194
NM_001080435	XM_001082027	WHAMM	6.35222	3.1312	4.01198	6.61244	3.68173	4.28515	0.111396	-0.111455	0.664528
NM_001080436	NA	WTIP	1.83217	4.22879	3.20547	1.77501	4.26436	3.51962	0.912069	-0.0448471	0.99278
NM_001080437	NA	SNED1	4.05684	7.83445	9.72852	6.39187	7.38549	7.96223	0.978729	-0.00797146	0.821752
NM_001080441	NA	TTC36	0.616833	1.00346	0.934676	0.480064	1.23893	1.20779	0.663223	-0.19601	0.788123
NM_001080446	NA	C11orf94	1.86525	3.06853	2.78537	2.13201	1.4292	1.91598	0.329385	0.495004	0.216613
NM_001080447	NA	TTLL8	2.67048	0.442909	1.44354	3.54135	1.25477	2.05879	0.378272	-0.589078	0.241497
NM_001080448	NA	EPHA6	30.2836	1.35594	1.16629	18.7456	2.35273	2.08187	0.224299	0.501055	0.362005
NM_001080449	XM_002808501	DNA2	3.4043	1.50756	2.27904	4.72988	1.2788	1.98048	0.389116	-0.151872	0.943106
NM_001080450	XM_001091339	BEND3	0.785055	0.596364	0.474816	0.933808	0.443514	0.469401	0.959165	0.00741123	0.719486
NM_001080452	XM_002801040	GPR108	8.36356	20.6404	21.5658	10.5015	18.46	19.7402	0.74394	0.0543009	0.892956
NM_001080453	NA	INTS1	11.3547	13.7074	15.3714	8.77804	17.7749	15.8017	0.558262	-0.0669686	0.942361
NM_001080454	XM_001118353	ACSM4	2.54156	0.0844454	0.175265	3.59981	0.166611	0.29547	0.0689087	-0.536071	0.0598957
NM_001080455	NA	SLC35F4	3.39015	5.14617	4.5003	3.0579	3.88224	3.4948	0.211275	0.321149	0.205422
NM_001080457	XM_001116118	LRRC4B	22.791	40.3137	32.0505	15.7931	57.3452	48.2156	0.129986	-0.350867	0.467805
NM_001080462	NA	TMEM202	0.886381	0.426946	0.705335	1.31473	0.58198	0.739312	0.284355	-0.384963	0.409469
NM_001080463	NA	DYNC2H1	29.4805	5.68456	6.21388	28.3104	5.00906	6.05717	0.784039	0.0715563	0.558157
NM_001080464	NA	ASPG	0.135493	1.01244	1.0959	0.0187526	0.798288	0.572862	0.160684	0.690985	0.0565778
NM_001080466	NA	BTBD17	1.39199	6.34982	4.33727	1.47535	4.44244	4.52251	0.572009	0.210347	0.491423
NM_001080467	XM_001090434	MYO5B	4.23018	1.19179	0.762378	5.11319	0.534237	0.511331	0.994821	0.0059812	0.186809
NM_001080469	XM_001111140	FBXO46	2.30399	5.53032	4.85714	2.29399	5.48483	5.44495	0.403908	-0.0592762	0.920584
NM_001080470	XM_002801732	ZNF697	6.65556	2.03433	1.83135	4.62966	1.89727	1.86507	0.107315	0.326216	0.311162
NM_001080471	NA	PEAR1	0.462993	1.7404	1.47764	0.248782	1.39202	1.30076	0.0223608	0.323531	0.0905018
NM_001080477	XM_001091761	TENM3	22.8247	6.25658	6.0168	15.6827	8.21173	6.92162	0.544893	0.187714	0.958423
NM_001080478	XM_002808423	LRRC14B	1.01605	6.55167	3.80174	0.501307	5.22668	4.71222	0.816596	0.123012	0.490591
NM_001080479	XM_001101425	ARHGEF28	1.30249	0.20004	0.37273	2.34618	0.355026	0.497681	0.109974	-0.770476	0.022172
NM_001080480	XM_001098322	MBOAT1	2.76381	2.16632	2.64982	3.71774	2.60694	2.88052	0.45925	-0.280261	0.569348
NM_001080481	XM_001085248	USP45	7.26394	2.68158	4.05508	8.15865	2.95579	3.7664	0.569622	-0.087967	0.866846
NM_001080484	NA	KIAA1751	6.16872	3.55353	7.91443	5.86639	4.92128	7.43497	0.897627	-0.0471523	0.838578
NM_001080485	NA	ZNF275	9.62945	5.58134	9.80473	14.0545	9.11212	11.7172	0.0165524	-0.479733	0.0352983
NM_001080487	XM_001117810	PABPN1L	0.900877	4.75724	3.6219	0.841481	3.55458	3.9995	0.45473	0.144502	0.604083
NM_001080491	XM_001082977	USP6NL	7.41677	3.1435	5.40176	13.7146	3.82685	5.84705	0.119564	-0.551152	0.145786
NM_001080492	NA	PRSS54	4.35481	1.38301	1.83046	5.26091	1.31216	1.91995	0.733172	-0.16631	0.873929
NM_001080493	XM_001107971	ZNF823	6.16694	0.778664	1.38202	7.67853	1.18848	1.64433	0.0233994	-0.335971	0.161833
NM_001080495	NA	TNRC18	7.99258	8.30758	7.75403	6.36277	11.1535	10.6743	0.201719	-0.228927	0.476622
NM_001080496	XM_001084588	RGP1	10.2923	1.47046	2.32281	10.3863	3.37848	4.02107	0.0605783	-0.336516	0.0140868
NM_001080500	XM_001083194	VWC2L	1.63484	0.0350672	0.140176	1.66974	0.288568	0.273545	0.528628	-0.302189	0.0687859
NM_001080501	XM_001118408	TMEM223	6.56601	14.1708	11.2423	6.94835	10.6051	10.2156	0.0830007	0.20365	0.405647
NM_001080503	NA	CCDC159	7.69957	18.6375	26.8558	12.3092	21.328	26.6035	0.407382	-0.179504	0.313726
NM_001080505	XM_001098929	SHISA3	1.27256	3.31299	0.172246	0.0686707	0.119749	0.0771416	0.173202	4.16318	0.00158098
NM_001080506	XM_001082839	TMEM150C	5.30128	1.50094	1.89472	3.32471	3.08009	3.19519	0.636911	-0.142523	0.178423
NM_001080508	XM_001086401	TBX18	0.728936	0.316189	0.268599	1.20165	0.373166	0.2423	0.151889	-0.46799	0.438614
NM_001080511	NA	CLEC2L	4.81649	18.3759	14.0004	3.68553	15.5948	8.0358	0.122062	0.445271	0.067495
NM_001080512	XM_001097455	BICC1	4.28685	0.285757	1.35876	5.51445	0.874525	1.06706	0.579341	-0.330043	0.291898
NM_001080517	NA	SETD5	19.049	13.6242	18.3495	19.9129	17.34	18.759	0.135411	-0.134597	0.58858
NM_001080519	NA	BAHCC1	2.28761	4.50487	5.13554	2.58213	6.1045	6.63602	0.0130972	-0.361311	0.177099
NM_001080522	XM_002804019	CC2D2A	15.7052	7.25716	7.75184	15.4036	7.39451	7.88014	0.993813	0.00168802	0.924975
NM_001080524	NA	C16orf90	2.3552	1.04022	1.42967	2.05533	1.59689	2.157	0.380183	-0.267789	0.339012
NM_001080529	NA	WIPF3	4.15526	5.21785	5.50089	2.58303	7.65169	5.40822	0.834375	-0.072718	0.841635
NM_001080530	NA	SNX29	13.0719	7.72394	9.70451	19.0823	8.18364	13.0765	0.0737518	-0.403474	0.147626
NM_001080533	NA	UNC119B	18.2125	12.6405	17.4861	21.5764	15.6464	22.6102	0.427465	-0.307754	0.486269
NM_001080534	NA	UNC13C	8.73666	8.96855	4.36607	5.95428	10.0372	11.116	0.538357	-0.296518	0.526679
NM_001080537	NA	SNTN	14.3609	3.36624	3.98225	14.3895	3.32902	4.84504	0.404827	-0.0556785	0.808421
NM_001080538	XM_001100959	AKR1B15	6.95649	5.51889	4.73628	3.97968	11.7286	8.86386	0.203006	-0.513635	0.234098
NM_001080538	XM_001118960	AKR1B15	6.95649	5.51889	4.73628	3.97968	11.7286	8.86386	0.203006	-0.513635	0.234098
NM_001080539	NA	CCDC150	0.530807	0.237089	0.857595	1.66843	0.382063	0.801403	0.200145	-0.811044	0.0971965
NM_001080541	XM_002808444	MGA	22.7613	3.87267	4.95169	24.9989	4.68397	5.29752	0.0618668	-0.147275	0.53325
NM_001080542	NA	FBF1	10.2388	18.8904	18.6788	8.73658	20.1951	17.4145	0.794112	0.0448027	0.638519
NM_001080543	XM_002801025	CACTIN	4.75739	8.74371	8.76187	3.19034	11.9779	10.4611	0.199051	-0.20315	0.929646
NM_001080545	NA	PPP1R1C	0.484984	1.09598	1.71607	0.795841	1.95795	2.04183	0.302595	-0.54055	0.154994
NM_001080546	NA	TMEM218	3.15578	6.03688	7.60764	4.10211	8.6424	8.44827	0.078231	-0.335086	0.184077
NM_001080551	XM_001105334	C9orf84	1.58171	0.0106786	0.0464637	1.93861	0.0515257	0.0608481	0.407691	-0.323629	0.103142
NM_001080556	NA	WDR16	17.7533	30.8693	30.4634	17.8825	21.3772	25.6978	0.620309	0.283927	0.677139
NM_001080745	NA	DGKG	15.6869	7.34775	7.19778	22.8538	10.985	10.4228	0.0654571	-0.549957	0.0295287
NM_001080792	NA	C15orf57	14.7239	24.5539	24.4938	9.39914	23.9458	18.0165	0.111657	0.312229	0.0739087
NM_001080821	XM_001109018	ZNF799	7.43166	5.92903	6.40977	6.49432	6.05448	5.04982	0.132289	0.167885	0.374559
NM_001080824	NA	TRABD2A	0.858142	0.540711	0.601398	0.811725	0.266353	0.405105	0.344605	0.431484	0.26102
NM_001080825	NA	TMEM120B	25.0966	19.9587	16.459	18.4937	19.54	16.2108	0.271548	0.181444	0.384068
NM_001080826	XM_001094718	SGK223	7.21004	5.39353	6.8623	4.64003	9.96277	8.94646	0.30983	-0.274735	0.460448
NM_001080836	XM_001088746	MEIG1	3.46853	6.25453	5.5922	3.97325	5.54511	6.28563	0.767586	-0.0453176	0.982305
NM_001080849	XM_001117966	DNLZ	7.51663	25.4093	15.4242	5.24284	19.686	14.1029	0.0470116	0.308867	0.130612
NM_001080850	XM_001086113	CCDC30	19.0723	13.3891	16.1453	15.6398	12.8302	13.4831	0.514244	0.212383	0.36423
NM_001080851	NA	DMRTC1B	1.65694	2.85518	3.93484	0.627641	3.89984	3.90045	0.99427	0.00325214	0.529172
NM_001080955	NA	PLAGL1	3.13337	5.1536	4.68495	2.10176	4.44324	3.3998	0.174536	0.383378	0.0682712
NM_001080975	XM_002808517	REPS2	39.0586	19.0261	19.1609	21.1036	19.7118	18.7655	0.205747	0.374602	0.287554
NM_001080976	XM_002803924	DSE	2.15372	1.01967	1.59156	3.28467	1.46966	1.31898	0.132997	-0.350021	0.310082
NM_001080978	NA	LILRB2	1.65713	2.16331	3.05661	1.38936	1.72341	2.44148	0.063484	0.308197	0.19216
NM_001080997	XM_001109507	RTBDN	0.195605	0.770995	0.757246	0.299431	0.831234	0.477474	0.766745	0.100239	0.878275
NM_001081004	NA	COMMD5	7.88652	20.1781	16.93	7.84189	15.2514	16.9178	0.197381	0.169352	0.438798
NM_001081472	NA	SPATA1	20.5021	2.82744	4.52803	16.7232	3.67414	3.67414	0.209605	0.210743	0.616176
NM_001081550	XM_001086217	THOC2	17.9237	6.13516	8.06288	19.4361	7.43589	8.63319	0.0555582	-0.144482	0.551463
NM_001081559	XM_001094527	CPSF4	12.843	21.8125	21.111	10.2832	21.8591	21.7956	0.481118	0.0481013	0.581223
NM_001081562	NA	DMPK	9.12402	59.1478	43.2405	5.19968	35.8043	39.1736	0.0326219	0.475931	0.00947376
NM_001081676	XM_001099096	SCN3A	35.4728	10.6949	9.28693	19.419	11.2264	9.96594	0.240059	0.449427	0.472752
NM_001082486	XM_001092222	ACD	2.59761	8.63088	7.86712	2.56636	7.42003	7.30045	0.29297	0.143568	0.514207
NM_001082488	NA	DHRS4L1	3.19166	6.82152	7.81163	5.97839	4.65204	5.76298	0.717787	0.12077	0.790987
NM_001082534	XM_001101581	CA10	4.37575	2.45166	3.58607	5.16937	4.10882	4.26437	0.112107	-0.379047	0.192234
NM_001082537	NA	TCTN1	18.2759	20.1275	16.1948	18.9487	12.7685	14.2295	0.436889	0.248891	0.205105
NM_001082575	NA	RBFOX3	19.4705	44.8731	39.8926	7.63237	59.4638	35.4993	0.946058	0.0228887	0.315762
NM_001082579	NA	RBFOX2	52.3933	28.878	27.2369	36.8493	33.9212	29.5454	0.625797	0.113254	0.72831
NM_001082619	XM_001107327	PIH1D2	17.8237	14.0988	16.9775	20.7166	13.3845	17.508	0.833908	-0.0777928	0.957095
NM_001082959	NA	SCARB1	26.7004	65.8382	65.2154	18.8278	67.3304	56.0089	0.30805	0.150089	0.231413
NM_001082969	NA	C11orf57	13.6951	14.2913	13.1235	13.3023	13.8339	12.9708	0.610647	0.0356318	0.761188
NM_001083111	XM_001107290	GNRH1	1.48754	1.38931	1.99109	2.20408	2.13336	2.20797	0.036771	-0.427172	0.171402
NM_001083113	NA	ZGPAT	7.00549	44.1706	28.2085	6.22854	27.7967	33.833	0.330007	0.226335	0.320755
NM_001083330	XM_002798239	ZNF133	3.62126	3.34677	3.74926	3.73847	3.74459	3.93017	0.246199	-0.0907673	0.811808
NM_001083589	XM_001094919	E2F5	10.4942	11.1392	8.42037	10.3966	8.34655	8.25303	0.299457	0.154791	0.421034
NM_001083590	XM_001088228	TMEM214	5.75505	13.4338	14.6006	6.75484	12.9159	14.243	0.955576	-0.00530011	0.959102
NM_001083600	NA	NAA60	12.8673	19.7242	17.9799	9.26665	23.8291	23.087	0.331671	-0.151805	0.915445
NM_001083602	NA	PTCH1	11.8908	9.17665	10.0256	10.9301	12.6173	12.3604	0.245997	-0.207704	0.391827
NM_001083617	XM_001102620	RB1CC1	39.0775	14.318	14.7911	33.8455	16.1079	16.1482	0.628132	0.0448059	0.99519
NM_001083620	NA	GRIA2	184.31	91.0408	86.2693	137.471	89.625	86.2489	0.349885	0.206724	0.470522
NM_001083885	XM_001096493	DFNB31	2.92711	9.37988	7.97896	2.7103	6.5883	6.77915	0.501165	0.335415	0.447635
NM_001083896	NA	SEBOX	0.601268	2.80803	0.744947	1.02917	1.68907	0.635065	0.663117	0.309002	0.753947
[truncated: 14,588 more rows]
