# Supplementary material for: Transcriptome Response and Spatial Pattern of Gene Expression in the Primate Subventricular Zone Neurogenic Niche After Cerebral Ischemia
Source: Front Cell Dev Biol. 2020 Dec 3;8:584314. doi: 10.3389/fcell.2020.584314 (PMC7744782; doi:10.3389/fcell.2020.584314)
Supplement: Supplementary file 8 [file Table_3.xlsx]

## Sheet: SVZa-DE-UP genes
Table S3. Genes differentially expressed in SVZa after ischemia.
Refseq_human	Refseq_macaca	Human_symbol	Monkey1.sham	Monkey2.sham	Monkey3.sham	Monkey1.ischemia	Monkey2.ischemia	Monkey3.ischemia	paired.t.test.pvalue	log2FC(sham/ischemia)	DESeq.pvalue
NM_000057	XM_001097543	BLM	7.1309	3.28859	4.0864	11.3339	4.62483	5.25734	0.00940817	-0.54852	0.0348205
NM_000153	NM_001044262	GALC	17.0199	5.24416	9.94555	24.7665	9.23157	12.8197	0.0106868	-0.539565	0.015491
NM_000164	NA	GIPR	0.372689	0.512338	0.848775	0.289397	1.52296	1.61466	0.0495333	-0.983016	0.0228783
NM_000165	XM_001109617	GJA1	169.6	160.528	209.457	297.151	209.716	269.35	0.0428854	-0.524609	0.0369924
NM_000398	NM_001172169	CYB5R3	21.662	53.1657	53.6536	29.57	80.8246	85.5026	0.00108939	-0.608537	0.0135599
NM_000496	NM_001122894	CRYBB2	2.79301	1.2192	3.42164	4.57397	2.73876	5.87685	0.0139395	-0.827216	0.00503241
NM_000590	XM_001110897	IL9	3.08017	1.55998	3.7902	6.20373	4.10382	4.82031	0.00360883	-0.843544	0.0164344
NM_000599	XM_001087664	IGFBP5	25.467	21.298	25.0672	44.3267	35.4634	50.8751	0.0030674	-0.863173	0.00018297
NM_000937	XM_001118060	POLR2A	25.4115	1.64368	3.53068	29.0591	8.11152	10.0895	0.00330848	-0.62776	1.93452e-05
NM_001001391	XM_001115359	CD44	4.30549	4.41044	6.95505	30.0145	9.42724	14.574	0.0319483	-1.78529	0.00842538
NM_001001994	XM_001098446	GPM6B	418.196	146.443	249.256	651.441	285.329	370.223	0.000684252	-0.683336	0.00152501
NM_001002029	XM_001117272	C4B	22.5688	7.56865	32.5708	72.3956	31.6416	34.3812	0.0477238	-1.14231	0.0132584
NM_001002266	NA	MARCH8	13.9858	3.06866	7.35424	23.2914	7.01053	10.7166	0.0416591	-0.748879	0.0035031
NM_001002292	NA	WLS	51.8165	23.0678	38.9504	79.3	50.1699	56.1135	0.0343243	-0.705128	0.00543913
NM_001003715	XM_001098200	RECQL5	6.73368	3.36376	5.13012	8.93203	6.86676	6.93568	0.000873804	-0.578196	0.0127299
NM_001005210	XM_001103585	LRRC55	5.91015	0.814716	2.20624	10.9217	2.91437	5.44732	0.010812	-1.11045	1.78066e-05
NM_001005361	XM_001103119	DNM2	15.4821	19.807	32.3516	31.1305	29.9183	43.2799	0.040029	-0.625172	0.00382793
NM_001007098	NA	SCP2	14.0819	4.83723	7.84009	19.1598	10.3922	10.7007	0.000699301	-0.589053	0.00721534
NM_001007532	NA	STH	11.3359	6.98759	10.4091	14.8063	14.0509	15.8566	0.001838	-0.638027	0.0156667
NM_001007537	XM_002800684	C1QTNF9B	2.87558	6.00473	8.78653	3.87432	10.7172	11.6287	0.0339057	-0.569636	0.0330992
NM_001008410	XM_002799411	STEAP3	1.87612	0.606286	1.21673	4.03091	1.66371	2.91563	0.00390549	-1.21886	7.21331e-06
NM_001008657	NM_001039952	TCOF1	4.6582	1.26634	2.10992	4.28864	3.73802	3.52822	0.0368437	-0.524226	0.00404032
NM_001008699	NA	IL4R	2.6642	0.384302	1.17652	3.15268	2.26261	3.05973	0.00210474	-1.00426	6.37786e-05
NM_001008737	NA	LOC401052	0.115856	1.0631	0.0754158	0.923296	2.65327	1.72594	0.0268867	-2.07971	0.00189692
NM_001009997	NA	C10orf62	1.01414	0.309725	0.708922	2.45032	0.571156	1.04636	0.0441505	-1.0008	0.0251146
NM_001010933	XM_001108226	HGF	0.51606	0.0933462	0.165999	1.76905	0.300274	0.259501	0.0480727	-1.58658	0.00660898
NM_001012722	XM_001086190	RGR	0.180214	0.364327	0.429119	2.57291	0.867112	2.72018	0.0221559	-2.66149	2.76714e-05
NM_001014834	XM_001085295	PAK4	3.28903	8.20007	10.11	4.9319	15.5086	17.8363	0.00393135	-0.825495	0.00177048
NM_001017927	XM_001083237	C2orf76	5.19706	5.30646	7.49477	7.83438	7.50466	10.5095	0.00746004	-0.522221	0.0481759
NM_001018070	XM_001117930	CORO1B	10.1427	16.4393	22.8355	16.2747	27.9395	33.1964	0.0113201	-0.647511	0.00597602
NM_001018115	NA	FANCD2	2.64642	2.05746	1.10433	4.87405	4.92204	3.96282	0.00294408	-1.2442	0.000478143
NM_001024075	XM_001094746	HNMT	29.0579	13.6771	20.3863	29.1732	25.2518	36.3247	0.0470161	-0.523767	0.015587
NM_001025247	XM_001082212	TAF5L	5.43173	2.49471	3.94033	7.94809	5.39803	4.38965	0.00453215	-0.579733	0.0134868
NM_001029864	XM_001094820	KIAA1755	2.47468	1.7232	1.71101	3.72782	2.44726	4.69646	0.0362779	-0.879596	0.00184434
NM_001031720	XM_001083273	GSTCD	6.07906	0.397416	1.61887	9.16367	1.61152	2.45524	0.00194619	-0.708694	0.000138829
NM_001031801	NA	LIMK2	5.48346	2.93814	5.30272	9.04861	4.89482	6.43367	0.0102743	-0.570214	0.0223482
NM_001032278	XM_001114445	MMP28	1.72408	0.672429	1.07086	4.76269	1.53498	3.37269	0.007672	-1.47973	6.36261e-05
NM_001033083	XM_002805707	PBLD	17.7785	9.10797	12.8333	22.5807	15.4847	20.0149	0.000687013	-0.548191	0.0156239
NM_001033554	NA	SPECC1	12.559	0.78988	3.51758	25.1954	3.29826	6.32061	0.0343033	-1.04552	0.000463878
NM_001033723	XM_001091305	ZNF704	11.4029	0.736896	1.56612	18.8228	2.38323	3.45958	0.00575108	-0.847697	9.84314e-07
NM_001037162	NM_001171952	ACOT6	1.10449	1.76472	2.02981	3.0686	3.98821	3.90809	5.11036e-05	-1.16233	0.000142085
NM_001039508	NA	SIRPG	3.672	0.945654	1.62958	3.7718	4.01179	3.09471	0.0341585	-0.800165	0.00138251
NM_001039771	XM_001114278	CBLN3	0.53268	0.69298	1.34204	0.812366	1.92687	2.48531	0.0302683	-1.02483	0.00109056
NM_001039938	NA	INTS6	10.3073	0.500905	1.78424	15.3204	1.9616	2.30438	0.0181655	-0.637294	0.00156514
NM_001040109	NM_001032807	MLN	0.728578	0.831601	0.625523	0.579627	2.5707	1.7702	0.0401853	-1.17072	0.0304554
NM_001040168	XM_002803190	LFNG	4.3153	3.12559	3.88244	5.59707	6.97203	6.18555	0.00513762	-0.72795	0.00505518
NM_001040261	NA	DCLK2	41.0243	29.5435	28.2847	53.1113	45.4538	41.7517	0.000429631	-0.50534	0.0271132
NM_001040616	XM_001083049	LINS	7.32689	3.74502	4.53648	7.52576	17.977	12.0709	0.00710552	-1.2674	1.46639e-06
NM_001042417	NA	RUFY2	18.6133	4.88612	8.80319	25.8772	11.1856	16.3156	0.000551968	-0.724606	0.000380964
NM_001042429	NA	FAM98B	21.8211	9.64158	12.8003	28.2515	19.1792	20.7924	3.48465e-05	-0.624159	0.00420979
NM_001042474	NA	ZNF565	4.45586	1.28112	2.96992	8.79556	4.12421	4.76866	0.0103324	-1.02258	0.00453101
NM_001042519	XM_002798947	C2orf88	6.93451	3.37121	5.79421	10.5846	4.61228	7.70703	0.0321893	-0.508541	0.0446364
NM_001044369	XM_001087997	FAM69C	4.09922	2.54513	3.80293	4.70578	7.58967	7.86496	0.001557	-0.948397	0.000547474
NM_001048183	XM_001113123	PHACTR4	3.95797	0.719904	2.02848	5.10444	1.88582	3.57127	0.0102976	-0.655217	0.00293014
NM_001076682	XM_001083366	NCAM1	76.2093	18.1296	52.7273	111.028	58.5116	80.5218	0.0151972	-0.765815	0.000456514
NM_001076778	NA	FAM107A	92.219	150.197	265.011	254.485	290.61	235.006	0.0305554	-0.620463	0.00457674
NM_001080472	XM_001082092	FITM2	4.62486	1.85372	3.46353	4.61623	5.02698	5.94956	0.0146466	-0.649252	0.00949604
NM_001080482	NA	C9orf172	2.05515	3.65364	2.69516	1.44326	8.12264	7.58892	0.0247655	-1.02947	0.0189506
NM_001080497	NA	MEGF9	18.7049	9.70503	17.3796	35.9505	14.4787	22.4971	0.0368696	-0.671419	0.00646712
NM_001080509	XM_002798528	TSPAN11	3.95248	2.74034	5.58261	9.22808	4.39212	8.43044	0.00808329	-0.845047	0.000457218
NM_001080515	XM_001118363	FAM163B	2.53025	2.13001	2.32068	3.46495	6.94717	4.54407	0.0187783	-1.09925	0.00164428
NM_001093725	NA	MEX3A	1.44319	1.43648	1.25045	1.95283	2.37056	3.02519	0.0375728	-0.831285	0.0193562
NM_001100600	NA	MMD2	7.27181	4.25409	3.15311	7.42157	9.08038	8.81374	0.0478188	-0.786277	0.00837033
NM_001101663	NA	NBPF11	19.4757	6.60273	10.8376	27.2058	17.4287	14.2535	0.00496554	-0.673725	0.0116962
NM_001102371	XM_001084339	FOXRED2	3.64252	0.400474	1.3841	4.49323	3.35635	3.89942	0.00181182	-1.11428	2.25317e-05
NM_001102371	XM_001119539	FOXRED2	3.64252	0.400474	1.3841	4.49323	3.35635	3.89942	0.00181182	-1.11428	2.25317e-05
NM_001105521	XM_002805866	JAKMIP3	4.91758	1.02498	2.26564	6.27564	3.5735	4.09077	0.00776258	-0.764086	0.000895762
NM_001105568	XM_001096670	KIF13A	14.0935	2.40369	3.97038	19.932	4.47427	6.41767	0.00466858	-0.590711	0.00265845
NM_001109809	XM_002808376	ZFP57	1.17288	0.525273	0.670204	2.16258	0.994885	1.14581	0.0342125	-0.86155	0.0223645
NM_001110503	XM_002804735	TMEM87A	15.7204	2.24254	5.01981	25.9753	5.92214	9.37104	0.0125689	-0.844487	3.15688e-05
NM_001110556	XM_001091073	FLNA	12.3669	14.8601	16.9539	25.0249	17.3965	20.1706	0.0265029	-0.502555	0.0336391
NM_001113491	XM_001116653	SEPT9	5.654	1.30749	2.80108	6.55022	4.91972	6.02041	0.019444	-0.841227	0.00203054
NM_001114106	XM_001104696	SLC44A3	2.82546	3.72148	5.40526	7.50331	5.43229	6.36467	0.0256885	-0.691345	0.0337412
NM_001115	XM_001084919	ADCY8	2.32824	1.92038	0.938501	5.94904	2.97555	3.25565	0.000519131	-1.23153	4.73708e-07
NM_001122674	NA	ABCD3	24.9397	4.19317	11.1495	39.7453	9.84677	18.7563	0.011635	-0.762755	0.00032853
NM_001127258	NA	HHIPL1	3.33622	1.00985	2.01265	3.88234	3.12971	3.5107	0.00190439	-0.726704	0.000656136
NM_001127487	NA	FLNC	5.85309	3.47022	6.89021	14.195	7.92261	13.9978	0.00848831	-1.15542	0.00438838
NM_001127501	XM_001109717	ALPL	1.51805	3.51383	2.68162	3.44733	4.51568	3.57955	0.00439886	-0.581505	0.0139544
NM_001130060	NA	ATF7	5.46074	1.99527	3.93414	10.4822	4.30088	6.27766	0.00550263	-0.886771	0.000487132
NM_001134999	XM_001082931	FERMT2	29.3228	20.7903	29.8041	53.8519	27.6347	35.2654	0.0140963	-0.546868	0.0325265
NM_001135111	XM_001117122	KCNK17	1.32063	0.358881	0.62438	1.49308	1.56506	1.19473	0.0281223	-0.884365	0.00193141
NM_001135178	XM_002800908	ZNF397	6.73789	2.18514	4.28364	12.6688	4.08185	6.33756	0.0130068	-0.805887	0.00118398
NM_001135180	NA	ZDHHC3	4.2901	3.83423	5.97782	7.11759	6.65334	7.97026	0.014109	-0.624516	0.00744013
NM_001135726	NA	HMBOX1	14.3713	0.613125	1.61968	23.0304	1.43344	2.48431	0.0380605	-0.698645	0.00078139
NM_001135862	NA	PHF21B	0.977244	0.919436	1.36917	1.75174	1.82565	1.96896	0.011876	-0.764078	0.0373764
NM_001136008	XM_001093807	FXYD3	0.398844	0.849292	2.96714	2.23357	2.30819	3.82617	0.0317597	-0.989245	0.000896034
NM_001136269	XM_002799002	DAZAP2	14.8013	20.0786	36.2117	24.2573	42.2705	53.7026	0.00230956	-0.758049	0.000825571
NM_001142593	NA	ITPK1	30.1986	42.2037	56.488	40.4281	73.9329	83.7276	0.0307411	-0.620001	0.0101238
NM_001142610	NA	ULK2	21.7733	5.64268	8.68844	25.5311	11.2544	14.606	0.000664299	-0.509354	0.00513284
NM_001142644	XM_001111587	SPHKAP	5.88976	2.10058	1.57698	9.20673	3.45308	2.74026	0.0121389	-0.686749	0.00522345
NM_001142763	XM_001098443	PCDH15	4.72234	0.219053	0.405932	6.5547	0.810563	0.597706	0.0467517	-0.574489	0.000436058
NM_001143808	NA	BDNF	1.18648	0.270187	0.876179	2.17723	0.776613	0.979034	0.0102638	-0.753492	0.0492188
NM_001143826	XM_001103596	MAPRE2	64.9948	40.442	57.2838	76.5484	71.5001	83.7307	0.0193367	-0.510354	0.0207294
NM_001144059	NA	NTM	19.5877	6.37016	8.41963	22.7706	15.7269	14.3583	0.00210605	-0.6206	0.00122537
NM_001144761	NA	TLE2	1.30593	7.7381	5.38248	2.18984	11.5869	9.71868	0.00730084	-0.703655	0.00335766
NM_001144776	XM_001110714	ELAVL4	5.06246	1.40457	1.67088	6.83141	3.7602	2.69187	0.0124265	-0.706904	0.00460678
NM_001144919	NA	FGFR2	44.818	11.5232	26.6785	70.0862	23.9217	34.7894	0.0243437	-0.633578	0.00836029
NM_001145250	NA	SP9	2.42528	2.3068	2.01465	2.12045	4.9003	4.84306	0.0420524	-0.814306	0.0302534
NM_001145312	NA	ETV3	4.52042	0.865414	2.00675	4.98748	3.20799	3.71223	0.00525194	-0.687745	0.000361564
NM_001145527	NA	EHMT1	8.26015	3.13818	4.8123	9.58579	5.7529	7.90282	0.00356627	-0.519764	0.016104
NM_001145541	XM_002799590	TCP11L1	11.891	1.35583	2.68912	17.2047	3.02902	4.44165	0.0171987	-0.630781	0.00108251
NM_001145903	NA	C2	3.17808	3.53299	5.1244	11.7639	7.27982	7.85646	0.016824	-1.1845	0.0104285
NM_001146	XM_001088871	ANGPT1	11.1354	5.05338	4.1945	26.1504	8.06055	11.2967	0.0173195	-1.15872	0.00101983
NM_001146114	NA	DIP2A	10.4499	3.35277	6.02003	14.6685	5.96725	8.17992	0.0016927	-0.539702	0.0128582
NM_001159969	XM_002801569	EPS15	28.0247	13.4682	19.7431	48.8594	19.4314	26.8343	0.0236135	-0.635445	0.0108148
NM_001160011	NA	ST6GALNAC3	9.47294	0.295736	2.54255	26.4941	2.37856	5.69662	0.0268048	-1.48952	2.75598e-05
NM_001160331	NA	NFASC	25.0312	16.3324	31.6382	45.8304	28.9107	42.2974	0.0388614	-0.680978	0.00396207
NM_001161334	NA	HIST2H2BF	18.1054	2.20837	4.69568	24.0812	4.9539	8.21732	0.0225629	-0.574864	0.00244743
NM_001161415	NA	GPR17	5.54967	5.74903	5.9279	6.86869	9.36493	10.7956	0.0201996	-0.649883	0.00998207
NM_001161533	NA	RBM34	6.93228	5.08274	6.65727	7.49198	11.7039	8.89354	0.0152457	-0.589128	0.0297112
NM_001161625	XM_001087032	NXNL2	0.288353	1.10957	2.79396	0.859211	3.48704	4.21653	0.0226711	-1.03048	0.00397322
NM_001161630	NA	KDM4E	1.62544	0.557189	1.2536	3.73323	1.25672	1.88747	0.00552033	-1.00105	0.000637353
NM_001161707	XM_002799876	KIRREL3	10.4567	3.66513	7.78869	12.5947	10.2408	10.8827	0.0356294	-0.621901	0.009952
NM_001163264	XM_001090055	PCYT1B	8.7438	4.72719	7.30078	14.7721	7.55688	10.5082	0.0157515	-0.660705	0.00556354
NM_001163287	XM_001104497	EWSR1	33.7986	29.0279	49.1704	35.8624	61.4931	64.8712	0.0136803	-0.534552	0.0247309
NM_001163391	NA	ZSCAN12	4.18078	0.439196	0.866283	4.80772	1.37451	1.7926	0.0169913	-0.53963	0.000315379
NM_001165030	NA	TMEM41B	11.7316	1.82176	4.98641	17.0795	6.48854	8.42953	5.75355e-05	-0.787342	0.000115691
NM_001165033	XM_001095933	RNF182	14.6513	8.8759	17.4514	32.55	14.9077	21.1105	0.0350188	-0.74267	0.0297761
NM_001165877	XM_001088363	ATP5L2	27.6796	14.8398	19.4101	28.7457	27.4858	35.5009	0.00649721	-0.566804	0.0141123
NM_001166110	NA	PALLD	12.3145	8.56786	8.99642	23.8018	11.4358	14.1342	0.0392814	-0.724568	0.0265726
NM_001166168	XM_002799979	NEK6	20.2766	14.4052	20.216	33.1318	20.6872	24.6506	0.00353977	-0.51539	0.0349562
NM_001249	NA	ENTPD5	6.72215	1.06631	3.12238	12.1227	3.32065	4.71565	0.0287994	-0.885661	0.000229435
NM_001257	XM_002802578	CDH13	6.4089	2.32769	3.14963	8.93802	4.57249	3.81779	0.0131285	-0.543841	0.0163345
NM_001276	XM_001103739	CHI3L1	3.60989	4.91877	7.83845	16.0913	11.5683	17.7691	0.0178958	-1.47281	5.40757e-05
NM_001380	XM_001089124	DOCK1	20.5623	5.3155	9.09812	32.1989	9.05797	13.8103	0.0188673	-0.65483	0.00373695
NM_001394	XM_001110903	DUSP4	2.11746	0.653963	0.362058	2.53341	1.57848	1.37158	0.00760922	-0.807322	0.0028799
NM_001420	XM_001107360	ELAVL3	26.095	5.80884	9.62691	29.8551	24.5216	30.1437	0.00712167	-1.02512	0.000445826
NM_001482	XM_001111561	GATM	66.876	54.7465	89.5387	126.682	78.0263	112.904	0.0184421	-0.588923	0.0113697
NM_001543	NA	NDST1	14.9137	7.87188	12.5379	21.2974	14.1329	19.5462	0.0109092	-0.638187	0.00393122
NM_001547	XM_001086302	IFIT2	5.88168	4.16723	5.55375	9.64385	5.91174	7.14747	0.00874205	-0.541095	0.0325052
NM_001740	XM_002802566	CALB2	4.26336	8.34784	7.92121	5.04276	14.2687	14.5892	0.0124382	-0.72341	0.0107696
NM_001775	NA	CD38	31.0006	3.18051	9.98779	72.8888	10.651	15.5543	0.0456968	-1.16577	0.000176693
NM_001794	NA	CDH4	7.03944	2.10503	3.24271	7.24452	7.05713	6.78054	0.00718427	-0.767176	0.0001245
NM_001831	NA	CLU	320.978	618.984	675.809	520.616	903.881	890.562	0.00301717	-0.518826	0.0181859
NM_001843	XM_002798532	CNTN1	160.324	14.7321	38.2172	249.796	44.2111	66.8399	0.00390336	-0.758683	1.48336e-05
NM_002022	XM_001098570	FMO4	1.59502	0.658618	1.56873	3.21912	1.24034	1.95236	0.0282421	-0.746267	0.0300048
NM_002055	XM_001102095	GFAP	662.911	953.109	1669.49	2485.06	1726.84	3155.34	0.0299152	-1.165	0.00477531
NM_002067	XM_001117841	GNA11	10.0278	5.00127	7.74213	9.84063	14.8099	15.7869	0.010329	-0.828479	0.000448689
NM_002070	XM_001103122	GNAI2	32.9089	69.5812	81.7745	53.6571	100.652	128.861	0.0154505	-0.619891	0.00651341
NM_002160	NA	TNC	22.5438	7.99166	11.6617	38.5667	15.8948	19.2547	0.0129918	-0.804835	0.000260593
NM_002184	XM_001100601	IL6ST	80.1698	2.66131	9.01541	129.82	12.0428	17.0424	0.0153247	-0.790873	6.12749e-06
NM_002194	XM_001095311	INPP1	0.37234	0.692762	2.32262	1.56719	2.74666	4.10598	0.000422718	-1.31347	0.000464543
NM_002214	XM_001103130	ITGB8	43.2613	6.6683	14.9765	71.3759	12.8759	19.4165	0.0441822	-0.675549	0.00336398
NM_002228	XM_002801552	JUN	6.26225	9.05579	13.7164	10.6292	21.4264	26.8878	0.00367131	-1.02157	1.75593e-05
NM_002241	XM_001115293	KCNJ10	35.5515	20.201	43.6885	62.2857	42.5346	63.7391	0.015611	-0.761343	0.000428229
NM_002276	NA	KRT19	0.546652	1.3026	1.37182	2.85542	2.64023	2.37051	0.00224503	-1.28812	2.7704e-05
NM_002306	NA	LGALS3	8.86169	13.1042	14.5615	18.6109	15.0713	25.2889	0.0358493	-0.691028	0.0247173
NM_002336	NA	LRP6	18.7812	3.46202	7.1302	29.954	5.51551	7.6894	0.0471386	-0.555147	0.0403919
NM_002449	XM_001082405	MSX2	0.254107	0.351652	0.109774	1.07918	0.305223	0.940897	0.0435476	-1.70033	0.0149358
NM_002471	NA	MYH6	2.67161	3.98061	5.45222	4.95628	6.04798	7.97851	0.000507473	-0.649153	0.00382425
NM_002499	XM_002804855	NEO1	15.2513	5.91709	12.5983	26.763	11.9745	18.6166	0.0193842	-0.764298	0.000971057
NM_002501	XM_001110651	NFIX	16.7877	14.8128	27.6911	26.2503	29.4055	49.0595	0.0344755	-0.820572	0.0034008
NM_002562	XM_001092531	P2RX7	4.85819	1.09502	3.7003	11.4486	2.57369	3.9912	0.038954	-0.899953	0.00223711
NM_002677	XM_001092015	PMP2	7.52233	7.07943	11.5869	17.8952	9.80005	12.2304	0.0320664	-0.608376	0.0158542
NM_002705	NA	PPL	1.91744	0.867681	1.69783	3.40441	1.97503	2.91136	0.0455566	-0.887065	0.0238591
NM_002855	XM_001098654	PVRL1	1.34448	0.896895	1.21732	1.49054	2.17642	1.67828	0.0210212	-0.628031	0.0293066
NM_002906	NA	RDX	42.9206	17.5619	34.6305	85.7129	30.1663	47.509	0.0279048	-0.780589	0.00257261
NM_002920	NA	RFX4	15.7557	3.81069	7.08175	20.7263	7.81254	9.77838	0.0416315	-0.523959	0.014921
NM_003014	NM_001032962	SFRP4	0.516972	0.638118	0.876648	2.38049	1.27847	1.03125	0.037267	-1.20694	0.00473007
NM_003107	NA	SOX4	9.75511	10.8007	7.45553	17.8197	12.3204	14.9516	0.0430829	-0.686856	0.022401
NM_003109	XM_001104948	SP1	10.4479	3.5208	6.97995	16.8671	5.59127	8.08278	0.0312455	-0.543898	0.0282445
NM_003118	XM_001101364	SPARC	102.092	118.638	237.184	204.619	235.027	284.624	0.00451933	-0.661451	0.0011957
NM_003157	NA	NEK4	16.7764	6.14617	11.0395	27.9959	11.0236	12.7662	0.0168375	-0.60863	0.0108592
NM_003199	XM_001084466	TCF4	29.1435	12.138	16.8113	48.387	18.23	22.8604	0.0142464	-0.623165	0.0112636
NM_003203	NA	GCFC2	3.62659	1.42694	2.19663	5.76198	2.45355	2.29843	0.0318715	-0.536223	0.0465068
NM_003265	NM_001036685	TLR3	1.64008	0.142635	0.300133	2.53078	0.481384	0.505189	0.0371791	-0.755933	0.00162231
NM_003276	XM_001082600	TMPO	6.73709	0.942176	2.03715	8.63019	2.24269	3.00078	0.00375564	-0.513851	0.00616814
NM_003285	XM_001104570	TNR	23.566	0.528801	1.36175	36.7576	3.2134	3.8812	0.0384742	-0.784615	1.2434e-05
NM_003388	NA	CLIP2	10.4617	4.29946	9.72876	15.469	17.1845	22.6825	0.00296282	-1.17603	1.63708e-06
NM_003468	XM_002799039	FZD5	1.56958	0.685392	1.144	2.7136	1.14037	1.39749	0.0135332	-0.627625	0.0180166
NM_003597	XM_001090608	KLF11	1.80664	1.41346	2.58623	4.08341	2.66654	3.71434	0.0438209	-0.849775	0.0111454
NM_003829	NA	MPDZ	29.0825	9.66263	14.8711	46.3834	13.448	17.6469	0.036623	-0.531121	0.0470746
NM_003870	NA	IQGAP1	22.062	9.15623	13.2706	34.2654	13.0852	15.9837	0.039899	-0.509547	0.0470442
NM_003891	XM_001087321	PROZ	2.06499	1.73764	1.11981	2.5167	3.18428	1.9002	0.0104191	-0.626846	0.0326927
NM_003944	NA	SELENBP1	12.4607	20.6323	20.1311	22.3342	29.2022	36.645	0.0343427	-0.728394	0.0164844
NM_003966	XM_001083962	SEMA5A	15.1026	3.77587	5.8916	36.5517	6.77913	9.98494	0.0319504	-1.10596	0.000271084
NM_004000	NA	CHI3L2	0.851184	1.11443	0.834426	4.57738	2.74829	4.51826	0.0376289	-2.08063	0.00407317
NM_004067	NA	CHN2	14.4329	14.9189	24.468	27.7164	24.2648	33.4214	0.034606	-0.666142	0.00875737
NM_004273	XM_001106464	CHST3	3.98081	1.99937	5.98611	12.1598	4.97459	9.31019	0.0461766	-1.14399	0.00204338
NM_004316	XM_001094978	ASCL1	4.02356	6.36895	8.02524	7.12788	10.5013	10.9943	0.0430712	-0.636103	0.0244161
NM_004329	XM_001084567	BMPR1A	22.5048	4.65181	7.10136	34.3325	7.9733	10.7764	0.0154192	-0.631787	0.00465898
NM_004339	NA	PTTG1IP	27.9736	24.1936	29.9503	48.7885	35.438	47.7066	0.00818468	-0.684047	0.00384373
NM_004366	XM_002808332	CLCN2	3.35558	4.23818	7.79959	7.63453	6.79715	10.6401	0.0297986	-0.703755	0.00307805
NM_004367	NM_001032935	CCR6	0.630332	0.18024	0.380408	1.18774	0.758355	0.706787	0.0128454	-1.15541	0.00356446
NM_004386	XM_002808182	NCAN	28.1054	36.8547	34.4756	39.8628	48.5045	61.6258	0.00272973	-0.593061	0.0122345
NM_004404	NA	SEPT2	103.263	94.9915	125.319	182.214	119.015	166.251	0.0164123	-0.530815	0.0274143
NM_004405	XM_001086012	DLX2	0.477866	1.93009	1.1296	0.87772	4.20438	3.43479	0.0242948	-1.26758	0.00237225
NM_004429	XM_001082851	EFNB1	2.81625	3.92658	3.78786	3.63534	5.83154	6.51823	0.00734477	-0.602128	0.0207849
NM_004520	NA	KIF2A	64.9638	15.3264	24.3532	90.9793	25.5169	34.6259	0.0105115	-0.530232	0.0136906
NM_004568	XM_001107117	SERPINB6	11.7045	7.86141	9.80134	19.1393	13.4943	12.6186	0.0130553	-0.623783	0.0184778
NM_004572	NA	PKP2	3.9574	2.49914	2.95538	6.26684	5.15407	4.75197	0.00113264	-0.781014	0.000911088
NM_004620	NA	TRAF6	9.50324	2.68942	6.37419	16.7414	5.92655	7.86445	0.0274458	-0.71761	0.00280716
NM_004742	NA	MAGI1	9.7985	1.7604	2.93567	13.0433	4.40803	4.95257	2.78369e-05	-0.628241	0.000371679
NM_004747	NA	DLG5	9.16295	5.97538	7.2433	11.4835	9.90051	11.7702	0.0152143	-0.566878	0.0119948
NM_004767	XM_001106794	GPR37L1	43.5256	30.7012	53.4372	60.5251	66.9635	62.2489	0.00477744	-0.571652	0.0101518
NM_004987	XM_001082828	LIMS1	7.72536	0.915328	3.43842	10.8159	3.10324	4.29588	0.00444228	-0.592612	0.00177119
NM_005017	NA	PCYT1A	13.4038	1.62585	3.97684	16.7243	6.19674	8.04537	0.000214802	-0.704209	3.67566e-05
NM_005085	NA	NUP214	12.1405	6.93859	9.05742	13.9484	15.1124	16.4884	0.00128021	-0.69498	0.00172548
NM_005108	NA	XYLB	1.74344	1.15531	0.701323	2.81299	1.87957	1.98272	0.000276833	-0.890804	0.000268182
NM_005157	XM_001118598	ABL1	6.81695	6.28608	8.02357	8.53429	10.5082	11.2353	0.00321563	-0.5192	0.0304576
NM_005161	NM_001047126	APLNR	1.7348	1.92576	2.59062	29.7117	5.96675	22.2535	0.0306696	-3.21216	3.89374e-05
NM_005338	XM_001109894	HIP1	10.8104	4.59927	9.1933	21.0436	8.84137	14.1691	0.0381919	-0.840442	0.00128992
NM_005349	XM_001084065	RBPJ	25.4379	5.0463	10.7696	41.5462	10.8517	15.4624	0.0169005	-0.718039	0.000958396
NM_005433	XM_001088164	YES1	10.8309	6.45588	7.14777	18.251	7.48002	10.3114	0.0319149	-0.560771	0.0396664
NM_005527	XM_002803673	HSPA1L	2.82757	3.14403	2.81534	2.67255	5.40418	6.99392	0.0401367	-0.77831	0.0115466
NM_005597	XM_001117899	NFIC	8.21235	1.74243	3.57609	10.8009	5.85144	7.93354	0.00219699	-0.861575	2.8186e-05
NM_005612	NA	REST	5.93273	0.224283	1.01927	8.14972	1.0063	1.75277	0.0353532	-0.604183	0.000780479
NM_005645	NA	TAF13	7.42203	20.6042	28.6079	9.9878	35.018	44.4739	0.00339458	-0.659888	0.0266164
NM_005697	NA	SCAMP2	13.4233	12.9627	22.2535	15.9202	25.3402	28.8052	0.0321061	-0.526578	0.031234
NM_005700	XM_001118008	DPP3	5.99827	5.91834	8.17304	8.08065	10.6209	12.0581	0.00524404	-0.614585	0.0129143
NM_005905	XM_001084638	SMAD9	11.6275	2.29376	3.98771	13.7073	7.1663	7.78571	0.0100388	-0.678317	0.000381015
NM_005915	XM_001096068	MCM6	5.35089	2.64463	2.78224	7.83835	4.09213	4.0626	0.0195311	-0.569391	0.0198454
NM_006006	XM_001086244	ZBTB16	5.54955	0.674317	1.93331	10.5237	2.02953	3.34505	0.0111391	-0.962727	6.17264e-05
NM_006034	NA	TP53I11	1.92259	3.61056	4.51208	3.00285	6.53146	5.88414	0.0178678	-0.618148	0.0125282
NM_006042	XM_001114463	HS3ST3A1	0.237745	0.144561	0.482408	1.10133	0.437909	0.622223	0.0247355	-1.32171	0.00662782
NM_006065	XM_001109719	SIRPB1	11.8024	2.81053	4.43104	11.8371	11.1843	11.7131	0.00893254	-0.867032	0.000572086
NM_006065	XM_001113511	SIRPB1	11.8024	2.81053	4.43104	11.8371	11.1843	11.7131	0.00893254	-0.867032	0.000572086
NM_006212	XM_001082732	PFKFB2	20.9415	1.70087	3.79782	27.1737	7.65861	11.8629	0.00399925	-0.820539	1.81139e-05
NM_006213	XM_001089751	PHKG1	10.0036	9.56328	22.3454	17.0334	15.4347	27.5057	0.0118214	-0.516957	0.0145152
NM_006236	NA	POU3F3	18.4741	16.6482	23.6579	16.4556	36.7806	40.9213	0.0427416	-0.679746	0.0217203
NM_006262	XM_001108977	PRPH	2.75286	2.79707	4.71889	11.0115	7.41201	13.3036	0.00731672	-1.62744	6.77405e-05
NM_006289	NA	TLN1	23.0515	13.4689	16.9018	38.1252	17.8106	21.8286	0.0109921	-0.541671	0.032597
NM_006307	XM_001084091	SRPX	2.07787	4.57911	5.3657	11.0517	8.02225	13.0462	0.0418696	-1.41772	0.00151923
NM_006472	XM_001092636	TXNIP	118.311	62.9995	141.423	305.076	115.469	179.113	0.0350012	-0.893795	0.020887
NM_006583	NA	RRH	1.16032	1.18239	0.647153	2.52519	1.31216	1.1518	0.0461697	-0.738713	0.0376515
NM_006617	XM_001116693	NES	2.68852	3.33755	4.47923	5.82843	11.6344	15.8052	0.0147437	-1.66302	3.79125e-06
NM_006700	XM_001109837	TRAFD1	11.7583	12.2617	15.1132	19.6726	16.6854	21.3861	0.00852389	-0.561281	0.0184125
NM_006739	NA	MCM5	1.09155	1.25247	1.94128	2.07245	1.88554	2.67473	0.0396658	-0.630206	0.0244567
NM_006775	NA	QKI	81.7988	16.046	36.0478	158.135	34.8001	55.1692	0.0390868	-0.889873	0.000587885
NM_006785	XM_001086151	MALT1	8.36413	2.14095	3.02633	17.954	3.50013	4.28625	0.0235693	-0.927722	0.000953626
NM_006804	XM_001089498	STARD3	10.5185	17.9412	21.9484	14.2048	27.6181	32.1507	0.00170797	-0.553356	0.022327
NM_006977	XM_001102254	ZBTB25	7.85491	0.875821	1.86852	11.2577	1.79431	2.36148	0.0147365	-0.540234	0.0208962
NM_006990	NA	WASF2	10.9309	3.92248	11.8604	19.8851	10.684	17.2025	0.00584741	-0.838572	5.49923e-05
NM_006998	XM_001082266	SCGN	0.759462	0.968055	1.13778	1.57805	2.35979	2.22735	0.0463667	-1.10546	0.0180166
NM_007015	NA	LECT1	3.6287	1.94697	4.89283	8.3589	6.60105	11.8054	0.0430674	-1.35431	0.000829104
NM_007021	XM_001101715	C10orf10	9.64537	5.94541	10.6363	15.2836	13.9611	16.1641	0.0133789	-0.791915	0.001478
NM_007076	XM_001095158	FICD	2.22952	0.750023	1.44579	3.28902	1.9073	2.40839	0.00112877	-0.781107	0.00337207
NM_007270	NA	FKBP9	14.1596	8.48056	10.5227	17.9172	13.6842	15.9927	0.00283832	-0.521214	0.0205435
NM_007293	XM_001117272	C4A	22.5688	7.56865	32.5708	72.3956	31.6416	34.3812	0.0477238	-1.14231	0.0132584
NM_007353	XM_002803191	GNA12	29.8355	31.0707	48.4974	41.5476	54.8948	60.2808	0.0415703	-0.518557	0.0232155
NM_012121	NA	CDC42EP4	13.7659	14.6525	17.3017	18.6121	21.1404	27.7099	0.012365	-0.561253	0.0209464
NM_012263	XM_002807969	TTLL1	17.3903	12.3159	13.8552	15.1041	26.4838	23.1754	0.0320708	-0.572125	0.0236844
NM_012289	XM_001105867	KEAP1	8.61783	8.34853	12.6952	10.7401	17.1031	18.1712	0.00380537	-0.633493	0.011242
NM_012482	XM_001110006	ZNF281	13.1674	2.65193	5.57267	18.7684	5.87786	7.78566	0.0319964	-0.600344	0.00286859
NM_013284	XM_002803290	POLM	1.36677	0.349852	1.54158	2.46349	1.30649	1.99275	0.000224216	-0.822677	0.00812287
NM_013346	NA	SNX12	17.1388	6.57247	10.6531	18.9966	17.7218	21.8257	0.00220941	-0.76861	0.000586062
NM_013401	XM_001116609	RAB3IL1	1.6157	2.88202	2.50237	2.26065	3.77788	4.71834	0.0389931	-0.619814	0.0310396
NM_013994	NA	DDR1	38.6594	48.2503	75.7843	66.3735	82.0613	111.454	0.0145516	-0.675736	0.00233693
NM_014004	NA	PCDHGA8	8.79809	2.12155	2.69371	9.01074	7.30822	7.42301	0.00974243	-0.802417	0.00234024
NM_014325	NA	CORO1C	14.2068	10.8198	13.2341	23.0307	14.6817	17.9754	0.00523062	-0.541498	0.0261938
NM_014619	XM_001106948	GRIK4	3.56752	1.20013	3.30485	4.43897	3.32711	3.9035	0.0208399	-0.531664	0.00923138
NM_014636	NA	RALGPS1	11.3903	6.59261	9.77088	16.1378	11.8643	12.5979	0.00412536	-0.548795	0.0136572
NM_014655	XM_001113629	SLC25A44	14.6114	3.2581	6.2879	16.6176	11.0543	11.0273	0.0047499	-0.679836	0.000373894
NM_014758	XM_001113851	SNX19	16.4888	5.57903	8.40797	26.8181	9.62882	10.7572	0.00263815	-0.631249	0.00879027
NM_014774	XM_002801538	EFCAB14	37.4987	23.3537	39.7743	61.9353	33.9015	47.0492	0.0238034	-0.505851	0.0337981
NM_014800	XM_002803318	ELMO1	32.7819	36.7715	45.1526	71.8598	54.9184	69.5212	0.0338846	-0.775114	0.00640522
NM_014817	XM_001088293	TRIL	16.7027	11.1456	15.154	20.4344	18.7037	21.7334	0.0201558	-0.501351	0.0301478
NM_014840	XM_001098986	NUAK1	7.8902	4.00826	6.49151	10.7051	6.59282	9.29314	0.0201859	-0.53202	0.0169096
NM_014899	XM_001090858	RHOBTB3	46.8991	16.4044	38.7265	87.0689	29.6607	45.9432	0.0475537	-0.67298	0.00494515
NM_014920	NA	ICK	6.35422	3.01716	4.45829	12.0957	4.42758	5.7656	0.0425672	-0.688556	0.0161144
NM_014945	NA	ABLIM3	9.33157	11.4677	12.9329	14.7582	16.2825	18.2652	0.00747685	-0.547633	0.0177894
NM_015033	NA	FNBP1	20.3114	14.4475	32.2054	38.0133	28.3852	44.325	0.0154161	-0.725497	0.00124927
NM_015069	XM_001082507	ZNF423	4.87485	4.07825	5.88449	7.95752	6.71941	6.76744	0.0050809	-0.531342	0.0233012
NM_015101	XM_002802016	COLGALT2	3.1632	1.8075	2.73012	7.3643	3.85898	5.85986	0.003689	-1.14949	4.76987e-05
NM_015158	XM_001090538	KANK1	21.0223	12.4909	19.5441	46.3853	22.1288	28.3622	0.0163062	-0.868594	0.00476663
NM_015159	NA	FAM168A	20.0589	2.72774	7.3456	19.8579	15.0212	17.0174	0.0169419	-0.784329	0.00119242
NM_015213	XM_002799641	DENND5A	39.6899	17.0282	34.3262	74.9861	36.4113	47.1489	0.0254454	-0.800263	0.000523461
NM_015259	XM_002803112	ICOSLG	1.54935	1.79017	2.27878	2.32792	3.16797	2.62703	0.00254307	-0.531866	0.044861
NM_015318	NA	ARHGEF18	7.43488	5.3455	6.58398	8.08379	9.40318	11.1377	0.0042382	-0.563855	0.0174378
NM_015324	XM_001100895	RRP8	7.20348	0.644285	1.65458	10.2511	1.63302	2.61504	0.0280302	-0.609617	0.00234757
NM_015459	NA	ATL3	18.4476	1.68827	3.11625	27.1021	3.91195	5.93172	0.0364055	-0.668049	0.000193884
NM_015472	NA	WWTR1	8.09423	1.46144	2.81638	15.4421	4.28647	5.26188	0.0199978	-1.01429	0.00212607
NM_015476	NA	TPGS2	37.6149	17.5474	15.4138	45.14	26.4301	32.6606	0.00349887	-0.562527	0.0061762
NM_015597	NA	GPSM1	3.20574	2.63067	2.99496	3.29295	6.75919	6.67613	0.0175186	-0.921579	0.00160128
NM_015684	NA	ATP5S	3.97466	6.40679	6.94706	6.45352	13.337	11.9385	0.0292851	-0.872654	0.0091483
NM_015704	XM_001105883	DESI1	21.2819	6.95409	8.43144	21.6343	17.932	18.0992	0.0158292	-0.653208	0.000939985
NM_015897	XM_001101401	PIAS4	5.08363	4.47816	8.30051	7.71563	11.6491	15.7322	0.00576776	-0.974426	9.98332e-05
NM_016014	XM_001092156	ABHD17B	17.053	3.21027	10.8881	35.7043	11.4893	18.3754	0.0375217	-1.07372	0.000200517
NM_016235	XM_001084286	GPRC5B	77.6282	45.6577	124.329	153.359	124.559	188.049	0.0409485	-0.912128	0.000610944
NM_016240	XM_001110670	SCARA3	17.4486	27.9022	26.2441	32.0628	36.4368	37.3258	8.57902e-05	-0.563757	0.0116522
NM_016463	NA	CXXC5	9.27776	14.0486	24.7418	21.0049	25.9223	37.0159	0.0443633	-0.804331	0.0037583
NM_016524	XM_001082835	SYT17	3.91385	3.28791	7.1693	8.12437	7.66814	8.00108	0.0179897	-0.727407	0.019579
NM_016632	NA	ARL17A	6.49642	0.789214	2.00658	7.85404	2.6713	3.04924	0.0199762	-0.546812	0.0059934
NM_017413	XM_001090979	APLN	3.85818	5.38633	9.17616	7.97522	15.2421	21.313	0.023726	-1.27346	1.08254e-07
NM_017449	NA	EPHB2	2.78259	0.566552	0.743561	3.56447	1.62176	2.5453	0.00146653	-0.917702	5.12076e-05
NM_017770	NA	ELOVL2	12.2325	10.3754	14.1694	22.3957	13.5712	19.3925	0.0414569	-0.590013	0.0152141
NM_017771	NA	PXK	19.2271	7.8182	15.2571	31.976	14.9108	20.4221	0.0299186	-0.670057	0.00323818
NM_017774	XM_001098819	CDKAL1	9.68849	1.85499	2.69448	13.3104	3.94427	4.47641	0.000539422	-0.610017	0.00216025
NM_017894	XM_001086522	ZSCAN2	2.36814	0.518072	1.88177	3.22965	1.90941	2.28621	0.0275418	-0.639067	0.0171899
NM_018028	XM_001087444	SAMD4B	8.05874	3.39296	5.53016	8.53697	11.0062	12.8498	0.00502504	-0.931684	4.06744e-05
NM_018071	NA	ARHGEF40	4.3224	4.84536	6.16498	6.98918	7.69735	9.40797	0.00243398	-0.652088	0.00544012
NM_018098	XM_001083830	ECT2	2.61199	1.13958	1.1786	3.84203	1.61881	1.70277	0.00326364	-0.539048	0.0444251
NM_018101	XM_001115347	CDCA8	0.691184	1.02491	1.37716	1.636	1.36387	1.74832	0.04185	-0.618258	0.0411794
NM_018290	XM_002804057	PGM2	13.705	3.85162	7.76118	19.7024	7.55581	9.97579	0.00707151	-0.556466	0.0117213
NM_018363	NA	RNLS	1.52349	0.645636	0.833442	2.20709	1.17367	1.2794	0.0053857	-0.634181	0.0269762
NM_018717	XM_001088303	MAML3	2.37137	1.25606	1.15313	2.92955	2.22	1.96205	0.000142443	-0.572992	0.010526
NM_018969	XM_001085394	GPR173	3.37949	1.49189	2.80608	3.9308	4.21183	4.56001	0.00474052	-0.726429	0.00303098
NM_018977	XM_001111843	NLGN3	14.7077	3.57903	8.42863	19.773	19.277	21.4045	0.00172054	-1.17818	7.56675e-05
NM_018980	NM_001080758	TAS2R5	1.12676	0.0441431	0.248608	1.34163	0.423945	0.462515	0.037733	-0.650406	0.0167537
NM_019073	NA	SPATA6	13.8141	1.97505	4.63921	22.2265	5.68754	7.82664	0.028724	-0.806997	0.000568846
NM_019885	NA	CYP26B1	0.18551	0.51537	0.466017	0.588699	0.954893	1.12306	0.012542	-1.19235	0.00210724
NM_019903	NA	ADD3	124.463	70.7603	85.9201	240.062	85.4445	126.077	0.025416	-0.683686	0.0109332
NM_020133	NA	AGPAT4	6.8765	2.9921	4.69168	11.3439	4.98391	7.06622	0.00777667	-0.684099	0.00335292
NM_020235	NA	BBX	21.1513	5.40419	10.2468	33.7229	9.04187	13.8389	0.0497633	-0.621096	0.00838438
NM_020335	XM_001115459	VANGL2	7.10764	11.4483	18.5047	11.6614	17.8342	26.2457	0.0121527	-0.588859	0.00728839
NM_020338	XM_001090830	ZMIZ1	9.64746	9.23137	11.234	12.6308	15.7265	15.4553	0.000499844	-0.54097	0.020473
NM_020443	NA	NAV1	17.7963	5.77725	9.49161	25.9768	9.2452	12.669	0.0229449	-0.534442	0.0185511
NM_020693	NA	DSCAML1	4.31788	3.79675	5.36699	6.86317	5.97995	7.16977	0.0352287	-0.569935	0.0140247
NM_020737	XM_001114127	LRFN2	0.576861	0.273622	0.408174	1.01567	0.617965	0.478845	0.0487543	-0.747053	0.046334
NM_020754	NA	ARHGAP31	3.3149	0.77097	1.17603	4.56931	1.10666	1.78304	0.00161761	-0.503402	0.0340694
NM_020820	NA	PREX1	20.5077	18.4176	31.9859	38.2371	30.2229	41.2467	0.0472977	-0.629567	0.00447314
NM_020889	XM_001110336	PHF12	5.03809	2.85066	5.0716	5.981	6.12567	6.60895	0.0106838	-0.53014	0.0180415
NM_020890	NA	KIAA1524	2.66458	0.768721	1.12433	3.19543	2.17598	1.40924	0.0128208	-0.573137	0.00899257
NM_020894	NA	UVSSA	2.09621	0.239528	0.698116	3.05548	0.910249	1.30064	6.06877e-05	-0.795657	0.000245344
NM_020974	XM_001096605	SCUBE2	3.13831	1.10421	2.41769	6.44755	2.7737	3.37704	0.00244695	-0.919589	0.000138055
NM_021080	NA	DAB1	4.35762	0.975638	0.761846	5.29873	2.34412	2.19197	0.000464754	-0.690249	0.000316467
NM_021229	XM_001107505	NTN4	6.82642	4.60014	7.2585	11.4219	8.6769	7.73301	0.0287064	-0.574851	0.0157457
NM_021948	XM_001116679	BCAN	47.7414	79.4331	96.1936	79.4099	112.86	132.459	0.0125355	-0.539813	0.0158301
NM_021979	NA	HSPA2	10.5897	6.48707	21.9014	30.727	22.7755	37.2783	0.0170066	-1.21972	0.000351294
NM_022041	XM_001111517	GAN	11.9275	0.456	1.13653	17.3895	1.36793	2.26565	0.0301196	-0.636875	2.4654e-05
NM_022060	XM_001099451	ABHD4	8.27682	10.0777	13.017	13.858	18.0432	22.0968	0.016482	-0.783457	0.000954144
NM_022146	XM_001107552	NPFFR1	0.691429	0.1256	0.636225	0.741475	0.605425	1.26882	0.0256725	-0.847922	0.0149709
NM_022157	XM_001113124	RRAGC	16.7815	7.18546	9.09997	18.5667	13.2074	15.4054	0.000802135	-0.512771	0.0147129
NM_022467	XM_001088936	CHST8	0.455494	0.168729	0.483425	1.17702	0.553071	0.628758	0.0216881	-1.09058	0.0370226
NM_022549	XM_002799841	FEZ1	70.2703	60.1684	84.4253	100.329	100.7	128.138	0.0217917	-0.615395	0.00762515
NM_022751	XM_001103392	GAREM	9.46102	0.974526	1.75467	12.4419	2.51734	3.01676	0.0239441	-0.560351	0.00177232
NM_023089	NA	CAPN10	2.31118	2.34818	3.63044	2.12782	5.90913	6.68871	0.0175888	-0.828923	0.0134066
NM_024041	XM_001105184	SCNM1	7.27257	10.3713	15.5073	9.52571	17.9806	19.831	0.00683848	-0.513922	0.047267
NM_024093	XM_001108746	C2orf49	12.0431	4.43155	7.59859	15.9195	8.61986	11.1007	0.000270452	-0.566073	0.0135625
NM_024110	XM_001110299	CARD14	0.559569	0.953771	1.24368	0.978748	1.11302	2.26661	0.0499388	-0.660683	0.026935
NM_024513	XM_001114357	FYCO1	4.26145	2.01716	3.20127	7.43672	3.07993	4.70755	0.037545	-0.683425	0.0113944
NM_024576	XM_001111755	OGFRL1	43.4233	4.49886	8.04676	62.2083	9.93639	13.3173	0.0334231	-0.610656	0.000801042
NM_024597	NA	MAP7D3	4.23048	3.03369	3.86621	6.4268	4.18852	5.40315	0.00817155	-0.525233	0.0406616
NM_024738	XM_001112213	C12orf49	21.0222	5.97221	8.71751	22.7553	13.3711	16.1216	0.00283506	-0.54897	0.00236157
NM_024871	XM_001105773	MAP6D1	7.53358	5.3255	14.9366	22.3816	17.3743	27.634	0.0415198	-1.27767	0.000600442
NM_024906	XM_001086993	SCD5	64.6672	8.90892	19.7657	92.991	49.0528	58.3228	2.81351e-05	-1.10205	3.36941e-06
NM_024966	XM_002804757	SEMA6D	23.5536	1.01441	3.00415	39.8895	4.71186	6.94253	0.0281933	-0.902592	0.000253588
NM_025209	XM_001091098	EPC1	16.4118	4.17702	7.51248	22.3357	8.83744	9.02617	0.00100781	-0.516533	0.0125767
NM_025248	XM_001082491	SRCIN1	10.2357	7.25119	13.7957	14.2266	17.935	26.9846	0.0191439	-0.918928	0.000947538
NM_030583	NA	MATN2	5.42486	3.05615	2.50718	8.02991	4.4903	4.39052	0.0141339	-0.621984	0.0397539
NM_030640	XM_001084619	DUSP16	10.5008	1.92746	5.69509	18.3003	6.08469	8.40517	0.0161443	-0.855417	0.000190637
NM_030961	XM_001107405	TRIM56	3.77728	0.749421	1.42113	4.91546	1.57379	2.40826	0.0437741	-0.581039	0.00457329
NM_031272	NA	TEX14	1.11491	0.304026	0.609001	1.55121	1.04048	1.13333	0.00696426	-0.877236	0.000883093
NM_031413	NA	CECR2	3.19506	1.55225	3.84366	7.18968	3.45037	4.68903	0.00677499	-0.835377	0.000312119
NM_031497	NA	PCDHA3	3.28854	0.44847	0.457907	3.71648	1.43204	1.28251	0.00553024	-0.616405	0.000249711
NM_031500	NA	PCDHA4	2.52462	0.415719	0.563559	2.54192	1.38537	1.15257	0.024139	-0.53583	0.00222159
NM_031848	NA	PCDHA6	4.31983	0.800813	0.926169	4.55182	2.24453	2.0143	0.0241655	-0.543072	0.00191406
NM_031859	NA	PCDHA10	4.38361	0.750287	0.819884	5.48658	2.57345	2.04845	0.00025104	-0.763688	5.2901e-05
NM_031864	NA	PCDHA12	4.03917	0.530956	0.606718	4.24998	1.49295	1.65139	0.00227889	-0.514345	0.000406361
NM_031865	NA	PCDHA13	3.99371	0.637583	0.831108	4.76765	1.90394	1.92324	0.000503166	-0.653934	0.00255413
NM_031891	NA	CDH20	13.8862	7.14369	14.1424	25.0787	16.4247	21.6932	0.00622075	-0.845404	0.000139046
NM_031896	XM_002808208	CACNG7	5.73561	19.6298	29.3951	5.87685	37.2357	46.0861	0.0190682	-0.703887	0.027736
NM_031993	NA	PCDHGA1	6.36427	0.815443	1.03282	7.95641	3.5656	3.89171	0.000103363	-0.908315	1.74378e-05
NM_032009	NA	PCDHGA2	3.65734	0.824807	1.26655	4.0862	2.23909	2.36297	0.00770671	-0.595832	0.00193469
NM_032011	NA	PCDHGA3	7.55136	1.36879	1.7091	6.74802	4.52536	7.58921	0.0346816	-0.827488	0.000772938
NM_032045	NA	KREMEN1	2.41162	0.33672	1.05656	2.44035	1.56973	1.95026	0.0216296	-0.647534	0.00074881
NM_032051	NA	PATZ1	8.69448	7.39536	10.3701	12.6484	11.7507	13.4149	0.000685953	-0.515107	0.0302871
NM_032053	NA	PCDHGA4	8.48181	1.204	2.18269	10.1418	5.82714	5.36164	0.000654491	-0.845783	2.46067e-05
NM_032054	NA	PCDHGA5	3.25447	0.669803	0.880501	3.94936	2.4653	2.69631	0.000252853	-0.923137	1.69081e-05
NM_032086	NA	PCDHGA6	7.7644	2.81488	3.16339	8.91664	9.23394	9.30902	0.00353876	-0.998649	0.000202079
NM_032087	NA	PCDHGA7	7.07465	2.2965	2.84447	7.25589	8.1375	8.05113	0.0129433	-0.940524	0.00293626
NM_032089	NA	PCDHGA9	13.1264	3.20366	4.31547	12.1499	11.1848	11.5252	0.03023	-0.755735	0.00891169
NM_032090	NA	PCDHGA10	14.3363	3.73489	4.64083	13.5099	12.5814	12.6641	0.0260222	-0.770942	0.00604036
NM_032091	NA	PCDHGA11	15.6714	4.21094	5.51287	14.5555	14.471	14.7616	0.0274182	-0.785981	0.0071131
NM_032094	NA	PCDHGA12	8.44422	2.64149	3.46818	7.83256	8.53042	9.11066	0.0304982	-0.8076	0.0109722
NM_032095	NA	PCDHGB1	4.39788	0.698557	0.980338	4.39172	2.17218	2.04809	0.0380145	-0.503041	0.00232176
NM_032096	NA	PCDHGB2	4.82732	0.696973	0.846764	6.05249	2.52907	2.57819	5.5402e-05	-0.8087	9.4775e-06
NM_032097	NA	PCDHGB3	8.71667	2.84993	3.3366	8.3783	8.9583	9.36848	0.0205002	-0.841492	0.00692
NM_032098	NA	PCDHGB4	11.0925	2.19262	3.09441	12.8004	7.70235	8.03323	0.00145392	-0.800886	0.000210549
NM_032099	NA	PCDHGB5	9.01351	1.4006	2.17929	10.6909	5.15628	5.51613	0.000276091	-0.762466	2.36242e-05
NM_032100	NA	PCDHGB6	11.5524	2.33817	3.16767	11.1254	8.40808	8.98894	0.0171232	-0.741626	0.00325982
NM_032101	NA	PCDHGB7	14.2724	3.40541	4.77581	12.1307	12.2417	12.958	0.0442063	-0.733401	0.00706279
NM_032128	NA	SLC10A7	2.42071	0.144639	0.386332	3.52477	0.435984	0.649213	0.0434613	-0.643217	0.00736191
NM_032246	XM_001110186	MEX3B	0.950105	1.00034	1.06681	1.24972	2.15576	2.37364	0.00456378	-0.937613	0.00131318
NM_032270	XM_001087650	LRRC8C	7.88148	2.88882	4.78556	11.5454	4.68516	6.63275	0.0142746	-0.555577	0.0151403
NM_032330	NA	CAPNS2	1.38038	0.27082	0.495246	3.21427	0.479903	1.53216	0.0281247	-1.28384	0.0164348
NM_032342	XM_001110922	TMEM246	21.5235	4.80038	10.4609	29.5506	14.7137	18.0049	0.00327432	-0.759408	5.66338e-05
NM_032367	XM_002804422	ZBED3	1.60115	0.775492	1.9074	4.25707	2.72565	2.8093	0.00213431	-1.19263	3.47178e-05
NM_032368	NA	LZIC	24.3787	8.77094	13.3471	38.3501	13.4326	17.7868	0.039211	-0.581323	0.0208445
NM_032402	NA	PCDHGC3	35.8705	4.80162	8.54306	49.172	21.8098	24.8795	3.48932e-06	-0.961845	5.63874e-06
NM_032406	XM_002804542	PCDHGC4	9.79178	1.88322	2.8142	9.50258	7.31697	7.40591	0.0211467	-0.741547	0.00396001
NM_032427	XM_001093799	MAML2	6.02835	0.641911	1.86314	11.5922	2.15197	2.76494	0.0189222	-0.952067	3.1062e-05
NM_032446	NA	MEGF10	18.5232	5.04967	9.95575	29.8196	8.75796	12.3275	0.0276132	-0.602417	0.010615
NM_032525	NA	TUBB6	11.4444	17.8872	20.4928	15.2325	27.3661	28.3285	0.00630663	-0.509485	0.0374614
NM_032649	XM_001085457	CNDP1	7.04019	5.20326	8.48049	19.4881	21.7466	28.6262	0.0151332	-1.75319	2.31861e-05
NM_032728	NA	PPAPDC3	3.26592	3.02583	4.1479	3.76477	6.98578	5.57229	0.0275298	-0.644819	0.0385411
NM_032752	XM_001098253	ZNF496	2.53967	0.846955	1.94349	2.70205	2.52401	2.66973	0.0372835	-0.566919	0.010769
NM_032892	XM_001110039	FRMD5	12.5749	6.06683	11.7711	18.7385	13.4031	16.9603	0.0236317	-0.691098	0.00425358
NM_033090	XM_001089374	GREB1	4.06781	0.298192	1.43666	8.91669	1.40921	1.45564	0.0436231	-1.02174	0.00246703
NM_033100	NA	CDHR1	0.609971	0.281386	0.473861	1.95718	0.918433	1.18629	0.00467249	-1.57303	2.47685e-07
NM_033103	NA	RHPN2	14.7284	3.80639	11.0359	19.7536	13.6683	18.2715	0.00809579	-0.805813	0.000109843
NM_033219	XM_001113460	TRIM14	1.48665	0.542521	0.860776	2.47351	1.55525	2.24802	0.000760646	-1.11898	0.000179992
NM_033246	NA	PML	2.66793	1.55048	2.95687	2.60301	4.39927	4.5093	0.0301715	-0.68198	0.00958695
NM_033302	NM_001114733	ADRA1A	4.26861	0.420053	0.917274	5.91926	1.23536	1.05858	0.00695083	-0.550989	0.0103517
NM_033425	XM_001106684	DIXDC1	24.0806	14.0394	19.744	39.0742	19.0365	26.3013	0.0275194	-0.544784	0.0269334
NM_033446	XM_001097718	MVB12B	10.0662	11.9236	15.6521	15.3709	17.2942	27.8245	0.0268672	-0.684344	0.00459452
NM_033666	NA	ITGB1	30.0969	6.25888	11.9229	41.5983	12.1708	19.0255	0.00744125	-0.592444	0.0028816
NM_052855	XM_001094828	ANKRD40	23.8319	18.5765	28.3321	39.5074	27.358	36.3144	0.0438869	-0.544551	0.019785
NM_052880	XM_001110797	PIK3IP1	15.3462	16.1219	26.0784	30.9471	25.2264	31.2192	0.0163691	-0.602786	0.00689181
NM_052904	NA	KLHL32	12.449	5.78571	11.2115	20.0535	9.9906	12.3009	0.0418761	-0.524109	0.0247098
NM_052910	XM_001093240	SLITRK1	8.21377	4.15859	5.19669	12.7034	5.76976	6.44269	0.0406685	-0.504026	0.0482203
NM_052950	XM_001106117	WDFY2	11.7258	3.14264	6.90702	18.6059	5.79428	8.24741	0.0207826	-0.584275	0.0122179
NM_053055	XM_001108969	THEM4	12.2911	3.78055	5.99957	13.7218	8.98491	8.87372	0.0036469	-0.516867	0.0103591
NM_080491	XM_001093917	GAB2	6.62933	3.27827	8.55681	13.8391	8.60139	12.7902	0.039784	-0.932086	0.00169255
NM_080616	NA	NOL4L	5.09695	6.13595	9.45938	8.75714	9.96998	14.6927	0.0305138	-0.691612	0.00252952
NM_080627	NA	SOGA1	7.77554	1.04139	5.20101	17.8358	4.82376	6.93517	0.038909	-1.07807	0.000205035
NM_080671	XM_001108426	KCNE4	4.05755	1.84203	4.38812	9.89186	3.43114	4.59878	0.0400209	-0.800793	0.020508
NM_130901	XM_001116351	OTUD7A	5.99327	1.57297	2.85266	8.34852	4.02375	5.53546	0.0299136	-0.781379	0.000566769
NM_133367	XM_001107033	PAQR8	49.8784	19.7472	45.6552	104.038	39.5266	53.8985	0.0114333	-0.77643	0.000921029
NM_133445	XM_001107918	GRIN3A	3.55498	0.705912	0.946898	5.35077	1.27139	1.5762	0.0129331	-0.654661	0.0437447
NM_138325	NA	PCSK6	4.95244	1.40737	3.7713	8.80195	3.70365	4.76391	0.0146089	-0.769434	0.00133766
NM_138570	NA	SLC38A10	6.54018	4.44923	5.78467	6.84372	9.91134	10.5164	0.00341817	-0.70116	0.00364071
NM_138632	NA	TRIOBP	3.14	3.1052	3.75507	5.90782	6.48026	6.96711	0.00201734	-0.952683	0.000215928
NM_138736	NA	GNAO1	59.5349	40.4408	58.4807	51.6047	85.2114	87.6355	0.0421476	-0.502318	0.0399338
NM_139011	XM_001085245	HFE	3.467	1.40502	3.21338	6.86231	3.2234	4.48291	0.0332948	-0.849473	0.00260581
NM_139062	XM_001113761	CSNK1D	16.8272	19.0052	23.5717	16.0242	36.253	38.0499	0.0185872	-0.604596	0.0281576
NM_139125	NA	MASP1	3.0655	3.35893	6.03891	10.1649	7.26004	8.49889	0.0208498	-1.05659	0.00793114
NM_139202	XM_001111702	MLC1	106.674	87.879	143.881	137.396	173.874	211.718	0.0137122	-0.6279	0.00604481
NM_144606	XM_001088928	FLCN	9.18026	4.34465	7.90587	8.60908	12.1976	14.0741	0.0181079	-0.702747	0.00226894
NM_144629	XM_001089253	RFTN2	46.2726	15.1916	25.3307	78.8633	28.2202	36.3083	0.00976961	-0.72428	0.00171591
NM_144653	XM_001117996	NACC2	14.9763	3.06719	7.71316	17.6005	8.70458	11.4891	0.00955105	-0.553217	0.00190381
NM_144670	NA	A2ML1	2.30143	1.66036	2.69302	3.50318	3.10648	3.65208	0.00207135	-0.624808	0.00946855
NM_144695	XM_001100089	BROX	25.9925	4.09233	8.26731	36.5882	10.9495	15.8634	0.000537918	-0.725202	6.01057e-05
NM_144699	XM_001117376	ATP1A4	5.23295	1.80393	3.57661	6.65427	5.75438	5.9482	0.00497739	-0.79042	0.000167543
NM_144732	NA	HNRNPUL1	35.7711	13.6789	25.5697	39.7332	41.3409	43.5585	0.00462823	-0.732342	0.000358665
NM_144970	XM_001085636	CXorf38	4.17322	1.16724	1.80135	5.16655	2.91204	3.25726	0.0024623	-0.666532	0.00367756
NM_145019	NA	FAM124A	3.57901	1.14229	4.98911	9.07719	4.06756	8.00833	0.0453127	-1.12326	0.00360362
NM_145116	NA	MAX	12.0837	11.576	17.9576	9.95127	25.2734	29.3999	0.0301842	-0.634899	0.0406275
NM_145200	XM_001105891	CABP4	1.1565	2.17551	3.4296	2.3798	3.97464	4.95234	0.021888	-0.74175	0.00536441
NM_145282	NA	SLC25A48	5.96632	2.83757	10.3538	13.7053	11.1696	14.5619	0.00237752	-1.04162	0.00194497
NM_145663	NA	DBF4B	1.10652	1.15181	1.74341	1.53961	2.51356	2.24562	0.00466627	-0.654449	0.0157424
NM_145804	XM_001115638	ABTB2	3.14055	3.15301	4.13618	6.16129	5.48988	7.87298	0.00720656	-0.904556	0.000155831
NM_152542	XM_001100402	PPM1K	34.7509	5.40704	12.7135	50.1509	11.5155	16.3849	0.0113454	-0.561934	0.00400047
NM_152588	XM_001086436	TMTC2	20.3864	3.90222	14.3315	43.9279	12.3601	22.004	0.0366259	-1.01951	0.001084
NM_152592	XM_001099387	SYNE3	3.23841	0.486674	1.83174	6.89792	2.4785	3.94097	0.0123224	-1.26098	0.000176718
NM_152604	XM_002801203	ZNF383	10.0798	1.22388	2.38956	14.3041	2.91051	3.28949	0.0111463	-0.582452	0.00445359
NM_152727	XM_001095990	CPNE2	17.4898	22.9069	34.7933	32.6874	37.8293	43.242	0.046357	-0.597364	0.038503
NM_152771	NA	CSNK1G2-AS1	0.795331	1.22545	1.22861	1.58212	1.59966	2.08191	0.00715514	-0.695909	0.046467
NM_152772	XM_001099306	TCP11L2	16.5251	1.38251	7.18447	39.3791	6.10537	10.2948	0.0416287	-1.1525	0.00122306
NM_152786	XM_002800050	C9orf43	1.03551	0.952586	0.770891	2.62609	0.998645	1.67881	0.0175534	-0.942816	0.00654166
NM_153234	XM_001095680	LIX1	1.33238	0.662702	0.880103	4.16452	0.493629	1.91456	0.0303156	-1.19283	0.0455288
NM_153437	XM_001110960	ODF2	9.95744	4.56234	11.5129	12.8886	11.7168	14.0448	0.0384638	-0.570153	0.00873553
NM_153487	NA	MDGA1	2.93488	4.06068	4.76492	4.62028	7.39839	8.74632	0.000907946	-0.820205	0.00055068
NM_153497	XM_002798352	TAB1	7.12933	3.81118	5.30413	7.92951	7.9453	9.02419	0.00210702	-0.616124	0.00877534
NM_153698	XM_001106503	AAED1	13.579	11.0836	11.3985	16.8303	18.5997	15.6751	0.00212624	-0.503025	0.0397304
NM_153713	XM_002801754	LIX1L	10.9594	4.98398	6.29999	12.8099	11.1345	13.4001	0.00210966	-0.747524	0.000929154
NM_153832	XM_001091818	GPR161	1.77855	0.180995	0.468198	2.09188	0.85645	0.809801	0.0381792	-0.630401	0.00134692
NM_170744	XM_001106162	UNC5B	2.35202	0.613868	4.45012	9.25314	4.57533	11.646	0.0375729	-1.78034	4.30395e-05
NM_172163	NA	KCNQ4	0.638856	0.352679	1.24616	1.59735	1.73073	2.03976	0.000642497	-1.26233	0.000660463
NM_172211	XM_001090841	CSF1	4.17296	3.89356	6.81213	8.24413	7.47336	8.59871	0.0349571	-0.708674	0.0159836
NM_172236	NA	POFUT1	6.52983	1.3279	2.72819	7.98796	3.5064	4.48779	0.00626198	-0.594313	0.00307337
NM_172374	NA	IL4I1	1.0859	1.56539	1.99986	1.66241	2.93433	3.27548	0.000366131	-0.759181	0.007189
NM_173199	XM_001109185	NR4A3	1.42006	0.550219	0.320623	1.70332	0.966233	0.74885	0.0143293	-0.577405	0.0183686
NM_173540	XM_001100876	FUT11	4.73667	1.27215	1.88902	6.72928	1.82055	3.2215	0.00118992	-0.575746	0.02441
NM_173562	XM_001116766	KCTD20	16.4973	5.58178	8.42777	23.3598	8.866	13.6229	0.00163506	-0.58775	0.00781224
NM_173658	NA	ZNF660	3.76544	0.692819	1.02036	7.97308	1.06635	2.01353	0.0289163	-1.01255	0.000726853
NM_174902	NA	LDLRAD3	2.31878	1.1526	2.91169	5.38309	3.4183	5.69026	0.0253035	-1.1829	0.000477955
NM_174920	NA	SAMD14	2.82831	5.35082	5.07096	3.28353	10.1467	9.95993	0.00624909	-0.8199	0.00388823
NM_174937	NA	TCERG1L	0.481353	0.58764	0.483138	0.934625	1.08197	0.843398	0.0114839	-0.88176	0.0122243
NM_177423	NA	PPFIA1	20.345	3.787	6.59424	24.9296	8.93864	10.1133	0.000183871	-0.517429	0.00234046
NM_177444	XM_002798506	PPFIBP1	13.8728	1.05101	2.35363	21.4833	2.72819	4.52057	0.042024	-0.733768	0.000251451
NM_177972	XM_001104663	TUB	39.4668	22.5808	35.0777	55.1321	41.6242	45.1902	0.000676547	-0.547429	0.0122189
NM_178324	NA	SPTLC1	22.5731	3.94403	8.22054	23.3431	11.9733	15.2257	0.00813522	-0.540986	0.000741821
NM_178540	XM_002800684	C1QTNF9	2.21784	4.56479	6.49409	3.60457	8.73133	8.64837	0.00488798	-0.660409	0.00441674
NM_178564	NA	NRBP2	5.4799	11.0899	29.221	15.0705	30.6903	40.4053	0.0103796	-0.912063	3.71526e-05
NM_178570	XM_001092848	RTN4RL2	0.167593	0.303054	0.320937	0.471632	1.87041	1.33837	0.0115421	-2.21706	1.63778e-05
NM_178842	XM_001082530	CERS3	0.634592	0.362282	0.366753	0.844911	1.33432	0.778776	0.00437127	-1.11718	0.000166614
NM_181500	NA	CUX1	21.7313	14.8978	15.8385	26.3919	24.4885	23.7404	0.000129833	-0.508148	0.0249629
NM_181558	XM_001102503	RFC3	4.85198	0.888127	1.46001	6.92861	1.71011	1.89851	0.0041526	-0.549404	0.0375265
NM_182642	XM_001090300	CTDSP1	8.97619	7.32405	15.9943	15.894	17.8269	21.332	0.00991958	-0.769528	0.000932678
NM_182700	XM_001102781	SP8	1.0426	0.714849	0.57728	2.0473	2.18933	2.9903	0.0240321	-1.63013	0.00102373
NM_182838	NA	SLC35E2	15.7997	3.17044	5.32276	15.9394	10.4372	12.0039	0.029336	-0.659838	0.00825633
NM_183373	NA	PXDC1	4.46398	2.25005	4.46526	6.42474	4.38764	6.24089	0.0033714	-0.60922	0.0337457
NM_183419	NA	RNF19A	36.2836	16.9063	27.0047	81.6736	23.3146	33.5497	0.0452768	-0.788705	0.00890722
NM_194252	XM_001089618	TTLL11	5.57033	1.21018	1.83768	7.66422	2.9892	3.76378	0.0385685	-0.742335	0.000487417
NM_197958	XM_001088126	LARP6	3.33248	3.49118	8.42589	4.0957	14.497	20.3665	0.0309249	-1.3532	0.00440178
NM_198152	XM_001094399	UTS2B	1.05992	0.0607437	0.207077	3.1532	0.394068	0.608617	0.0318165	-1.64618	0.0016503
NM_198315	NA	VWA5A	9.43115	1.31257	4.26826	16.2185	4.91587	6.57415	0.00728502	-0.884214	0.000503918
NM_198402	XM_001113078	PTPLB	19.01	3.27256	8.5007	23.9229	9.91121	12.8789	0.00823368	-0.60168	0.0046273
NM_198404	XM_001094754	KCTD4	11.8031	12.6447	15.6762	19.8287	21.526	20.6912	0.0217837	-0.628871	0.00975436
NM_198535	NA	ZNF699	3.46209	0.132271	0.415758	4.64829	0.494532	0.59828	0.0073222	-0.517681	0.00622457
NM_198545	XM_001104414	DRAXIN	0.468139	0.207148	0.151277	0.879657	0.696212	0.923404	0.0030126	-1.59631	4.09872e-05
NM_198709	NA	ARSB	5.91052	1.31805	2.69389	6.38473	3.56322	4.48078	0.00865636	-0.540174	0.00391426
NM_198941	XM_001110325	SERINC3	59.219	16.3849	26.5975	65.7447	39.4681	43.5748	0.00172962	-0.541841	0.00230425
NM_199334	NA	THRA	83.9517	90.1624	110.664	77.4913	173.019	164.513	0.0344538	-0.543355	0.045201
NM_199367	NA	SPG7	20.4691	11.1929	14.161	18.0886	25.716	29.1304	0.0283417	-0.670536	0.00392279
NM_199427	XM_001092991	ZFP64	1.78054	1.03339	1.2133	2.12487	2.19656	2.05596	0.00447648	-0.663178	0.0124975
NM_199512	XM_001105137	CCDC80	3.36057	4.28828	5.21975	9.21325	8.28302	10.6079	0.0139488	-1.12693	0.00261511
NM_201629	NA	TJP2	17.9698	10.4281	18.57	51.0612	21.9471	33.7818	0.0160183	-1.18503	0.000239255
NM_201997	NA	SF1	21.1072	4.18085	11.3488	26.955	19.5663	22.2786	0.000352352	-0.909108	1.09916e-05
NM_203304	NA	MEX3D	2.34105	2.15935	3.42548	3.00662	5.15513	7.02552	0.0126854	-0.93822	0.000889493
NM_206885	XM_001084716	SLC26A5	3.78372	0.902443	2.46819	5.1079	2.66763	3.22135	0.0189005	-0.620201	0.0073081
NM_207040	NA	TCF12	27.8588	12.7544	18.2183	42.5375	18.5755	23.0792	0.0181408	-0.517097	0.0361158
NM_207328	NA	GPAT2	0.183026	0.440884	0.515087	0.617413	0.733786	0.734951	0.000453965	-0.873079	0.0230943
NM_213632	XM_001093209	MROH8	2.02797	0.742002	1.17815	2.4868	1.93148	2.24766	0.00242683	-0.755641	0.00311499
NR_001297	NA	PCDHGB8P	44.6996	16.8662	21.5724	39.8636	53.8877	57.7399	0.0344187	-0.865649	0.0148579
NR_001588	NA	SBDSP1	17.9804	22.8045	33.7343	24.5584	36.9532	47.4007	0.0308174	-0.547483	0.0246284
NR_002139	NA	HCG4	9.16875	13.0269	21.7027	16.3503	25.1876	29.1467	0.00687956	-0.687226	0.00168303
NR_002563	NA	SNORD27	11.4203	7.06063	10.9113	27.6625	13.5959	18.6764	0.000249896	-1.02796	0.013734
NR_002564	NA	SNORD26	4.44137	16.2318	31.6986	18.3857	36.9237	40.448	0.000826173	-0.870596	0.00327141
NR_002781	NA	TSPY26P	3.12478	1.14084	1.57317	2.85397	3.34078	3.86692	0.0235601	-0.785131	0.00258959
NR_002808	NA	ITPK1-AS1	11.81	4.15518	7.86792	19.4855	14.738	19.2938	0.00057868	-1.16704	1.76532e-06
NR_002914	NA	SNORD62A	16.3321	3.32989	6.07032	18.0637	12.3059	11.718	0.00702219	-0.709809	0.00438514
NR_002917	NA	SNORA19	34.8796	3.39166	7.47516	50.4918	12.0401	14.5277	0.005983	-0.752318	0.000973426
NR_002927	NA	HSP90AB4P	5.23501	0.262579	0.606903	7.0926	0.969742	1.11489	0.00451603	-0.588189	0.00246217
NR_002990	XM_001087107	SNORA5B	10.868	4.08487	4.7808	13.3308	13.0348	9.53515	0.00840153	-0.863358	0.00989828
NR_003050	NA	SNORD62B	16.3321	3.32989	6.07032	18.0637	12.3059	11.718	0.00702219	-0.709809	0.00438514
NR_003065	NM_001047143	SNORD84	5.06862	11.4385	26.13	6.89507	33.5826	41.0923	0.00427003	-0.935928	0.0114073
NR_003079	NA	SNORD111	27.0597	4.03982	7.53751	30.2775	13.6048	13.7039	0.00551729	-0.575741	0.0175838
NR_003227	NA	AFG3L1P	7.53945	6.09117	8.58361	9.00879	14.5533	12.7182	0.00847461	-0.707704	0.00360079
NR_003542	NA	SLED1	1.49625	0.0454704	0.403499	4.01362	0.657333	1.6535	0.0327738	-1.70101	2.25763e-06
NR_003571	NA	PIN4P1	7.41712	4.09219	7.6367	10.4482	7.85343	9.83765	0.00236755	-0.555543	0.0153277
NR_003662	NA	RPSAP58	0.439645	0.0455144	0	1.57332	0.126592	3.74781	0.0192362	-3.48912	0.00317565
NR_004382	NA	MESTIT1	1.14164	0.340003	0.175968	1.1782	1.04017	0.731129	0.0271595	-0.831364	0.035795
NR_004403	NA	SNORD97	100.336	38.5963	62.0472	113.463	81.3588	90.6473	0.0133816	-0.506284	0.0177844
NR_015375	NA	VLDLR-AS1	2.09467	0.342053	0.827848	2.33227	1.64318	2.41825	0.0132916	-0.96976	0.000925793
NR_024014	NA	PP14571	3.67708	3.51875	2.28824	3.81472	9.49778	7.36292	0.0104078	-1.12434	0.0070756
NR_024072	NA	MRS2P2	1.81247	0.884509	1.95628	2.49621	1.87464	3.44387	0.0240669	-0.747952	0.0302281
NR_024157	NA	DGCR11	4.71958	1.5629	3.49895	4.58127	6.83405	6.71899	0.0126995	-0.890604	0.0075243
NR_024277	NA	AGPAT4-IT1	10.2175	3.13249	6.31811	16.1453	5.09833	7.6409	0.0172353	-0.554444	0.0300339
NR_024369	NA	CNTFR-AS1	4.8876	4.90209	8.2753	4.87677	12.8626	12.8797	0.0107478	-0.761238	0.00969745
NR_024559	NA	MAPT-AS1	0.946438	0.400831	0.826148	1.28726	2.10051	2.49255	0.00268172	-1.43593	0.000251991
NR_024560	NA	MAPT-IT1	6.50714	2.13357	4.74888	8.92875	11.8889	14.2017	0.0026126	-1.38704	4.89106e-05
NR_024608	NA	XRCC6P5	0.908478	0.463935	0.872341	1.32969	1.12667	1.12108	0.00260797	-0.67237	0.0420287
NR_024612	NA	ATXN1L	1.42429	0.695251	2.01781	2.31511	2.89361	2.62407	0.0148322	-0.920818	0.0176015
NR_024616	NA	INE1	10.9731	8.33256	12.7013	11.2056	18.4317	18.8931	0.00766638	-0.600503	0.0168375
NR_026660	NA	RPL19P12	11.3126	0.867182	1.32672	12.9743	2.71496	3.6292	0.0422761	-0.516332	0.000337079
NR_026661	NA	FAM222A-AS1	2.1496	1.88589	2.82879	3.61307	5.24155	8.99184	0.00608398	-1.37846	8.01841e-06
NR_026730	NA	TPTE2P1	3.11329	0.387342	0.704562	4.678	1.05812	1.41959	0.00174163	-0.766923	0.000245956
NR_026882	NA	DKFZP434K028	0.932027	0.728236	1.5666	4.46323	2.13297	6.75763	0.0497581	-2.04905	0.00190882
NR_026892	NA	AFAP1-AS1	3.03913	1.38068	1.63196	4.52939	2.33047	2.20722	0.0461097	-0.583283	0.0163152
NR_027001	NA	GOLGA2P7	2.39185	0.218008	1.10773	3.9021	1.28479	1.51402	0.0401297	-0.84999	0.000690884
NR_027117	NA	LOC285847	0.376181	0.333904	0.622394	0.709605	0.767812	1.00821	0.00881012	-0.899499	0.0232524
NR_027262	NA	HEXA-AS1	1.37375	0.248559	0.384213	1.907	0.527235	0.579804	0.0162874	-0.587	0.0329204
NR_027330	NA	SND1-IT1	6.22394	3.27774	4.55523	7.77282	6.77452	6.11194	0.0338663	-0.555509	0.0227436
NR_027438	NA	IP6K2	12.7817	25.5971	37.2314	19.2026	41.6437	47.5626	0.0180505	-0.51983	0.0227444
NR_027653	NA	KLF6	4.99047	4.52916	6.29705	9.22515	6.15279	7.59063	0.0182679	-0.538214	0.0282733
NR_028106	NA	DCAF8	20.402	5.80912	15.7155	23.0743	21.6683	24.4976	0.00372825	-0.723741	0.000293917
NR_028374	NA	SNORA80B	5.92416	2.53995	5.97552	10.592	7.46056	9.09028	0.000697187	-0.910538	0.0196418
NR_028398	NA	TSNAX-DISC1	7.30828	1.59964	2.62701	9.30019	3.68218	3.81246	0.000619569	-0.542007	0.00462354
NR_029193	NA	SH3RF3-AS1	1.50757	0.270696	0.403861	2.21201	0.483675	0.716843	0.025865	-0.645107	0.0216126

## Sheet: SVZa-DE-DOWN genes
Table S2.
Refseq_human	Refseq_macaca	Human_symbol	Monkey1.sham	Monkey2.sham	Monkey3.sham	Monkey1.ischemia	Monkey2.ischemia	Monkey3.ischemia	paired.t.test.pvalue	log2FC(sham/ischemia)	DESeq.pvalue
NM_000080	XM_001097094	CHRNE	4.81542	32.904	23.3399	4.44459	19.5778	14.8296	0.0119116	0.652224	0.0169498
NM_000092	XM_001110249	COL4A4	0.953574	0.569538	0.368202	0.687486	0.176917	0.247773	0.0414572	0.766005	0.000708671
NM_000101	XM_001089060	CYBA	28.7091	168.882	117.145	21.1149	111.721	79.273	0.00730287	0.569335	0.00990136
NM_000160	XM_001111894	GCGR	0.436669	4.36771	1.63461	0.204071	2.25278	1.24776	0.0362358	0.797515	0.00758474
NM_000294	XM_002802453	PHKG2	20.1801	74.9933	59.2666	17.6724	43.6739	40.6025	0.019399	0.599201	0.0155335
NM_000330	XM_002806161	RS1	2.29952	4.3127	3.01361	1.21281	1.96749	1.45965	0.00200038	1.0528	0.00334755
NM_000363	XM_001085820	TNNI3	16.0645	76.641	60.5878	9.37495	48.4268	37.4056	0.0195707	0.687149	0.0206213
NM_000380	NA	XPA	16.7256	27.7116	28.1772	17.7244	13.0006	19.5772	0.0260176	0.529632	0.0162134
NM_000407	NA	GP1BB	6.84444	85.233	54.6061	5.12263	52.4469	45.8428	0.0436896	0.504299	0.0494118
NM_000439	NA	PCSK1	22.4087	20.4704	11.2391	13.3272	11.2495	9.20862	0.0365932	0.679719	0.0387619
NM_000459	XM_001105270	TEK	4.22276	2.25228	1.75711	3.64569	0.981033	1.08668	0.0272754	0.526921	0.00264184
NM_000698	XM_001102354	ALOX5	1.72676	2.08985	2.96887	1.71775	1.47197	1.47986	0.0194198	0.539155	0.0341337
NM_000743	NA	CHRNA3	1.02839	3.2434	2.6656	0.609603	0.782317	0.480164	0.00204545	1.88975	8.35624e-11
NM_000892	NA	KLKB1	2.25491	6.60263	5.44196	1.6273	3.12686	3.17808	0.00474594	0.850164	0.00103239
NM_000904	NA	NQO2	16.957	68.7583	45.92	13.4002	39.1968	30.3962	0.0136233	0.665481	0.00637441
NM_000905	NM_001032814	NPY	71.2085	284.585	233.743	55.2877	213.466	125.987	0.0482184	0.578679	0.0349017
NM_000939	XM_001082999	POMC	0.807683	0.693054	1.79712	0.296985	0.684551	0.81331	0.00953656	0.877669	0.0284844
NM_000978	XM_001084985	RPL23	351.318	1042.17	802.481	356.551	608.788	575.521	0.0423411	0.511121	0.0406253
NM_000984	XM_002800041	RPL23A	347.65	929.929	868.809	386.405	536.641	542.11	0.0270121	0.550857	0.0288242
NM_001001480	NA	KRTAP5-5	1.39693	2.04252	1.93751	0.299462	1.70357	0.770313	0.00213982	0.955166	0.00682224
NM_001001732	XM_001100240	CC2D2B	1.79171	1.84279	3.20659	1.50231	1.286	0.865782	0.0299901	0.904709	0.00713832
NM_001001975	XM_001094034	ATP5D	48.3771	309.355	215.482	35.5925	202.826	151.668	0.00657125	0.555281	0.0106939
NM_001002027	XM_001082964	ATP5G1	79.9518	272.865	214.415	58.3293	188.316	153.419	0.00392107	0.503706	0.0163272
NM_001002027	XM_001104905	ATP5G1	79.9518	272.865	214.415	58.3293	188.316	153.419	0.00392107	0.503706	0.0163272
NM_001002251	NA	ARL6IP4	46.4913	222.784	168.286	36.557	134.309	116.32	0.00346506	0.607498	0.00908846
NM_001003682	NA	TMEM200B	6.77205	21.9139	16.7466	4.76927	11.3367	9.14682	0.00417761	0.847284	0.00249665
NM_001003697	XM_001105426	ATP5J	53.2448	319.525	251.462	56.464	190.381	147.589	0.0120732	0.662301	0.0189937
NM_001003713	XM_001089360	ATP5J2	270.378	1134.37	831.804	214.429	629.862	527.674	0.00786981	0.705035	0.00288258
NM_001004310	XM_001117280	FCRL6	1.05891	1.68562	1.42509	0.465114	1.03357	0.874166	0.0173721	0.813292	0.00943915
NM_001004441	XM_001110392	ANKRD34B	70.0362	56.5979	79.6879	23.0968	46.7055	35.6592	0.0165745	0.968182	0.0158737
NM_001005527	XM_001089055	FAM19A4	2.24918	1.37643	0.915326	1.13755	0.943875	0.657403	0.0253464	0.72943	0.0188121
NM_001007023	NA	DIO2	7.71219	8.54669	6.90963	6.77896	4.57385	2.65838	0.00383581	0.725586	0.0436538
NM_001008273	XM_002802637	TAGLN3	102.347	219.954	188.634	68.9573	166.613	125.675	0.0220478	0.500158	0.0114676
NM_001008711	NA	RBPMS	2.22502	3.32749	3.20517	1.62085	2.09695	2.11502	0.00301483	0.586355	0.0131219
NM_001009991	XM_001092576	SYTL3	1.0131	0.952586	0.590951	0.446158	0.513282	0.497801	0.0269804	0.811008	0.0228506
NM_001010897	NA	SERP2	46.8165	140.611	125.759	29.8768	104.823	80.8283	0.0281318	0.539148	0.0133853
NM_001010986	NA	ATP11C	14.8855	7.07178	4.33909	8.2968	4.47197	3.65689	0.0207553	0.678914	0.00578514
NM_001012973	XM_001088214	PLAC9	19.978	84.5308	43.8679	10.8426	43.5803	27.2843	0.029396	0.86073	0.000119285
NM_001013618	NA	IGLL3P	4.68805	21.5859	16.1213	3.74268	8.47628	8.72096	0.0378615	1.01764	0.000680721
NM_001013622	NA	FAM53A	1.68923	6.14363	4.02388	1.58825	3.55733	2.8342	0.0287855	0.571287	0.0442792
NM_001013641	XM_001083685	TMEM82	0.39798	4.92981	3.51434	0.357839	2.7631	1.67258	0.00896723	0.883307	0.00636764
NM_001013642	XM_001110675	TRNP1	14.8285	46.94	31.2192	8.18549	28.9143	18.8391	0.0198399	0.733188	0.00866699
NM_001013663	XM_001081983	PTRHD1	10.4301	42.0703	30.6415	7.92217	24.74	22.8167	0.0231357	0.583638	0.0150494
NM_001014433	NA	CUTA	78.1131	279.387	220.159	60.4994	173.354	145.315	0.00772684	0.607379	0.00713078
NM_001014989	NA	LAT	1.11337	8.88492	13.3194	0.686304	6.46085	7.43727	0.0272203	0.676994	0.00624312
NM_001016	XM_002803891	RPS12	317.925	1180.51	954.385	319.924	676.327	732.004	0.0411047	0.505123	0.048785
NM_001016	XM_002798171	RPS12	317.925	1180.51	954.385	319.924	676.327	732.004	0.0411047	0.505123	0.048785
NM_001017389	NA	SULT1A4	2.37167	9.12153	8.14987	2.29618	5.74593	5.35412	0.036777	0.552193	0.0484639
NM_001017922	NA	ERMAP	5.47582	3.72712	10.7134	2.70935	2.50611	2.8688	0.00639676	1.30076	5.26207e-07
NM_001018004	XM_001103298	TPM1	49.3728	107.653	71.3241	36.2972	64.4376	50.5955	0.0337202	0.593546	0.00691711
NM_001018136	XM_001096144	NME1-NME2	139.038	488.21	406.043	106.443	340.329	260.231	0.0057768	0.547459	0.0113383
NM_001018139	NA	NME2	196.784	704.318	582.732	144.654	481.348	373.361	0.00466227	0.570249	0.00762482
NM_001020	NA	RPS16	40.1457	827	648.37	31.4209	545.87	492.281	0.0408344	0.502774	0.0267006
NM_001024	NA	RPS21	349.123	1645.08	1854.61	369.811	1117.07	1095.04	0.0281209	0.575973	0.039081
NM_001024071	NA	GCH1	4.86089	6.08717	3.24991	2.52426	2.90908	2.3819	0.0186711	0.861321	0.00136054
NM_001024466	NM_001032805	SOD2	101.163	133.523	63.91	83.3731	55.4611	43.4464	0.0386607	0.71203	0.00144775
NM_001025109	NA	CD34	3.45085	7.09592	2.88571	2.46487	3.50098	2.80744	0.0463793	0.614536	0.0229017
NM_001030	XM_001113299	RPS27	440.73	1094.3	791.164	465.011	578.009	558.198	0.0476825	0.538799	0.026856
NM_001030018	XM_001089867	APRT	26.4699	103.343	81.5395	18.1358	62.1224	58.0815	0.00850466	0.611433	0.00510973
NM_001031	XM_001108858	RPS28	197.787	1584.8	1103.95	190.685	885.718	744.957	0.0329266	0.664322	0.0162704
NM_001031733	NA	CALML4	5.28086	10.7382	8.70474	4.40095	6.13762	6.04204	0.0267918	0.576405	0.011985
NM_001031827	NA	BOLA2	7.77073	41.5676	35.7598	5.75852	25.663	19.2582	0.00964812	0.747718	0.00186915
NM_001032363	NA	MINOS1	17.5489	93.1263	83.06	13.9928	58.2225	51.5345	0.0106336	0.64666	0.00636528
NM_001033018	XM_001085891	DEFB136	0.691112	1.68441	0.964582	0.526036	0.324299	0.0364892	0.0253059	1.91317	0.012043
NM_001035230	NA	RABGAP1L	20.5072	11.8395	5.97711	14.285	5.36758	4.80533	0.0142355	0.64794	0.00668328
NM_001036	XM_002804709	RYR3	27.3906	17.7554	13.6261	10.0814	11.8976	10.364	0.0371805	0.861672	0.0436107
NM_001039182	NA	BOLA2B	7.77073	41.5676	35.7598	5.75852	25.663	19.2582	0.00964812	0.747718	0.00186915
NM_001039517	NA	RUSC1-AS1	7.46158	17.452	14.801	6.65794	10.6047	10.5722	0.00902121	0.512779	0.034648
NM_001040433	XM_001096727	SPINK9	3.56905	0.616242	1.00815	1.65565	0.203154	0.241978	0.0336307	1.30577	0.0299214
NM_001040663	NA	GAGE1	0.331773	0.999199	1.05548	0	0.502915	0.670069	0.0430476	1.02468	0.0370395
NM_001048241	XM_001098907	UBL5	251.697	932.947	700.592	237.42	625.779	448.975	0.0116739	0.522786	0.0300509
NM_001080442	NA	SLC38A8	0.260167	2.92844	1.91481	0.24338	1.52217	0.494715	0.0492659	1.17497	0.0217915
NM_001080444	NA	IGSF5	1.14839	1.29663	1.33864	0.735846	0.730166	0.454254	0.0384556	0.978475	0.00156246
NM_001080510	XM_002800623	METTL23	12.9027	26.0646	17.781	12.9005	13.895	13.2039	0.0475543	0.5046	0.0364401
NM_001081955	XM_002800573	RGS9	81.4685	153.51	106.726	33.1513	106.745	69.3943	0.0232645	0.707238	0.0231529
NM_001086521	NA	C17orf89	22.2402	102.027	77.797	15.3414	57.6114	48.6337	0.00481882	0.73283	0.00140738
NM_001098405	NA	GAGE12F	0.45796	1.27462	1.40987	0	0.694195	0.880352	0.0340825	0.996952	0.0443708
NM_001098483	NA	FUOM	12.0212	42.6518	56.8375	15.376	9.39224	39.4178	0.0294194	0.796849	0.0191846
NM_001098577	XM_001108016	RPL31	211.602	782.472	598.448	207.886	473.205	436.904	0.0183364	0.510401	0.0455162
NM_001098815	XM_001092963	TESPA1	2.32521	1.62505	5.55233	0.431464	1.81627	1.08321	0.0363576	1.51239	0.00312109
NM_001099783	XM_001084668	C4orf33	9.96628	16.2003	12.8389	7.54191	9.37117	9.56456	0.00185283	0.558903	0.0144945
NM_001105528	XM_001101213	CCDC178	4.21495	0.997441	0.844283	2.05886	0.722811	0.747332	0.0418305	0.779264	0.0378565
NM_001109659	XM_001107466	C16orf92	1.7764	5.16838	3.21065	1.1611	2.51011	1.71272	0.00402877	0.91552	0.00522174
NM_001110215	XM_001106295	CENPM	5.37255	24.0957	14.6625	3.49344	12.9229	11.2114	0.0469901	0.675668	0.0159404
NM_001111285	NA	IGF1	2.10631	0.683257	0.874682	1.06802	0.420506	0.47397	0.0054313	0.900832	0.0318907
NM_001113206	NA	TSTD1	23.3745	124.601	83.867	13.7858	75.2228	51.8408	0.0169472	0.71899	0.00172546
NM_001123168	XM_001089470	FAM72A	0.70867	1.5253	0.749283	0.301537	0.729861	0.560813	0.0304091	0.905857	0.0106275
NM_001126132	XM_001085351	TNNT1	26.1947	119.962	78.4136	12.0784	72.8469	59.1403	0.0319286	0.640443	0.0112599
NM_001127230	XM_002801640	AURKAIP1	15.2896	79.0654	54.3909	11.1958	44.2913	44.9868	0.0410105	0.566029	0.0139169
NM_001128612	XM_001115301	NUDT22	9.2657	37.4153	29.8388	8.11267	22.2298	23.2988	0.015536	0.512489	0.03589
NM_001130146	NA	CCDC77	8.23993	17.8848	10.1202	6.0365	10.0183	8.87862	0.0338026	0.539698	0.0248799
NM_001130677	NA	C17orf96	5.78676	10.7172	11.2482	1.66775	8.74971	4.36745	0.00741685	0.908472	0.00249912
NM_001130685	NA	GUCY1A3	53.7584	27.7576	23.1557	30.8219	17.3406	17.386	0.0143574	0.675236	0.0169006
NM_001134340	XM_001085592	PSMG3	14.0656	45.9963	36.5296	10.3329	30.9189	26.4973	0.00206523	0.511695	0.0201458
NM_001135610	XM_001107002	PRDM2	11.5042	17.3539	16.7666	7.49415	13.7958	10.6348	0.01554	0.515141	0.0115502
NM_001135690	XM_002808479	PENK	606.587	1880.56	1394.75	236.388	1114.85	783.823	0.0234873	0.862486	0.0414217
NM_001135750	NA	PSMG4	6.26087	42.7665	38.6536	4.90146	31.3211	23.3072	0.0254196	0.558653	0.0213359
NM_001142465	XM_001106441	ECSIT	19.5593	87.1745	79.0729	14.8839	62.9975	52.3853	0.00318204	0.512335	0.0195366
NM_001142634	XM_001102756	SPDYA	5.86031	9.41394	7.90667	5.11749	5.73455	4.55983	0.00279722	0.588895	0.0110276
NM_001143936	XM_001105601	C15orf61	7.01612	16.4049	12.0645	4.3187	8.55115	8.28705	0.00200555	0.746101	0.00132953
NM_001143964	XM_001110360	TBC1D7	7.71056	14.7834	12.248	7.49429	8.42882	7.89019	0.0164523	0.544912	0.0407961
NM_001144943	XM_001109102	RAB34	25.9582	106.151	82.215	21.2669	69.7753	56.3148	0.023411	0.540479	0.0404127
NM_001144956	NA	RIIAD1	19.513	54.093	35.9578	13.5153	29.4658	28.2908	0.024498	0.620365	0.0136065
NM_001145292	NA	PDE6B	9.23833	8.1613	9.95893	7.97491	4.89531	5.00906	0.018987	0.613703	0.00358715
NM_001145675	XM_001087587	SORBS2	48.101	69.3513	54.709	26.6526	48.5946	39.6468	0.0333176	0.583458	0.0227686
NM_001145873	NA	CD8A	3.00113	3.35312	4.18658	2.5946	1.36558	3.15735	0.0148506	0.566541	0.00769744
NM_001145971	XM_001118893	RDH13	5.71866	14.0742	8.69403	2.17739	7.49312	7.80451	0.00643201	0.705005	0.00161814
NM_001161364	XM_001093380	NPTN	281.819	441.181	367.982	151.504	307.511	215.159	0.0194888	0.694435	0.00740025
NM_001161585	XM_001105128	EQTN	1.61616	1.12012	0.839817	1.08633	0.444503	0.527645	0.00748888	0.796808	0.0339229
NM_001161780	XM_002805444	PDP1	84.2357	66.8502	43.2148	40.4765	47.2888	32.2022	0.0236651	0.695647	0.0360127
NM_001163424	XM_002799066	MYEOV2	113.284	680.089	533.67	97.1558	317.782	345.587	0.0170621	0.803147	0.00180399
NM_001163424	XM_001101826	MYEOV2	113.284	680.089	533.67	97.1558	317.782	345.587	0.0170621	0.803147	0.00180399
NM_001164399	NA	CCDC175	2.41879	3.35491	3.2217	2.15479	1.60264	1.90722	0.0185114	0.6672	0.00552925
NM_001164404	XM_001103006	GOLGA6C	5.59743	9.64751	7.27787	3.95147	5.99878	5.26443	0.0289688	0.565922	0.0104778
NM_001164442	XM_001083746	FAM159B	1.20815	1.15983	2.08541	0.514959	0.671707	0.851197	0.00492588	1.12785	0.00825328
NM_001169	XM_001099227	AQP8	0.554539	4.92324	3.40225	0.435572	1.18807	1.16667	0.00751733	1.67014	4.78162e-06
NM_001236	XM_001084893	CBR3	16.3755	45.9052	47.3485	8.25532	25.41	23.116	0.00613442	0.949145	0.00223361
NM_001248	XM_001110787	ENTPD3	37.1184	50.876	61.9765	13.0359	43.6713	25.1896	0.0382099	0.872804	0.0311878
NM_001277	NA	CHKA	32.6275	72.0169	64.608	29.491	43.6946	37.5722	0.0102096	0.611768	0.00845894
NM_001302	NA	CORT	18.0618	83.2457	51.983	6.97657	53.1905	28.0854	0.0178106	0.796559	0.00273814
NM_001323	XM_001111664	CST6	28.1281	79.0206	83.0243	5.48875	50.6254	32.0477	0.00235649	1.10909	0.00825149
NM_001327	XM_001095706	CTAG1B	0.240851	1.39176	1.3228	0	0.947413	0.736839	0.000500351	0.811254	0.015303
NM_001385	XM_001086073	DPYS	2.18144	4.34953	3.63598	2.61255	1.73043	1.592	0.026755	0.776572	0.00190595
NM_001474	NA	GAGE4	0.416976	1.2558	1.32653	0	0.632069	0.801565	0.0329782	1.06495	0.0329718
NM_001475	NA	GAGE5	0.420246	1.26565	1.33694	0	0.637026	0.807852	0.0329782	1.06495	0.0329718
NM_001477	NA	GAGE12I	0.437399	1.31731	1.39151	0	0.663027	0.840826	0.0329782	1.06495	0.0329718
NM_001487	XM_001095809	BLOC1S1	80.7414	252.729	215.157	60.8839	162.432	157.576	0.00874753	0.526445	0.0151966
NM_001496	XM_001112630	GFRA3	1.35315	2.40215	2.0925	0.493734	1.81234	1.27952	0.0160303	0.705679	0.0152994
NM_001759	NA	CCND2	109.447	56.2069	40.019	69.382	40.1531	32.7874	0.0155187	0.531188	0.0186922
NM_001823	XM_001112108	CKB	693.118	3089.62	2794.22	523.656	2065.01	1558.12	0.00431546	0.665428	0.00279353
NM_001824	NA	CKM	2.04005	9.12585	9.54915	0.768048	4.86885	4.13573	0.0147183	1.08386	0.00401113
NM_001832	XM_001116700	CLPS	0.419997	1.03524	1.63317	0.0635966	0.612768	0.556697	0.0396527	1.32462	0.019011
NM_001855	NA	COL15A1	2.38173	4.17417	3.07005	1.65481	1.336	2.02382	0.0499575	0.940786	0.000616764
NM_001861	XM_001113547	COX4I1	412.184	1266.35	955.92	166.347	863.08	648.12	0.000798262	0.651151	0.000125123
NM_001862	XM_001098868	COX5B	137.87	515.911	399.704	103.865	300.228	253.814	0.00627935	0.679214	0.00301441
NM_001863	NM_001040281	COX6B1	145.334	487.375	400.594	129.369	337.605	252.732	0.00603654	0.521783	0.0245828
NM_001863	XM_001112592	COX6B1	145.334	487.375	400.594	129.369	337.605	252.732	0.00603654	0.521783	0.0245828
NM_001865	NA	COX7A2	218.506	611.183	507.339	185.575	396.545	308.37	0.00858066	0.586359	0.0101434
NM_001866	XM_001100150	COX7B	211.673	634.823	468.113	197.679	382.807	280.169	0.0128983	0.611127	0.0107192
NM_001867	XM_001098379	COX7C	684.338	1506.79	1101.95	494.966	831.805	623.454	0.00200728	0.755796	0.000633342
NM_001867	XM_002806140	COX7C	684.338	1506.79	1101.95	494.966	831.805	623.454	0.00200728	0.755796	0.000633342
NM_001867	XM_001081984	COX7C	684.338	1506.79	1101.95	494.966	831.805	623.454	0.00200728	0.755796	0.000633342
NM_001907	NA	CTRL	2.19216	9.6693	6.01516	2.32518	4.30572	4.18686	0.0229675	0.724672	0.0240369
NM_001985	NA	ETFB	28.3946	147.628	140.395	23.0989	94.9263	96.0158	0.0132269	0.56394	0.0159837
NM_002015	XM_001088437	FOXO1	32.8171	28.2163	19.8324	19.472	18.8294	18.6983	0.0226556	0.504574	0.0205307
NM_002060	NA	GJA4	1.05153	2.61507	2.25126	0.748941	1.3247	1.2156	0.0171288	0.847321	0.00583255
NM_002106	XM_001108128	H2AFZ	125.754	300.082	258.48	93.8206	218.93	164.661	0.015557	0.51943	0.0120927
NM_002178	XM_001087498	IGFBP6	24.8141	124.974	51.934	11.5303	57.9966	32.257	0.0281149	0.986857	0.000383906
NM_002257	NA	KLK1	0.53378	2.47679	3.59303	0.262323	1.10914	1.72022	0.00267117	1.09486	0.00703818
NM_002297	XM_001097303	LCN1	3.45375	3.278	10.7814	0.126848	2.06703	1.37595	0.0217753	2.29451	4.1188e-05
NM_002432	NA	MNDA	6.62547	14.8593	12.0815	7.01634	6.85636	7.68169	0.0190752	0.639032	0.0104015
NM_002488	XM_001087963	NDUFA2	60.4058	180.231	153.855	55.0097	110.061	95.7613	0.0126863	0.596877	0.0131515
NM_002492	XM_001107947	NDUFB5	153.164	311.605	228.62	115.146	196.662	162.549	0.0033116	0.547691	0.0106724
NM_002493	XM_001103422	NDUFB6	70.7757	170.96	138.79	51.1743	114.148	87.9169	0.00276209	0.587494	0.00607271
NM_002543	XM_001115025	OLR1	6.03717	6.15014	11.3192	5.81631	4.54812	4.44286	0.0289895	0.666751	0.00587366
NM_002566	NA	P2RY11	4.40505	14.8775	7.44464	2.97223	7.94963	6.57189	0.0300991	0.611466	0.014178
NM_002571	NA	PAEP	0.505955	3.17556	1.69399	0.399186	0.211023	0.718132	0.0469055	2.01677	0.000721553
NM_002614	XM_001088569	PDZK1	3.62803	3.45654	2.76258	2.92199	1.98553	1.94945	0.048312	0.522136	0.0285301
NM_002659	NA	PLAUR	0.573129	2.97109	2.34304	0.539573	1.67143	1.29761	0.0141595	0.746696	0.0304975
NM_002751	XM_001112524	MAPK11	8.49375	36.6809	29.7494	5.82849	24.6415	20.5157	0.012761	0.555336	0.00834013
NM_002773	NA	PRSS8	0.80769	2.28719	1.64073	0.436844	1.43888	1.01899	0.00849861	0.71013	0.0131392
NM_002801	XM_001095570	PSMB10	17.5854	87.3347	57.2804	13.0136	58.5879	38.602	0.0194576	0.557608	0.0116486
NM_002832	XM_001106613	PTPN7	8.74274	17.1159	15.5975	3.66013	11.7838	8.5802	0.0297305	0.787102	0.039726
NM_002842	NA	PTPRH	0.811336	0.79526	0.922965	0.0596745	0.408424	0.563253	0.0232151	1.29435	0.00630945
NM_002897	NA	RBMS1	11.8316	11.8892	9.85587	7.16172	7.97381	7.09666	0.00175734	0.594809	0.0050464
NM_002949	XM_001111712	MRPL12	16.7671	110.293	73.8682	11.7748	70.2192	54.3547	0.00773325	0.559377	0.0107528
NM_003124	XM_001103332	SPR	10.5653	30.0812	21.3566	4.52276	17.8211	13.8896	0.000472371	0.775016	0.000106011
NM_003166	NA	SULT1A3	2.32828	8.95463	8.00076	2.25417	5.6408	5.25616	0.036777	0.552193	0.0484639
NM_003182	XM_001089871	TAC1	278.936	804.856	533.733	133.756	395.938	246.934	0.0087703	1.05849	0.0112809
NM_003279	XM_001108623	TNNC2	2.76487	18.2399	8.95904	0.488039	6.99032	4.19301	0.00367139	1.36025	2.66619e-06
NM_003287	XM_001107364	TPD52L1	53.3536	168.568	93.6361	21.0088	85.016	68.9593	0.0181445	0.850678	0.00198679
NM_003451	NA	ZNF177	19.2375	29.6421	32.7882	16.0294	10.714	13.1586	0.00247277	1.03331	4.70219e-06
NM_003549	NA	HYAL3	1.67184	3.9992	2.95468	0.596554	2.45914	2.39798	0.00359001	0.661419	0.00501638
NM_003637	XM_002801745	ITGA10	1.32849	2.88704	3.06819	0.812055	1.71005	2.08295	0.0211625	0.661454	0.00383388
NM_003665	NA	FCN3	1.1565	0.983309	1.21523	0.211938	0.738247	0.807815	0.0376081	0.932396	0.0493921
NM_003702	NA	RGS20	15.664	37.8777	24.5699	10.5801	23.973	17.8778	0.0426641	0.575121	0.0268198
NM_003804	XM_001091748	RIPK1	3.92176	10.5282	8.07174	4.35952	5.17688	6.01947	0.0326712	0.533856	0.0436346
NM_003845	NA	DYRK4	4.05824	7.61898	5.31463	2.99356	3.54327	1.52708	0.00610585	1.07529	0.0107873
NM_003877	XM_002798728	SOCS2	10.095	17.1295	11.6519	5.75488	9.80442	9.43086	0.0175709	0.637536	0.0233061
NM_003923	XM_001105008	FOXH1	5.97404	42.2665	25.531	4.05373	16.9526	12.7271	0.00788775	1.12889	0.00192319
NM_004074	XM_001115516	COX8A	239.149	821.47	634.083	184.179	551.012	444.816	0.00913722	0.522237	0.0159951
NM_004086	XM_001114797	COCH	124.457	144.141	137.599	54.5462	110.688	58.465	0.010686	0.86062	0.0321292
NM_004102	NA	FABP3	16.4099	35.2167	29.2143	10.6011	25.2674	20.4362	0.037242	0.521828	0.0238931
NM_004118	NA	FOXS1	0.334743	2.45611	1.45277	0.13805	1.28653	0.746156	0.0299616	0.967113	0.00564913
NM_004146	XM_001111436	NDUFB7	47.7504	255.444	201.336	44.6102	150.461	136.898	0.0228301	0.603894	0.0189848
NM_004258	XM_001112908	CD101	0.924726	1.11778	0.668649	0.649456	0.408726	0.50963	0.00696077	0.790154	0.00705971
NM_004374	XM_001097441	COX6C	377.492	1126.33	856.811	245.445	673.169	552.257	0.0014546	0.682501	0.00130853
NM_004374	XM_002805413	COX6C	377.492	1126.33	856.811	245.445	673.169	552.257	0.0014546	0.682501	0.00130853
NM_004541	XM_001109409	NDUFA1	180.434	611.246	426.216	138.979	311.246	234.396	0.00569398	0.831014	0.000433323
NM_004542	NA	NDUFA3	197.441	409.131	292.458	134.523	224.236	162.902	0.00173696	0.785259	0.000391528
NM_004545	NA	NDUFB1	110.094	697.138	549.126	88.4363	343.81	295.419	0.00647235	0.898389	0.000380889
NM_004546	NA	NDUFB2	202.548	568.974	437.011	162.03	317.788	251.421	0.0039697	0.724841	0.00167565
NM_004547	XM_001110854	NDUFB4	139.186	382.314	290.448	118.676	227.911	184.239	0.00455605	0.61315	0.00820641
NM_004548	XM_001082191	NDUFB10	108.812	358.859	283.474	76.9329	226.275	163.955	0.00213792	0.685168	0.00173513
NM_004551	XM_001105264	NDUFS3	108.303	315.577	256.453	66.2713	191.131	145.069	0.00452888	0.757354	0.000313789
NM_004552	XM_002802331	NDUFS5	131.64	831.344	684.845	105.694	520.628	429.106	0.00554274	0.642737	0.0066522
NM_004561	XM_001112855	OVOL1	1.57769	4.3075	3.71715	1.27844	2.68827	2.57133	0.004887	0.554527	0.0282566
NM_004597	NA	SNRPD2	52.0247	219.944	185.502	47.3801	148.786	118.356	0.0081777	0.540519	0.0266012
NM_004668	NA	MGAM	1.10451	0.606393	0.722939	0.980903	0.274084	0.42627	0.000816119	0.533693	0.00856874
NM_004763	NA	ITGB1BP1	105.513	199.533	144.126	58.8003	125.724	96.458	0.0190265	0.676789	0.00874935
NM_004769	NA	ASIC3	1.10606	6.51064	4.97479	0.909796	4.07864	3.42277	0.0111358	0.582063	0.0312331
NM_004894	XM_001089695	C14orf2	148.892	562.37	392.593	125.74	312.352	246.961	0.00670068	0.688263	0.0043406
NM_004928	NA	C21orf2	15.1675	73.4897	65.2478	8.88741	53.5679	38.446	0.00311015	0.609096	0.0014973
NM_004932	NA	CDH6	24.2846	4.15126	6.74067	9.78937	4.32726	2.82884	0.0293904	1.05371	0.0012062
NM_004963	XM_001089601	GUCY2C	3.00553	2.79815	2.63205	1.72127	0.910086	1.27825	0.0022275	1.10949	0.000743762
NM_004991	XM_002802927	MECOM	1.58589	0.989768	0.738712	1.12615	0.401569	0.509357	0.0154	0.702232	0.00212239
NM_005001	XM_002801056	NDUFA7	44.8601	219.541	175.32	38.5783	151.883	117.47	0.0132806	0.513978	0.0289773
NM_005003	XM_001112404	NDUFAB1	88.6617	289.786	240.613	65.593	201.109	167.462	0.00444249	0.511837	0.0148046
NM_005167	NA	PPM1J	0.84991	1.85684	1.37767	0.458132	1.1706	0.780466	0.00236448	0.761581	0.0160747
NM_005173	XM_002800251	ATP2A3	6.06109	12.7143	9.62195	1.34895	10.9247	7.35305	0.0498913	0.532937	0.037941
NM_005178	NA	BCL3	0.490794	4.66501	2.85558	0.265539	3.08553	1.96241	0.0194099	0.592395	0.0209467
NM_005227	XM_002808241	EFNA4	0.578967	4.02466	2.90936	0.408426	1.86074	2.13174	0.0191877	0.771588	0.0161194
NM_005248	XM_001111732	FGR	0.988511	1.73792	2.02488	0.572421	1.2211	1.40421	0.0383397	0.571279	0.0315883
NM_005329	NM_001110777	HAS3	4.66152	12.5173	7.74191	2.14274	5.80072	6.85853	0.0127195	0.751554	0.000343252
NM_005343	XM_001085804	HRAS	27.2167	175.397	108.096	17.8835	103.65	83.1844	0.0261631	0.601926	0.00525261
NM_005512	XM_001088154	LRRC32	1.56335	2.50039	1.52534	1.47086	1.53723	0.942145	0.0251891	0.500672	0.0320271
NM_005539	NA	INPP5A	124.251	178.499	171.03	63.1956	132.704	96.0156	0.0106939	0.698669	0.0173744
NM_005624	NM_001032875	CCL25	2.06266	14.9095	12.1882	1.94002	9.32622	7.71646	0.0094494	0.619323	0.037258
NM_005672	NA	PSCA	0.561718	3.94306	1.82895	0.437509	1.34928	0.390892	0.0192807	1.54026	8.37098e-05
NM_005694	XM_001110218	COX17	42.2515	187.718	132.918	42.54	100.115	92.7435	0.0392278	0.624412	0.022067
NM_005823	NA	MSLN	0.0841032	1.49807	1.20042	0.0646237	0.762925	0.58434	0.0197735	0.978802	0.0262705
NM_006004	XM_001096979	UQCRH	154.445	606.786	415.186	123.414	335.721	277.65	0.0113697	0.675082	0.00486125
NM_006004	NM_001034201	UQCRH	154.445	606.786	415.186	123.414	335.721	277.65	0.0113697	0.675082	0.00486125
NM_006004	XM_001085565	UQCRH	154.445	606.786	415.186	123.414	335.721	277.65	0.0113697	0.675082	0.00486125
NM_006198	NA	PCP4	280.392	3089.5	2350.83	90.0446	1581.29	1020.11	0.00961916	1.08782	0.0073083
NM_006205	XM_001091111	PDE6H	12.9859	34.6123	11.3897	2.57678	11.777	6.64982	0.0138916	1.48978	0.00310022
NM_006234	NA	POLR2J	16.3468	78.1213	61.2034	13.3306	47.7576	41.9129	0.0184521	0.595844	0.0139742
NM_006294	XM_001090937	UQCRB	36.7024	70.27	54.0173	26.1339	43.0243	34.2083	0.00122812	0.639199	0.00284869
NM_006304	NA	SHFM1	37.5954	225.589	195.78	29.6892	144.488	131.683	0.00573063	0.585508	0.0112149
NM_006349	XM_001107951	ZNHIT1	28.6435	101.81	91.5603	28.824	74.4523	48.6102	0.02216	0.547657	0.0249886
NM_006356	XM_001090573	ATP5H	176.974	419.255	338.491	132.201	268.819	205.692	0.00243326	0.623523	0.00415092
NM_006399	XM_001099352	BATF	7.24836	32.9397	18.4706	2.83995	20.0484	12.4914	0.0369945	0.729422	0.0495473
NM_006476	XM_001088363	ATP5L	68.4791	232.571	172.201	51.7971	128.628	102.114	0.00435513	0.744155	0.00125254
NM_006491	XM_001114592	NOVA1	13.8872	27.4374	23.6136	12.3675	16.6168	13.7366	0.00308435	0.604126	0.00976001
NM_006556	XM_001114509	PMVK	10.4846	64.218	54.7377	8.97199	43.0391	35.9196	0.0229564	0.557848	0.0231868
NM_006579	XM_001103993	EBP	9.27185	36.4116	24.2495	9.70404	19.7296	16.1286	0.0213719	0.618132	0.0280615
NM_006628	NA	ARPP19	247.381	317.573	262.357	125.286	218.417	170.279	0.0244008	0.686711	0.0186383
NM_006664	NM_001032876	CCL27	4.76967	25.8346	22.5064	5.0529	11.9452	10.3105	0.00861293	0.959642	0.00210894
NM_006744	XM_001089592	RBP4	41.0204	93.1517	48.1357	23.6155	61.1118	38.8469	0.04943	0.560998	0.0280864
NM_006830	XM_001096084	UQCR11	40.7651	230.048	149.14	29.3541	114.722	105.103	0.0122442	0.753043	0.0015787
NM_007059	NA	KPTN	9.04307	49.8457	42.5555	8.34633	31.0879	29.0013	0.0216348	0.56787	0.0278857
NM_007100	NA	ATP5I	145.289	628.743	441.262	118.33	297.197	246.508	0.00997707	0.876325	0.000461488
NM_007160	XM_001102702	OR2H2	23.4288	42.9458	34.1678	12.2655	23.2874	21.5264	0.00897267	0.816762	0.000296865
NM_007191	XM_001116962	WIF1	24.0282	28.0296	19.7978	13.2407	20.3885	10.5841	0.00785163	0.700621	0.00148879
NM_007241	NA	SNF8	31.6318	136.686	123.254	30.3803	95.6105	77.3874	0.0175249	0.519685	0.0388492
NM_007366	NA	PLA2R1	6.10771	0.851808	1.13749	3.72064	0.566239	0.615391	0.0205378	0.723937	0.00136595
NM_012200	NA	B3GAT3	11.1333	49.9	43.4094	9.29111	31.716	28.9816	0.00307886	0.577516	0.0162601
NM_012202	NA	GNG3	43.0462	208.211	128.979	30.3194	140.176	87.9029	0.0337425	0.557301	0.0118917
NM_012278	XM_001091670	ITGB1BP2	0.750035	2.25208	2.58798	0.555339	0.325564	0.957489	0.0257416	1.60443	0.00308088
NM_012466	NA	TSPAN16	1.09928	1.80683	3.6336	0.812572	1.23984	1.14701	0.0275887	1.03142	0.00470998
NM_012467	XM_002802349	TPSG1	1.80847	4.45052	2.29903	0.989967	2.24087	1.74818	0.0387144	0.781416	0.0442018
NM_013234	XM_001082764	EIF3K	78.6513	341.92	249.544	63.1429	214.321	174.619	0.00700816	0.56782	0.0141341
NM_013241	XM_001088717	FHOD1	2.77006	13.0484	11.029	2.29321	8.98442	7.66391	0.0100888	0.503231	0.0347575
NM_013379	NA	DPP7	33.1125	236.603	148.503	31.3742	119.095	91.6587	0.0163531	0.788484	0.00471983
NM_013958	NA	NRG1	2.88429	1.72294	1.10619	1.66899	1.31472	0.789791	0.0289675	0.59845	0.0479036
NM_014165	XM_001100962	NDUFAF4	48.7593	67.5149	56.2115	29.2732	48.0622	35.8609	0.0119844	0.60765	0.00346383
NM_014176	NA	UBE2T	5.40681	12.2037	9.21104	3.29859	8.7855	6.72941	0.0035665	0.511624	0.0221112
NM_014217	NA	KCNK2	24.8808	24.4975	23.0808	12.5389	18.3041	14.5024	0.0342308	0.676211	0.0473441
NM_014243	XM_001104686	ADAMTS3	15.6205	9.71491	8.23159	5.92205	7.40969	5.77199	0.0352528	0.813189	0.0445743
NM_014260	XM_001116232	PFDN6	47.2584	214.653	168.509	31.7387	148.021	119.819	0.00263551	0.522813	0.0101772
NM_014302	XM_001107920	SEC61G	63.5113	171.603	134.388	49.2334	111.323	95.3151	0.002313	0.530161	0.0163643
NM_014312	XM_001110168	VSIG2	0.766155	0.651237	0.939734	0.507936	0.4612	0.296405	0.0206351	0.897274	0.0357231
NM_014399	XM_002803361	TSPAN13	56.8444	87.159	58.1913	29.6952	58.0152	36.1115	0.0126028	0.707479	0.00264482
NM_014402	XM_001105221	UQCRQ	48.6826	201.701	150.923	38.6193	116.97	101.407	0.0082186	0.642958	0.00629254
NM_014518	NA	ZNF229	8.5434	2.78412	3.47939	5.49767	1.68009	1.294	0.000970669	0.805538	4.3475e-05
NM_015102	XM_002802146	NPHP4	7.70926	26.8674	23.9506	4.28471	12.7709	10.7859	0.00497228	1.07187	2.42197e-06
NM_015415	XM_001103255	MPC2	93.5848	187.319	177.882	66.4459	133.203	112.353	0.00652075	0.55627	0.0080134
NM_015439	XM_002808399	CCDC28A	15.6055	33.2425	26.6007	11.7374	22.7179	18.8658	0.00750224	0.500788	0.0217043
NM_015444	NA	TMEM158	53.1102	166.84	95.548	22.2002	86.782	58.6966	0.00820305	0.911932	0.00347942
NM_015448	XM_002808511	DPCD	42.8578	153.129	117.342	31.7695	87.9485	73.2625	0.00395634	0.699225	0.00227204
NM_015871	XM_001108532	ZNF593	8.80402	51.8027	34.3621	5.16407	32.8873	22.5219	0.00437484	0.648773	0.00294627
NM_016013	NA	NDUFAF1	12.6704	20.9801	18.3603	9.90775	15.3302	6.87062	0.0048414	0.695853	0.00154254
NM_016067	XM_002804687	MRPS18C	25.163	43.1518	40.4706	21.5418	29.9229	25.038	0.010565	0.507902	0.0219148
NM_016074	XM_001096955	BOLA1	11.8034	30.2123	37.188	9.51079	22.4531	23.865	0.011498	0.504555	0.0305353
NM_016087	NA	WNT16	11.1998	11.661	11.4341	4.29534	4.35194	2.74329	0.00201901	1.59016	0.000433533
NM_016205	XM_001093265	PDGFC	10.2128	7.18977	4.62093	6.75869	3.5398	4.13675	0.0124516	0.609446	0.00691647
NM_016311	XM_001113002	ATPIF1	101.655	620.268	482.968	69.7236	410.57	353.602	0.0084471	0.530964	0.010016
NM_016382	XM_001117630	CD244	0.744471	0.89117	0.495957	0.450461	0.42732	0.311471	0.0132466	0.84188	0.0162869
NM_016400	NA	HYPK	8.93866	97.3851	74.072	7.25339	59.0807	55.2435	0.0420434	0.569288	0.0190417
NM_016437	NA	TUBG2	18.9314	98.6488	60.1583	13.0314	66.7518	44.3676	0.0221041	0.517663	0.013328
NM_016498	NA	MTFP1	2.85353	13.0629	7.1201	1.61489	7.65325	5.2476	0.0121169	0.666304	0.00521452
NM_016504	XM_001086859	MRPL27	30.9999	137.176	156.466	35.6807	93.7453	85.9499	0.0305413	0.591989	0.0444624
NM_017636	NA	TRPM4	2.20314	8.59044	7.57086	2.41396	4.76453	4.78291	0.0220706	0.618528	0.0313219
NM_017655	XM_001104248	GIPC2	1.15471	0.916775	0.676688	0.839618	0.234261	0.400258	0.000668044	0.898603	0.000906694
NM_017794	NA	FOCAD	42.431	25.1777	17.3443	28.1291	11.3338	8.24957	0.00966649	0.832301	4.19506e-05
NM_017899	XM_001082221	TESC	58.43	207.097	159.392	22.9367	132.393	111.619	0.0475275	0.670624	0.0262459
NM_017971	XM_001094113	MRPL20	36.5404	149.961	118.714	31.8358	92.5756	91.0579	0.0115513	0.502349	0.0353498
NM_018111	NA	C19orf73	4.64141	4.58373	3.52243	2.82541	2.42414	2.06269	0.00230666	0.801836	0.00514893
NM_018140	XM_001095020	CEP72	1.81278	3.25606	4.99051	1.08744	2.885	2.27028	0.0122062	0.688292	0.00550232
NM_018157	NA	RIC8B	41.3093	35.0538	32.2698	22.0565	26.5634	23.6677	0.0365485	0.587642	0.0492884
NM_018208	XM_001098880	ETNK2	15.5846	31.0579	22.9046	6.78763	20.8567	16.8783	0.0168532	0.643451	0.0215725
NM_018466	NA	ALG13	14.6906	14.4136	10.2779	12.1304	8.07199	6.96876	0.000591649	0.535465	0.0124121
NM_018584	NA	CAMK2N1	177.657	358.674	237.704	90.2098	225.631	170.371	0.0261498	0.670813	0.00418537
NM_018838	XM_001106296	NDUFA12	91.2041	161.921	146.344	66.3483	116.393	95.7077	0.00246293	0.520669	0.0128054
NM_018947	XM_002803349	CYCS	64.7282	82.6332	61.565	41.8881	50.6571	41.1624	0.000729027	0.643913	0.00224863
NM_018947	XM_001110791	CYCS	64.7282	82.6332	61.565	41.8881	50.6571	41.1624	0.000729027	0.643913	0.00224863
NM_019059	NA	TOMM7	132.622	521.932	357.703	109.003	267.607	259.431	0.0209941	0.670384	0.0056369
NM_019069	XM_001112263	WDR5B	17.406	35.5669	25.6179	14.5849	22.4997	18.3968	0.00334414	0.502357	0.0238357
NM_019855	XM_001111235	CABP5	1.0703	3.74248	4.42234	0.717925	1.76354	2.16193	0.00493698	0.991949	0.00204929
NM_020129	XM_001089395	LGALS14	10.0975	3.52289	3.50642	5.65418	2.73972	2.35949	0.0378908	0.67147	0.0259371
NM_020189	XM_001087516	ENY2	43.6916	113.983	91.9897	41.3191	70.5791	64.2332	0.0101708	0.50334	0.0374871
NM_020349	NA	ANKRD2	1.76686	6.53544	5.68047	0.713471	2.3063	3.25358	0.0258045	1.15634	2.71277e-05
NM_020480	NA	ANK1	1.06081	2.10789	1.17276	0.436977	1.59595	1.02746	0.037915	0.504467	0.0311191
NM_020647	NA	JPH1	11.3291	8.98074	8.64495	5.35798	8.03775	5.52089	0.0116977	0.614149	0.00387238
NM_021029	XM_001088742	RPL36A	154.552	513.934	395.69	147.932	293.124	300.17	0.0315602	0.521752	0.0355143
NM_021103	XM_001086739	TMSB10	449.491	1679	1140.28	311.43	943.632	715.248	0.00471539	0.730325	0.00100916
NM_021123	NA	GAGE7	0.441908	1.33089	1.40585	0	0.669862	0.849494	0.0329782	1.06495	0.0329718
NM_021134	XM_001092196	MRPL23	38.9966	228.821	152.413	31.4592	136.315	110.612	0.0138004	0.594092	0.0133834
NM_022049	NA	GPR88	132.523	206.218	186.831	53.4427	128.398	91.6752	0.014413	0.942264	0.0361644
NM_022136	XM_001082777	SAMSN1	4.18822	4.58622	3.00429	2.17424	3.14805	2.16395	0.0122993	0.653871	0.00754392
NM_022138	NA	SMOC2	23.8663	42.6562	26.0923	7.5445	21.2991	20.8107	0.00577435	0.899323	0.00240932
NM_022165	XM_001114658	LIN7B	18.0959	76.6526	51.7528	11.0833	50.349	35.2976	0.0164077	0.59888	0.00385158
NM_022454	XM_001083536	SOX17	0.73732	1.30119	0.740362	0.457875	0.825175	0.468263	0.0357217	0.666061	0.0311596
NM_022726	NM_001040419	ELOVL4	38.6403	35.4364	31.504	18.9476	28.4109	19.8831	0.0159152	0.650921	0.0159067
NM_024078	XM_001105967	NOC4L	5.36868	47.8158	47.75	6.90844	25.5544	26.0788	0.0163352	0.785885	0.0227034
NM_024322	NA	CENPO	15.3467	46.5446	25.5547	7.96562	26.7897	20.0593	0.0302266	0.673831	0.00578091
NM_024660	XM_002808187	IGFLR1	1.28648	6.5606	4.76877	0.701464	3.79707	3.92854	0.030275	0.582134	0.0190586
NM_024711	NA	GIMAP6	2.50147	3.3016	2.8403	2.02556	1.87269	2.11895	0.00480763	0.522503	0.0266957
NM_024808	NA	BORA	3.14073	3.1965	3.17343	2.44772	2.18944	2.06625	0.000177468	0.50465	0.0295251
NM_024997	NA	ATF7IP2	1.99072	1.46333	1.38638	1.34193	0.580204	0.585135	0.00876415	0.949019	8.29671e-05
NM_025075	XM_001090043	THOC7	58.566	152.77	114.249	48.4791	97.8737	76.7611	0.0148581	0.545252	0.0157321
NM_025163	NA	PIGZ	3.99475	26.6902	20.1507	2.87886	16.1018	13.4644	0.0425749	0.647841	0.0157033
NM_025240	XM_001094177	CD276	5.64197	24.3558	22.582	4.63596	14.4442	12.6836	0.0110412	0.727125	0.00368855
NM_025243	XM_001111355	SLC19A3	4.56062	3.84437	1.93503	2.21488	3.72741	1.04672	0.020241	0.56508	0.00448494
NM_025262	NM_001032890	LY6G5C	2.75017	15.7766	11.7384	1.27622	8.35564	6.41161	0.0110151	0.915673	0.00162648
NM_030576	NA	LIMD2	6.87612	23.1791	18.138	4.63674	13.7268	12.4464	0.00664889	0.645436	0.00328226
NM_030929	XM_001109857	KAZALD1	0.583751	1.61573	1.36996	0.411766	0.809365	1.06615	0.033001	0.642065	0.0288226
NM_031210	NA	SLIRP	178.842	344.249	261.959	148.453	200.521	167.013	0.00440315	0.605451	0.00660346
NM_031291	XM_001105150	SLC25A31	0.814987	0.751814	0.584783	0.237786	0.409731	0.251832	0.0149176	1.25845	0.00243804
NM_031293	XM_001102965	PMFBP1	1.01963	1.56454	2.43675	0.767022	1.01304	1.08	0.00887467	0.811907	0.00305831
NM_031424	NA	FAM110A	2.50488	8.75024	7.77238	1.89827	6.41588	4.34675	0.0269593	0.587705	0.0206129
NM_031455	XM_001085385	CCDC3	8.38914	14.0899	10.8174	1.93702	8.07466	5.47546	0.000975088	1.10429	0.000476585
NM_031457	XM_001085445	MS4A8	1.78561	2.40801	1.95794	0.669712	1.07653	1.27502	0.0199476	1.0258	0.00946591
NM_031913	NA	ESYT3	4.71815	2.10768	2.70058	2.83488	1.8789	1.47649	0.0281732	0.621932	0.0189655
NM_031935	NA	HMCN1	1.91923	0.504979	0.354294	1.28015	0.240335	0.34887	0.0228841	0.57177	0.0129047
NM_031941	XM_001113384	USHBP1	1.45275	7.95984	5.80631	0.90332	2.94162	3.19748	0.00428529	1.11172	2.98606e-05
NM_032111	XM_001097006	MRPL14	20.6731	71.4018	54.4838	17.1875	48.284	36.2901	0.0201369	0.526285	0.0264083
NM_032111	XM_001087026	MRPL14	20.6731	71.4018	54.4838	17.1875	48.284	36.2901	0.0201369	0.526285	0.0264083
NM_032122	XM_002808371	DTNBP1	54.0552	203.417	165.055	30.9295	104.104	103.107	0.0128276	0.827234	0.000315615
NM_032332	XM_001108218	WDR83	8.73724	42.9363	32.0353	6.77063	25.4697	24.152	0.00562681	0.569882	0.0168368
NM_032340	XM_002803699	UQCC2	64.2126	208.805	177.146	64.4047	126.011	95.1394	0.016619	0.656681	0.00901285
NM_032356	NA	NAA38	18.6376	83.9585	74.6804	13.1243	51.1236	43.1498	0.00772366	0.723039	0.00144066
NM_032477	NA	MRPL41	27.158	56.2488	38.3286	22.9308	29.423	24.5485	0.0410421	0.66265	0.0116279
NM_032487	XM_001093250	ACTRT3	1.24103	1.26844	0.969247	0.88633	0.684635	0.558336	0.000435738	0.708178	0.017713
NM_032497	XM_001097313	ZNF559	19.4895	10.6683	15.9259	14.7477	5.59447	6.92199	0.00669394	0.757254	0.000123725
NM_032597	NA	MS4A14	1.87827	0.217353	0.384316	0.783674	0.170124	0.160876	0.0398659	1.15368	0.00175295
NM_032726	NA	PLCD4	1.87702	3.94872	3.18465	1.8419	2.31453	2.04578	0.00764256	0.538807	0.0373033
NM_032747	XM_002805810	USMG5	112.229	488.536	387.495	88.8453	308.279	229.176	0.0081379	0.658035	0.00461237
NM_032901	NA	COX14	47.814	168.049	121.581	42.2243	90.675	80.0196	0.0207293	0.664343	0.00733075
NM_033261	NA	IDI2	2.55411	3.50232	5.28686	1.69652	1.15226	1.16391	0.0105621	1.4992	9.18215e-07
NM_033428	XM_001107783	TMEM261	21.2915	53.6453	34.5379	14.4613	30.0334	22.5819	0.00282598	0.706716	0.00148592
NM_033642	XM_001104687	FGF13	39.9189	39.8416	32.7867	22.0167	30.7087	23.7719	0.037338	0.55705	0.0489076
NM_052987	NA	CDK10	10.4703	63.6217	43.0302	9.00532	35.7468	30.0582	0.0353988	0.646706	0.0123779
NM_057092	XM_001115120	FKBP2	44.6939	326.21	248.917	29.483	222.939	171.551	0.00507149	0.547882	0.00637042
NM_080748	NA	ROMO1	47.5282	285.07	216.795	40.8781	156.391	138.624	0.0232224	0.709838	0.00503268
NM_130846	NA	PTPRR	26.0392	15.0004	20.4635	11.7821	12.8951	10.2318	0.0203964	0.817057	0.0308031
NM_133446	NA	AGAP4	4.98755	13.0235	12.3295	3.23478	9.18722	7.52534	0.0388627	0.605051	0.00589109
NM_134268	XM_001104888	CYGB	8.5911	27.1842	26.461	4.76922	21.4065	15.8421	0.0262476	0.566759	0.00406336
NM_138425	XM_001111088	C12orf57	113.615	586.024	421.817	100.18	333.682	270.428	0.0110524	0.671131	0.00749161
NM_138559	NA	BCL11A	11.3683	27.1601	17.8745	6.36515	15.6115	13.763	0.0321148	0.658243	0.0177755
NM_138616	NA	RHCE	6.18623	7.37679	7.74317	5.22921	4.10979	4.1953	0.00114784	0.654652	0.00613883
NM_138694	XM_002808391	PKHD1	1.37091	0.62415	1.03091	0.37913	0.337349	0.183354	0.00489441	1.74967	0.0018375
NM_138705	XM_001096624	CALML6	1.07583	6.41567	4.88147	0.325501	2.15698	1.92445	0.011078	1.48934	4.33376e-07
NM_138814	XM_001109034	PNPLA5	0.534447	1.39376	1.64515	0.158235	0.612778	0.661804	0.00668829	1.31843	0.000621818
NM_138961	XM_001110293	ESAM	7.55919	28.2949	19.0615	4.26207	16.047	14.8269	0.0204914	0.644264	0.00734142
NM_139249	NA	MS4A6E	1.97922	0.151436	0.143655	0.735942	0.0316964	0.092881	0.0493128	1.40215	0.04363
NM_139250	XM_001095706	CTAG1A	0.240851	1.39176	1.3228	0	0.947413	0.736839	0.000500351	0.811254	0.015303
NM_144573	NA	NEXN	1.89826	1.28284	1.49445	1.18042	1.10246	0.835759	0.0281384	0.584219	0.0261824
NM_144576	NA	COQ10A	16.3346	31.2733	21.962	7.91882	23.1551	17.4925	0.00447756	0.518503	0.00513579
NM_144690	XM_001094946	ZNF582	10.7707	7.38405	10.8553	7.78793	5.74964	6.30577	0.0104793	0.547899	0.0138825
NM_144981	XM_001086241	IMMP1L	18.4931	26.2856	22.6168	17.3055	14.3644	13.8916	0.015324	0.564837	0.0106703
NM_144990	NA	SLFNL1	1.39206	6.59364	4.33468	1.02397	2.86848	2.53298	0.0320257	0.939181	0.00128858
NM_144994	XM_001099274	ANKRD23	6.66393	16.2177	12.2863	5.85549	8.32584	10.2522	0.0190281	0.525402	0.0290937
NM_145029	NM_001105163	C6orf136	22.6139	78.8293	60.4914	17.4386	49.0174	41.0477	0.00166492	0.591025	0.0107704
NM_145244	XM_001108176	DDIT4L	11.3301	7.84127	8.7119	6.06554	4.20755	4.98686	0.000775298	0.86965	9.53876e-05
NM_145252	NA	ZG16B	1.41655	4.47435	6.42137	1.25038	2.07166	2.57249	0.00615507	1.06265	0.00172984
NM_145307	XM_002808502	RTKN2	2.74463	2.9241	2.48665	1.64168	1.82037	1.6607	0.0195616	0.670834	0.0131066
NM_148672	NM_001032877	CCL28	1.22211	0.845799	0.949713	0.707189	0.332736	0.614783	0.00655237	0.866837	0.045782
NM_148975	NA	MS4A4A	3.38258	1.15941	0.562012	1.84878	0.615919	0.146976	0.0088721	0.966657	0.000212842
NM_152259	XM_001093275	TICRR	0.977789	0.589797	0.577312	0.455475	0.146708	0.366008	0.000408402	1.14754	0.00253019
NM_152339	XM_001092341	SPATA2L	7.51485	31.6353	19.2922	3.77625	20.7736	14.1781	0.0198114	0.59364	0.020377
NM_152516	NA	COMMD1	14.7207	28.176	25.7289	11.0298	18.8137	15.1057	0.00180289	0.610453	0.00998943
NM_152649	NA	MLKL	1.36081	2.87996	2.7659	1.1353	2.08281	1.48853	0.0183291	0.574033	0.0241442
NM_152677	XM_001099779	ZSCAN4	1.24965	1.72447	2.18563	1.15286	1.14404	1.14374	0.0402831	0.584622	0.0381085
NM_152731	XM_001110262	BEND6	25.1535	28.9993	22.903	16.7563	20.3766	15.8398	0.0307949	0.540654	0.0174241
NM_152852	NA	MS4A6A	1.86381	3.03611	1.27793	1.09035	0.40383	0.670036	0.0189758	1.51326	0.000103049
NM_153215	XM_001102600	LSMEM2	2.61342	7.96486	5.88676	2.32324	4.17794	4.08847	0.015164	0.636751	0.0217009
NM_153700	XM_001119775	STRC	5.59136	18.7215	16.7423	3.68203	10.1897	12.8845	0.0226879	0.617692	0.00340366
NM_153741	XM_001115270	DPM3	15.8793	115.684	101.385	14.0987	76.6595	69.7033	0.022035	0.537785	0.0310696
NM_153813	NA	ZFPM1	1.34692	3.90042	3.36873	0.558283	2.43001	2.35556	0.00211712	0.689151	0.0142043
NM_170739	XM_001110291	MRPL11	18.336	48.9214	38.496	14.0772	32.4593	27.3662	0.00223245	0.517006	0.0173491
NM_172251	NA	MRPL54	10.0595	59.9724	40.4607	8.00149	33.0964	36.0847	0.0427974	0.517603	0.0353902
NM_173519	XM_001091304	CLVS1	20.564	25.2163	18.5116	9.66561	15.2445	13.2108	0.0196247	0.754057	0.0109098
NM_173533	XM_001115271	TDRD5	1.23978	0.528567	1.04464	0.513877	0.482032	0.577407	0.0184957	0.83829	0.00965292
NM_173628	NA	DNAH17	2.34229	2.77355	2.01975	1.1531	1.38046	1.40995	0.00143993	0.855554	0.000247535
NM_174905	XM_002801474	FAM98C	8.92468	34.8475	17.2974	5.81843	18.368	13.5858	0.0225704	0.693128	0.0107165
NM_175612	NA	CNTN4	10.6439	8.43076	6.50352	5.76679	5.21525	4.35604	0.0156945	0.737794	0.0305834
NM_175614	XM_001100352	NDUFA11	40.662	198.41	116.664	34.3249	118.514	96.2651	0.0431512	0.514059	0.0360232
NM_175929	NA	FGF14	38.8425	25.8944	23.7246	21.7552	21.5281	15.9768	0.0302332	0.577991	0.040525
NM_177533	XM_001086418	NUDT14	18.1076	78.0079	40.5583	8.91592	44.5027	31.0979	0.0101887	0.693432	0.000724181
NM_177551	NA	HCAR2	0.669763	0.669437	0.887561	0.371892	0.554304	0.337886	0.0152879	0.816857	0.0192168
NM_178019	XM_001103397	CATSPER3	1.77189	2.72959	2.02299	0.843361	1.15319	1.55286	0.0410398	0.878281	0.0120316
NM_178310	XM_001099487	SNAI3	1.34407	1.85717	1.66536	0.900825	1.49538	0.93435	0.0278807	0.547152	0.0476242
NM_178497	NA	C4orf26	0.976475	5.60675	4.22344	0.558599	2.93987	1.77967	0.0120632	1.03382	0.00485076
NM_178548	NA	TFAP2E	0.585469	4.05188	2.08529	0.408402	1.62168	1.46618	0.0350111	0.943212	0.00381038
NM_178571	XM_001086607	TBC1D26	0.584446	1.34102	1.09396	0.14296	1.03703	0.479137	0.0172573	0.863846	0.00831313
NM_178822	XM_002808337	IGSF10	2.74228	0.550501	1.16853	1.77378	0.427294	0.380377	0.00414952	0.789286	0.000220247
NM_181712	XM_001084958	KANK4	18.985	21.8358	19.633	7.31808	15.5754	12.1679	0.0258193	0.785949	0.0125569
NM_181814	XM_001102076	ABHD12B	13.813	19.2269	15.1664	7.19744	11.082	8.59786	0.0132281	0.842838	0.00976546
NM_181900	XM_001110144	STARD5	2.35226	6.57079	5.46045	2.04526	3.67055	4.05229	0.00720636	0.558265	0.041742
NM_182563	XM_001084285	BRICD5	3.10706	6.12375	5.52302	2.44297	3.58436	3.39193	0.00351768	0.647404	0.0170231
NM_182705	XM_001083814	FAM101B	8.01563	6.64692	7.88522	3.53262	5.14381	5.53201	0.00610818	0.666236	0.0019486
NM_182936	XM_001110823	SLC8A3	5.03145	7.63328	6.86382	2.58975	5.86198	4.86626	0.0295956	0.552207	0.0205613
NM_182973	NA	TMPRSS9	0.622087	2.38357	2.62251	0.626331	1.13085	1.19045	0.00630533	0.933111	0.00385988
NM_197941	XM_001084793	ADAMTS6	4.01604	1.51344	1.21703	2.05464	1.02524	0.787181	0.0211587	0.802905	0.00214616
NM_197962	XM_001112610	GLRX2	32.5192	54.3495	45.0403	24.8296	35.844	30.92	0.00510097	0.526226	0.0160186
NM_197972	NA	NME7	43.8252	85.0107	60.2358	36.9609	46.3952	35.4696	0.00346945	0.670088	0.00293883
NM_197975	NA	BTNL3	7.6827	13.1435	2.15946	0.857429	4.35534	3.38957	0.0167362	1.41793	0.0029437
NM_198464	XM_001089204	PRSS55	4.73688	10.2657	8.08108	2.77918	8.04547	5.08422	0.000631947	0.537044	0.0150598
NM_198530	NA	MXRA7	123.819	299.99	184.875	70.3585	198.097	130.976	0.00666364	0.607747	0.00692802
NM_198544	NA	APITD1-CORT	9.36035	32.3687	21.0387	4.18323	19.3674	10.9617	0.00659923	0.862913	0.000131183
NM_198552	XM_001106483	FAM89A	10.0261	17.6121	10.9067	8.16623	9.43635	8.89735	0.00924029	0.540554	0.0207216
NM_198578	XM_002798570	LRRK2	15.5694	4.8444	3.91837	9.55644	3.18158	3.15512	0.0190873	0.614458	0.0242719
NM_198965	NA	PTHLH	4.14548	8.9637	6.87006	1.769	5.61837	3.39482	0.00339637	0.88985	0.00106778
NM_201412	NA	LUC7L	29.2834	98.9091	74.5481	23.7575	57.5555	54.7949	0.00566752	0.574884	0.0143605
NM_203298	XM_001100699	CHCHD1	23.0411	71.7533	52.1869	21.5082	43.0488	37.4946	0.00958458	0.526333	0.0335528
NM_203494	NA	USP50	3.47813	6.48924	5.76777	2.9661	3.7328	3.26618	0.00119941	0.659037	0.0104723
NM_205767	XM_001088336	C19orf70	31.4816	166.866	120.459	27.971	110.878	83.7958	0.0128297	0.517936	0.0357046
NM_205853	NA	MUSTN1	0.788579	7.10248	6.18302	1.20363	3.93377	1.84532	0.0364829	1.01118	0.0440757
NM_206901	XM_002808200	RTN2	7.88733	53.7673	48.8909	5.5119	39.0994	24.5618	0.0475478	0.676357	0.030035
NM_206915	NA	NGFRAP1	242.107	650.728	508.465	180.916	423.114	370.449	0.00453528	0.524063	0.0151197
NM_206918	NA	DEGS2	1.92527	7.34739	4.32263	1.06344	4.02332	2.71103	0.0283705	0.801971	0.00197281
NM_206922	NA	CRIP3	4.64142	17.3131	7.99119	2.50907	8.19242	6.17068	0.0106801	0.827705	0.00146948
NM_206963	XM_002803004	RARRES1	1.41238	1.06599	1.94549	1.32683	0.572362	0.634263	0.0432882	0.804194	0.00682468
NM_207013	XM_001113620	TCEB2	120.009	386.597	313.076	93.4152	218.398	170.1	0.00550344	0.766291	0.000917135
NM_207311	NA	CCDC64	6.55709	17.2011	9.11817	3.66792	9.50173	6.77489	0.0203516	0.721057	0.00826183
NM_207418	XM_001089470	FAM72D	0.603265	1.34335	0.674046	0.248981	0.63138	0.482188	0.0293575	0.943622	0.00569125
NM_212535	XM_001096447	PRKCB	290.898	131.626	113.897	119.845	110.373	72.8969	0.0344799	0.8235	0.0481645
NM_212552	XM_001107450	BOLA3	25.9095	131.308	92.0373	22.6719	75.0034	64.6728	0.0236839	0.618532	0.0159274
NM_213649	XM_001096920	SFXN4	31.1852	40.1566	36.6076	21.6646	27.0132	27.2208	6.09527e-05	0.508208	0.0157407
NR_000009	NA	SNORD4B	520.75	672.067	579.503	599.092	292.789	279.212	0.0488898	0.597784	0.00283403
NR_000010	NA	SNORD4A	730.977	2531.74	2390.62	699.894	1520.53	1496.98	0.0133882	0.604804	0.0162513
NR_000012	XM_001108577	SNORA68	317.719	260.879	153.856	136.336	127.777	108.403	0.00501258	0.975435	2.68253e-05
NR_000014	XM_002800041	SNORD42A	1707.31	4051.44	3361.05	1872.91	1964.25	1864.99	0.0270835	0.677495	0.00470689
NR_000028	XM_001082799	SNORD83B	142.838	500.702	349.844	108.187	280.247	262.698	0.0191432	0.6094	0.00977247
NR_000028	XM_002798353	SNORD83B	142.838	500.702	349.844	108.187	280.247	262.698	0.0191432	0.6094	0.00977247
NR_001289	NA	SNORD109B	45.2887	61.974	47.636	31.204	37.0505	26.445	0.0135829	0.709897	0.0123594
NR_001295	NA	SNORD109A	45.2887	61.974	47.636	31.204	37.0505	26.445	0.0135829	0.709897	0.0123594
NR_001557	NA	AOX2P	4.82885	1.52761	1.58801	1.66677	0.856124	1.64589	0.0449737	0.930324	0.0328943
NR_002435	NA	SNORD100	140.129	608.398	472.719	121.408	312.196	317.424	0.0237747	0.701415	0.00631445
NR_002444	NA	SNORA66	328.349	767.943	527.835	311.132	373.641	372.672	0.0385617	0.619082	0.00983946
NR_002595	NA	RPL31P11	13.4127	24.5082	19.2624	12.8022	12.5137	11.5876	0.0261758	0.631834	0.00604995
NR_002712	NA	CXCR2P1	1.28059	2.15401	2.99592	0.794175	1.73023	1.76502	0.0360854	0.584153	0.02663
NR_002766	NA	MEG3	196.23	521.663	340.2	113.461	334.249	198.791	0.0101891	0.710741	0.00754406
NR_003011	NA	SCARNA15	5.61668	24.2468	21.2601	4.35268	15.4408	10.072	0.010506	0.775511	0.0211892
NR_003136	NA	FBXO22-AS1	27.9798	38.6116	31.1627	20.7875	23.5698	19.977	0.0340392	0.603571	0.00773149
NR_003142	NA	SNHG9	36.3509	67.5445	63.5228	41.6982	31.7267	39.5199	0.0469841	0.567839	0.0187628
NR_003263	NA	SDHAP3	49.1168	100.532	95.9619	38.3711	70.1042	61.9629	0.000658697	0.527126	0.0150803
NR_003362	NA	SNORD115-48	53.1162	94.0861	62.6113	29.6187	52.8122	42.074	0.0266036	0.752906	0.00448559
NR_003377	NA	PDZK1P2	3.69895	3.53061	2.99569	2.87202	2.03468	2.00836	0.0483214	0.564324	0.0128119
NR_003499	NA	SNORD115-47	94.935	194.184	136.694	38.8675	96.529	69.5196	0.00433094	1.05519	0.000230657
NR_003584	NA	SNHG8	61.5437	230.616	157.849	50.2807	104.583	96.9977	0.00777528	0.837324	0.000815558
NR_003612	NA	FAM92A1P2	1.26778	1.45942	0.734499	0.581009	0.568333	0.661122	0.00375217	0.935123	0.0156082
NR_003698	NA	FAHD2CP	16.9966	53.5019	40.9204	18.6158	29.4181	29.1076	0.0264175	0.530415	0.0494284
NR_003927	NA	UOX	1.55222	5.67698	2.34382	0.510122	2.29986	1.05435	0.0300965	1.30876	0.000178749
NR_004401	NA	SEC1P	7.31868	29.2691	19.6138	5.33765	15.2978	10.2388	0.012502	0.86421	0.00477407
NR_015370	NA	EPB41L4A-AS1	58.2832	259.339	199.537	52.9162	139.203	143.022	0.0171862	0.625837	0.0132481
NR_015434	NA	LOC148413	4.80975	6.22756	6.31772	4.8717	3.61219	3.64042	0.0146988	0.517451	0.0216942
NR_024124	NA	ATP1A1-AS1	9.21371	11.9388	8.89233	6.94877	5.52004	4.6378	0.000986754	0.812562	0.000352982
NR_024402	NA	SNAI3-AS1	1.90449	1.31461	1.23276	1.58087	0.765018	0.794022	0.0154373	0.503685	0.0429581
NR_024454	NA	NDUFB2-AS1	6.03433	58.353	45.0897	4.70513	35.6989	27.9062	0.00989465	0.680454	0.00482947
NR_024476	NA	PAXIP1OS	4.13213	6.9129	7.44728	4.07449	4.45876	4.23228	0.00819635	0.534672	0.0279134
NR_024607	NA	MIR503HG	0.770116	3.99011	3.79235	0.504459	2.1464	2.32611	0.0442972	0.781094	0.0209807
NR_026594	NA	FAM226B	1.82575	3.08532	2.64877	1.2271	1.86681	1.97985	0.0132021	0.575298	0.0267779
NR_026595	NA	FAM226A	1.77037	2.95937	2.50271	1.17807	1.80356	1.90361	0.0126419	0.566058	0.030175
NR_026684	NA	HPYR1	1.4637	0.5065	0.699668	0.403033	0.388326	0.319586	0.037561	1.26498	0.0197406
NR_026732	NA	C14orf23	32.0951	47.1135	32.5328	15.8309	30.5708	22.204	0.0087607	0.703764	0.0084595
NR_026984	NA	LOC90784	4.36527	3.94715	3.32151	2.30928	0.885659	2.40357	0.0008577	1.05522	1.72806e-06
NR_027118	NA	INHBA-AS1	2.35743	0.591401	0.43137	1.26484	0.384242	0.347489	0.0303416	0.759585	0.0310381
NR_027140	NA	TNFRSF10B	2.91982	2.31027	1.43757	2.25018	1.15047	1.2432	0.0263863	0.521859	0.0381774
NR_027249	NA	GNN	1.13091	0.66643	0.83054	1.06033	0.184704	0.387982	0.0234371	0.686364	0.000552129
NR_027258	NA	PRORSD1P	5.69306	7.46745	6.26074	3.82079	4.93651	4.90568	0.0063041	0.507364	0.0302486
NR_027322	NA	LOC283070	53.8117	91.2764	69.2436	28.056	68.1948	44.672	0.0469315	0.60494	0.0312117
NR_027684	NA	RPAIN	29.3278	54.4687	44.6682	25.4045	28.3472	29.0769	0.00406453	0.633173	0.00510574
NR_027686	NA	LINC00176	1.41058	4.31838	2.58571	0.726379	2.66367	1.24073	0.0110738	0.844403	0.00435538
NR_027822	NA	HLA-L	3.56682	4.28438	6.08774	2.56639	3.15707	2.95711	0.0251468	0.68326	0.00385475
NR_027996	NA	RDM1	1.26432	2.82145	2.31732	0.848521	2.04731	1.19366	0.0447409	0.646847	0.0468364
NR_028483	NA	ADORA2A-AS1	14.8051	63.936	48.8292	5.32003	37.579	23.5172	0.0271797	0.941687	0.0233909
