# Supplementary material for: Transcriptome Response and Spatial Pattern of Gene Expression in the Primate Subventricular Zone Neurogenic Niche After Cerebral Ischemia
Source: Front Cell Dev Biol. 2020 Dec 3;8:584314. doi: 10.3389/fcell.2020.584314 (PMC7744782; doi:10.3389/fcell.2020.584314)
Supplement: Supplementary file 9 [file Table_4.xlsx]

## Sheet: SVZa-UP genes_annotated_GO
Table S4. Gene Ontology categories for genes differentially expressed after ischemia.
Category	Term	Count	%	PValue	Genes	List Total	Pop Hits	Pop Total	Fold Enrichment	Bonferroni	Benjamini	FDR
GOTERM_BP_FAT	cell adhesion	62	12.6273	8.62798e-17	PCDHA6, THRA, PCDHA3, PCDHA4, PCDHGA9, FERMT2, PCDHGA8, PCDHGA7, BCAN, PCDHGA6, PCDHGA5, PCDHGA4, PCDHGA3, MEGF10, PCDHGA2, PCDHGA1, PCDHGB1, CDH20, DAB1, SRPX, CD44, DLG5, PCDHGA12, PCDHGA10, PCDHGA11, MAGI1, CDHR1, EFNB1, PCDHGB7, PCDHGB6, PCDHGB3, PCDHGB2, PCDHGB5, PCDHGB4, NCAM1, DDR1, SIRPG, CNTN1, NCAN, LIMS1, TNC, PPFIA1, DSCAML1, PCDHGC4, PCDHGC3, NEO1, CDH4, ITGB1, SEMA5A, PVRL1, ITGB8, …	361	700	13528	3.3191	2.28151e-13	7.60503e-14	1.88738e-13
GOTERM_BP_ALL	nervous system development	57	11.609	7.57941e-07	ARSB, PCDHA6, SPG7, SEPT2, NDST1, PCDHA3, PCDHA4, GJA1, BCAN, GRIN3A, REST, BDNF, DAB1, CD44, UNC5B, QKI, KIF2A, MDGA1, EFNB1, VANGL2, CHST3, SLITRK1, ASCL1, NAV1, CHST8, CUX1, CLU, DSCAML1, GPM6B, CABP4, ZBTB16, CDH4, EPHB2, SEMA5A, PVRL1, TNR, GPSM1, PCDHA10, POU3F3, RTN4RL2, PCDHA13, TRAF6, ZNF423, NES, GNAO1, SMAD9, RFX4, NFASC, NTN4, ELAVL3, DLX2, SEMA6D, ULK2, RBPJ, POFUT1, NTM, FEZ1, BMPR1A	371	1088	14116	1.99335	0.00165246	0.000150337	0.00131639
GOTERM_BP_ALL	regulation of cell communication	40	8.14664	0.0145496	GNAI2, IL6ST, PREX1, PFKFB2, CSF1, TLR3, SOX4, GJA1, BCAN, PXK, IQGAP1, EPHB2, FICD, KCNQ4, BDNF, LECT1, CYP26B1, DUSP16, GPSM1, PCSK6, TRAF6, MAGI1, ARHGEF18, MALT1, NLGN3, HGF, WLS, ECT2, FLNA, NCAM1, CD38, CDH13, ASCL1, P2RX7, CARD14, CAPN10, LRP6, NEK6, IGFBP5, BMPR1A	371	1038	14116	1.46622	1	0.44092	22.4738
GOTERM_BP_ALL	response to external stimulus	37	7.53564	0.00957181	ALPL, ARSB, GNAI2, NDST1, MASP1, IL6ST, TNC, RRH, CLU, GNA12, TLR3, HFE, CABP4, GRIN3A, PXK, CD44, PROZ, SBDSP1, RTN4RL2, ANGPT1, C2, RGR, TXNIP, KLF6, NES, GATM, C4A, C4B, IL9, CHST3, NR4A3, CD38, P2RX7, CCR6, JUN, GIPR, SYT17	371	914	14116	1.54026	1	0.360147	15.3838
GOTERM_BP_FAT	positive regulation of kinase activity	12	2.44399	0.0454357	P2RX7, CARD14, DAB1, GNAI2, ADCY8, PFKFB2, CSF1, TLR3, MALT1, HGF, TRAF6, TAB1	361	231	13528	1.94668	1	0.725094	55.1578
GOTERM_BP_FAT	positive regulation of apoptosis	19	3.86965	0.0392549	TXNIP, PREX1, ARHGEF18, PML, SOX4, ZBTB16, ECT2, SERINC3, MSX2, CD38, P2RX7, CAPN10, CD44, JUN, TRAF6, ABL1, IP6K2, DNM2, HIP1	361	430	13528	1.65581	1	0.718064	49.8776
GOTERM_BP_FAT	cell morphogenesis	24	0.516351	8.2823e-05	LIMS1, EFNB1, CLU, VANGL2, NFASC, DSCAML1, CHST3, GJA1, CABP4, HGF, WWTR1, CDH4, ECT2, EPHB2, SEMA5A, SLITRK1, BDNF, P2RX7, UNC5B, PVRL1, ULK2, TNR, RTN4RL2, FEZ1	361	356	13528	2.52632	0.156511	0.0168768	0.142754
GOTERM_BP_FAT	cell motion	26	0.55938	0.000933092	TLN1, WASF2, CDH4, ITGB1, EPHB2, SEMA5A, BDNF, DAB1, PVRL1, UNC5B, CD44, GAB2, PAK4, TNR, SBDSP1, POU3F3, MDGA1, EFNB1, NFASC, ATP1A4, ELMO1, ASCL1, CDH13, CCR6, LRP6, FEZ1	361	475	13528	2.05119	0.853158	0.106713	1.59722
GOTERM_BP_FAT	regulation of cell proliferation	32	0.688468	0.0187459	FGFR2, GNAI2, BLM, IL6ST, CSF1, CLU, PML, SOX4, GJA1, ZBTB16, ITGB1, MSX2, BDNF, DLG5, TXNIP, TP53I11, NACC2, EFNB1, KLF11, IL9, SF1, SPARC, CD38, CDH13, DDR1, SIRPG, ZMIZ1, JUN, ADRA1A, ICOSLG, BMPR1A, IGFBP5	361	787	13528	1.52371	1	0.660484	27.8477
GOTERM_BP_ALL	regulation of developmental process	28	5.70265	0.0190424	IL6ST, GNA11, CSF1, GNA12, FERMT2, CLU, PML, TLR3, KEAP1, ZBTB16, REST, CDH4, ITGB1, EPHB2, BDNF, LECT1, PVRL1, IL4R, CDC42EP4, SMAD9, HGF, WWTR1, ASCL1, DLX2, P2RX7, SLC26A5, JUN, BMPR1A	371	674	14116	1.58065	1	0.486185	28.3888

## Sheet: SVZa-DOWN genes_annotated_GO
Category	Term	Count	%	PValue	Genes	List Total	Pop Hits	Pop Total	Fold Enrichment	Bonferroni	Benjamini	FDR
GOTERM_BP_FAT	oxidation reduction	35	8.37321	1.26898e-06	NDUFB4, NDUFB5, NDUFB6, NDUFB7, NDUFAB1, UQCRQ, NDUFAF1, NDUFB1, GLRX2, NDUFB2, NDUFS5, UQCR11, COX6B1, SPR, NDUFS3, ETFB, NQO2, NDUFA2, NDUFA3, NDUFB10, NDUFA7, CYCS, CBR3, NDUFA1, NDUFA12, NDUFA11, SOD2, CYBA, SNAI3, DIO2, UQCRH, ALOX5, DEGS2, UQCRB, RDH13	295	639	13528	2.51176	0.00216887	0.000241218	0.00214199
GOTERM_CC_FAT	mitochondrial membrane	44	10.5263	4.69378e-18	ATP5D, NDUFAF4, NDUFB4, NDUFB5, NDUFB6, NDUFB7, COX7B, COX7C, NDUFAB1, ATP5G1, UQCRQ, NDUFAF1, COX5B, NDUFB1, NDUFB2, NDUFS5, TOMM7, UQCR11, COX6B1, ATP5L, NDUFS3, ATP5I, ATP5H, ATP5J, ATP5J2, NDUFA2, NDUFA3, NDUFB10, COX7A2, NDUFA7, COX8A, COX4I1, NDUFA1, NDUFA12, NDUFA11, COX6C, SOD2, IMMP1L, USMG5, SLC25A31, UQCRH, ATPIF1, LRRK2, UQCRB	291	394	12782	4.90526	1.4316e-15	2.04515e-16	6.28812e-15
GOTERM_BP_FAT	phosphorus metabolic process	45	10.7656	2.63683e-06	ATP5D, PDP1, NDUFB4, NDUFB5, NDUFB6, FGR, NDUFB7, NDUFAB1, ATP5G1, PMVK, NDUFAF1, NDUFB1, NDUFB2, NDUFS5, UQCR11, TEK, ATP5L, DYRK4, MLKL, CDK10, GNG3, NDUFS3, ATP5I, ATP5H, ATP5J, PTPN7, NDUFA2, NDUFA3, NDUFB10, PHKG2, PTPRH, NDUFA7, PTPRR, MAPK11, PDE6H, GUCY2C, NDUFA1, PRKCB, SPDYA, NME2, NME1-NME2, PPM1J, UQCRH, RIPK1, LRRK2, UQCRB	295	973	13528	2.12086	0.00450145	0.00045106	0.00445082
GOTERM_CC_FAT	ribosome	18	4.30622	8.1186e-06	RPL36A, MRPL41, RPL23A, MRPL20, MRPL11, MRPL23, RPS27, MRPS18C, RPS28, MRPL12, RPS16, RPL23, MRPL14, MRPL27, RPL31, MRPL54, RPS12, RPS21	291	215	12782	3.67739	0.00247312	0.000145647	0.0108757
GOTERM_BP_FAT	blood circulation	11	2.63158	0.00753278	CYBA, NPY, OLR1, GUCY1A3, TAC1, TNNI3, POMC, GCGR, TPM1, SOD2, GCH1	295	186	13528	2.71201	0.999998	0.288555	11.9824
GOTERM_BP_FAT	muscle system process	10	2.39234	0.0112094	CYBA, TNNT1, TNNC2, RYR3, ANKRD2, GUCY1A3, IGF1, TNNI3, CHRNE, TPM1	295	168	13528	2.72962	1	0.390156	17.3273
GOTERM_BP_FAT	cation transport	21	5.02392	0.0179944	ATP5D, TRPM4, SLC8A3, ATP5J2, SLC38A8, SFXN4, ATP5G1, GJA4, KCNK2, PRKCB, NPY, CATSPER3, ATP2A3, RYR3, ATP5L, ATP5I, JPH1, ATP5H, PDZK1, COX17, ATP5J	295	553	13528	1.74143	1	0.506439	26.3988
GOTERM_BP_FAT	protein complex biogenesis	19	4.54545	0.0273767	NDUFAF4, CUTA, HRAS, PKHD1, POLR2J, DPYS, NDUFAF1, SOD2, GCH1, CYBA, NDUFS5, PFDN6, UQCRH, TCEB2, PDGFC, ATPIF1, TUBG2, NRG1, CHRNA3	295	505	13528	1.72534	1	0.620644	37.4095
GOTERM_BP_FAT	lipid biosynthetic process	14	3.34928	0.0246172	CHKA, EBP, PIGZ, NDUFAB1, PMVK, PLAUR, STARD5, ELOVL4, FABP3, ETNK2, DPM3, IDI2, ALOX5, DEGS2	295	323	13528	1.98764	1	0.604305	34.3435
