# Supplementary material for: Transcriptome Response and Spatial Pattern of Gene Expression in the Primate Subventricular Zone Neurogenic Niche After Cerebral Ischemia
Source: Front Cell Dev Biol. 2020 Dec 3;8:584314. doi: 10.3389/fcell.2020.584314 (PMC7744782; doi:10.3389/fcell.2020.584314)
Supplement: Supplementary file 11 [file Table_6.xlsx]

## Sheet: Upregulated TFs
Table S6. Transcription factors differentially expressed in SVZa after ischemia.
Up-regulated transcription factors (TFs)
TF family name	TF name
HMG	BBX;SOX4
TF_bZIP	JUN
zf-C2H2	ZFP64;KLF6;REST;ZNF423;ZNF660;ZSCAN12;ZNF281;ZNF496;SP8;KLF11;ZSCAN2;SP1;ZNF397;ZNF383;ZNF699;ZNF565;ZFP57;SP9
bHLH	MAX;ASCL1;TCF12;TCF23;TCF4
C/EBP	ATF7
CTF/NFI	NFIX;NFIC
CUT	CUX1
ETS	ETV3
Homeobox	DLX2;NKX2-3;MSX2;HMBOX1;IRX2
MH1	SMAD9
Nuclear orphan receptor	NR4A3
POU	POU3F3
RFX	RFX4
Thyroid hormone receptor	THRA
Tub	TUB
ZBTB	ZBTB25;PATZ1;ZBTB16
zf-BED	ZBED3
zf-MIZ	PIAS4;ZMIZ1

## Sheet: Don-regulated TFs
Down-regulated transcription factors (TFs)
TF family name	TF name
HMG	SOX17
TF_bZIP	BATF
zf-C2H2	ZNF582;MECOM;PRDM2;BCL11A;ZNF229;OVOL1;ZFPM1;ZSCAN4;SNAI3;ZNF559;ZNF177
AP-2	TFAP2E
COE	EBF3
Fork head	FOXO1;FOXH1;FOXS1
Retinoic acid receptor	NR5A1
zf-GATA	ZGLP1
