# Supplementary material for: Transcriptome Response and Spatial Pattern of Gene Expression in the Primate Subventricular Zone Neurogenic Niche After Cerebral Ischemia
Source: Front Cell Dev Biol. 2020 Dec 3;8:584314. doi: 10.3389/fcell.2020.584314 (PMC7744782; doi:10.3389/fcell.2020.584314)
Supplement: Supplementary file 12 [file Table_7.xls]

## Sheet: list
Table S7. List of the genes in the “monkey-niche” database.
Present in SVZa-DE-UP list (n=114)	Not in SVZa-DE-UP list (n=36)
ABCD3	AXIN1
ABTB2	CD83
ACOT6	DCX
ADRA1A	DEC2
ALPL	EMX2
ANGPT1	ERBB2
APLNR	ERBB4
ASCL1	FTO
ATF7	GLI1
BBX	ICAM1
BCAN	IFNGR1
BMPR1A	LGR5
C2	LRIG1
CALB2	LRIG2
CD38	LRIG3
CDH13	LRRC4B(LRIG4)
CHN2	MET
CLU	NEUROG2
CNTN1	NOTCH1
CORO1B	NR2E1
CPNE2	OLIG2
CRYBB2	OTOF
CUX1	PAX6
CXXC5	PER3
DDR1	PPAP2B
DIP2A	PROM1 (CD133)
DLX2	PROX1
DOCK1	RXFP3
EFNB1	SOX2
ELAVL3	TUBB3
ELAVL4	VCAM1
ELMO1	VEGFA
ETV3	VIM
FAM107A	WNT16
FEZ1	ZBTB20
FITM2	ZEB1
FLCN
FLNC
FOXRED2
GALC
GFAP
GJA1
GNAO1
GPM6B
GPR17
GPR37L1
GPRC5B
GPSM1
GREB1
GSTCD
HGF
HNMT
IGFBP5
IL6ST
ITGB8
JAKMIP3
KCNJ10
KIF2A
LDLRAD3
LFNG
LIX1
LRRC8C
MAML2
MAPRE2
MAX
MCM6
MLC1
MVB12B
NACC2
NAV1
NCAM1
NCAN
NDST1
NEK4
NEO1
NESTIN
NFASC
NLGN3
NRBP2
ODF2
PCYT1B
PFKFB2
PHACTR4
PHKG1
PMP2
POLR2A
POU3F3
PPL
PPM1K
PTPLB
RBM34
RBPJ
SCD5
SEPT9
SERPINB6
SLITRK1
SP8
SP9
SPARC
SPATA6
ST6GALNA
TCP11L2
THRA
TMEM87A
TNC
TNR
TXNIP
ULK2
WLS
ZBTB16
ZBTB25
ZFP64
ZNF704
ZSCAN12
