# Supplementary material for: Transcriptome Response and Spatial Pattern of Gene Expression in the Primate Subventricular Zone Neurogenic Niche After Cerebral Ischemia
Source: Front Cell Dev Biol. 2020 Dec 3;8:584314. doi: 10.3389/fcell.2020.584314 (PMC7744782; doi:10.3389/fcell.2020.584314)
Supplement: Supplementary file 13 [file Table_8.xls]

## Sheet: MkySVZa-DE_vs_cell types
Table S8. Comparison of monkey SVZa-DE genes with the cell type-enriched transcription profiles of Zhang et al., 2014
Cell types	pvalue.up	odd.ratio.up	SVZa_UP genes	pvalue.down	odd.ratio.down	SVZa-DOWN genes
Astrocytes	4.98866e-08	3.0762	ALPL;BCAN;BMPR1A;CCDC80;CD38;CD44;CLU;DCLK2;DLG5;ELOVL2;FAM69C;FGFR2;GFAP;GJA1;HGF;IGFBP5;KCNJ10;LIX1;MEGF10;MLC1;MMD2;NCAN;NR4A3;PAQR8;PHF21B;PHKG1;POU3F3;PTPLB;RFX4;SCARA3;SEMA6D;SEPT9;STEAP3;TNC;TRIL	0.162185	0.530316	CBR3;CCND2;DIO2;PLCD4;RAB34;RGS20
Endothelia	0.459058	0.743337	APLN;APLNR;IQGAP1;LRRC55;LRRC8C;NES;SPATA6;WWTR1;YES1	0.0038044	2.08666	CD34;ESAM;FAM101B;GCH1;GIMAP6;GJA4;HMCN1;IGSF5;MECOM;NUDT14;POMC;RBPMS;SAMSN1;SLC19A3;SMOC2;SOX17;TEK;TMSB10;TNFRSF10B;TPD52L1;USHBP1
Microglia	0.545916	0.774709	CCR6;CSF1;HFE;IL4I1;LFNG;RAB3IL1;SCAMP2;TUBB6;TXNIP	0.41944	0.679833	BATF;BCL3;CYBA;FAM110A;FHOD1;LIMD2;PLAUR
Myelinating oligodendrocytes	0.0028589	2.00358	ABHD4;AGPAT4;ANKRD40;CYB5R3;DDR1;DENND5A;DIP2A;DIXDC1;ENTPD5;FAM168A;FEZ1;FNBP1;GNA12;GPRC5B;ITPK1;LARP6;MAP6D1;MARCH8;NRBP2;PVRL1;SRCIN1;ST6GALNAC3;UNC5B	0.0389052	0.365253	CAMK2N1;EBP;NDUFA3;PMVK
Neurons	0.551224	1.17853	ABLIM3;ADCY8;CALB2;CDH4;DLX2;DSCAML1;DUSP4;ELAVL4;MEX3A;NFIX;PCDHGC4;SAMD14;SP9;ZFP57	0.429057	1.24206	BCL11A;BEND6;CCDC64;CYGB;FGF13;GNG3;MEG3;NPY;NRG1;PCP4;PENK;TMEM158;TUBG2
Newly formed oligodendrocytes	6.17591e-09	3.30577	ABTB2;AGPAT4;BCAN;CDH13;CDH20;CHN2;CHST3;CHST8;CNTN1;DDR1;DIP2A;DIXDC1;ELAVL3;ENTPD5;EPS15;GPR17;ICK;KANK1;KIRREL3;MAP6D1;MARCH8;MEX3B;NCAM1;NEO1;NFASC;PAK4;PPFIBP1;RHOBTB3;SAMD4B;SEMA5A;SPECC1;SRCIN1;THRA;TLE2;TNR;TUB	0.00252114	0.18017	EBP;GP1BB
Oligodendrocyte precurosr cells	5.34478e-08	3.12545	ARHGAP31;CDH13;CNTN1;DAB1;DSCAML1;FAM107A;GPR17;GPR37L1;GRIK4;GRIN3A;HIP1;ITGB8;KANK1;KIF13A;LIX1L;MASP1;MCM5;MCM6;NLGN3;P2RX7;PCDH15;PCDHGA11;PCDHGB6;PCDHGB7;PCDHGC3;PCSK6;PCYT1B;PGM2;PPFIBP1;RFC3;SLITRK1;TMPO;TNR;TUB	0.752973	0.844431	CBR3;CD276;FAM89A;KCNK2;NOVA1;PRKCB;RGS9;RTN2;TPM1
