# Supplementary material for: Transcriptome Response and Spatial Pattern of Gene Expression in the Primate Subventricular Zone Neurogenic Niche After Cerebral Ischemia
Source: Front Cell Dev Biol. 2020 Dec 3;8:584314. doi: 10.3389/fcell.2020.584314 (PMC7744782; doi:10.3389/fcell.2020.584314)
Supplement: Supplementary file 14 [file Table_9.xlsx]

## Sheet: MkySVZa-DE_vs_Codega
Table S9. List of monkey SVZa-DE genes found in datasets of Codega et al. 2014.
	Pvalue.up	odd.ratio.up	SVZa-DE-UP genes	Pvalue.down	odd.ratio.down	SVZa-DE-DOWN genes
qNSC	4.28393e-23	3.5656	ADD3;AGPAT4;APLN;ATF7;BCAN;C4B;CARD14;CCDC80;CD38;CDC42EP4;CDH13;CHI3L1;CHN2;CLU;CNTN1;CSF1;CYP26B1;DAB1;DIP2A;DIXDC1;DNM2;DOCK1;ENTPD5;EPS15;FAM107A;FERMT2;FGFR2;FICD;FNBP1;GFAP;GJA1;GNAO1;GPR17;GPR37L1;GPRC5B;HGF;HHIPL1;HNMT;HS3ST3A1;HSPA2;IL6ST;INPP1;KIRREL3;LECT1;LFNG;LIMK2;MASP1;MEGF10;MLC1;MYH6;NACC2;NCAM1;NCAN;NEO1;NFASC;NTM;OGFRL1;PALLD;PAQR8;PCDHGA1;PCDHGA10;PCDHGA11;PCDHGA12;PCDHGA2;PCD…	0.0725962	0.659166	ANK1;CAMK2N1;COMMD1;DIO2;GUCY1A3;KCNK2;MEG3;NDUFAF1;NME7;NPTN;PDGFC;PLCD4;PRSS55;PTPRR;RABGAP1L;RARRES1;RBMS1;RBPMS;RGS9;RPL23A;TMEM82
aNSC	0.0376613	1.44454	ASCL1;BLM;CDCA8;CDH4;CORO1B;CORO1C;DCLK2;DLX2;DSCAML1;ECT2;ELAVL4;EPHB2;FANCD2;FLNA;GAB2;GSTCD;IFIT2;IQGAP1;MCM5;MCM6;MEX3A;MEX3B;MEX3D;NES;NFIX;PCDHA10;PCDHA12;PCDHA3;PCDHA4;PCDHA6;RFC3;SOX4;SP1;TCF12;TMPO;TXNIP;ZDHHC3;ZFP57;ZMIZ1	0.0358229	1.46861	ATP5G1;ATP5G1;ATP5J2;BCL11A;BOLA2;CCND2;CD276;CENPM;CENPO;COMMD1;COX7A2;CYCS;CYCS;FAM110A;H2AFZ;LIMD2;MAPK11;MRPL11;NAA38;NME2;NOC4L;POLR2J;RPL23;RPL23A;RPL36A;RPS12;RPS12;RPS16;RPS28;RTKN2;SEC61G;SHFM1;TCEB2;THOC7;TMSB10;TOMM7;UBE2T;UQCRQ
