# Supplementary material for: Transcriptome Response and Spatial Pattern of Gene Expression in the Primate Subventricular Zone Neurogenic Niche After Cerebral Ischemia
Source: Front Cell Dev Biol. 2020 Dec 3;8:584314. doi: 10.3389/fcell.2020.584314 (PMC7744782; doi:10.3389/fcell.2020.584314)
Supplement: Supplementary file 15 [file Table_10.xlsx]

## Sheet: MkySVZ_vs_Beckervordersandforth
Table S10. Comparison of monkey SVZa-DE genes with the data of Beckervordersandforth et al., 2010
	Pvalue.up	odd.ratio.up	SVZ-DE-UP genes	Pvalue.down	odd.ratio.down	SVZ-DE-DOWN genes
ependymal cells	0.078427	0	0	0.751375	1.12537	ARPP19;CAMK2N1;PRKCB
astrocyte	2.42319e-05	4.78285	ABTB2;ADCY8;CHST8;CNTN1;GPR17;KANK1;KCNJ10;MEGF10;PAQR8;PCDH15;PTPLB;TLR3	0.523387	0.395657	RAB34
aNSC	0.143127	1.55045	EFNB1;LGALS3;PKP2;MCM5;SOX4;FLNA;DLX2;NES;CDH4;ASCL1;MEX3A;SP8	0.00554257	2.2476	RGS9;TESC;GP1BB;PCP4;CAMK2N1;RGS20;RPS12;H2AFZ;CENPM;SHFM1;BCL11A;PSMG4;TMSB10;LIMD2;GPR88
