# Supplementary material for: Transcriptome Response and Spatial Pattern of Gene Expression in the Primate Subventricular Zone Neurogenic Niche After Cerebral Ischemia
Source: Front Cell Dev Biol. 2020 Dec 3;8:584314. doi: 10.3389/fcell.2020.584314 (PMC7744782; doi:10.3389/fcell.2020.584314)
Supplement: Supplementary file 16 [file Table_11.xlsx]

## Sheet: MkySVZa-DE_vs_Dulken
Table S11. Comparison of monkey SVZa-DE genes with the data of Dulken et al., 2017
	Pvalue.up	odd.ratio.up	Genes present in monkey SVZa-UP list	Pvalue.down	odd.ratio.down	Genes present in monkey SVZa-DOWN list
Astrocyte	0.00216891	1.96527	AAED1;ARHGEF18;BCAN;CAPN10;CHI3L1;CLU;CSF1;DLG5;FAM107A;GJA1;GPM6B;GPR37L1;ITGB8;KANK1;KCNJ10;LDLRAD3;LIMK2;NLGN3;PCDHGA11;PCYT1B;SELENBP1;TJP2;TMEM246;TNC;TRIL;VWA5A	0.56222	0.789765	B3GAT3;CAMK2N1;DIO2;DTNBP1;FOXO1;ITGB1BP1;KCNK2;NPTN;RIIAD1;RIPK1
qNSC-like	1.96328e-05	2.68819	ADD3;ARHGEF18;BCAN;CLU;CPNE2;DAB1;FAM107A;GJA1;GPRC5B;HNMT;HSPA2;KANK1;MLC1;NRBP2;NTM;OGFRL1;PGM2;PHKG1;PIK3IP1;PREX1;PTPLB;RNF182;RNF19A;SCARA3;TLR3;TRIL	0.0914796	0.41506	FOCAD;MTFP1;PLCD4;RAB34
aNSC-early	0.40308	1.19112	ATP5S;CDH20;CXXC5;DESI1;FGFR2;GATM;IFIT2;IGFBP5;LGALS3;MVB12B;NACC2;NEK6;POFUT1;RBPJ;RRAGC;RUFY2;SNX12;SPARC;SRCIN1;TCP11L1;TMTC2;ULK2	0.0010028	0.284147	ALG13;CCL25;NQO2;SFXN4;TBC1D7
aNSC-late	0.572844	0.852847	AAED1;ABCD3;CORO1B;ELAVL4;ELOVL2;FAM168A;FANCD2;KCTD4;LINS;MCM6;NDST1;POFUT1;RECQL5;RRP8;THEM4;TXNIP;ZBED3;ZDHHC3	0.0166275	0.461145	ARL6IP4;CENPM;CENPO;ECSIT;EIF3K;FGF13;FUOM;MRPL41;NRG1
aNSC-mid	0.429885	1.19193	ATP5S;ATXN1L;CCDC80;CDH20;CDKAL1;DIP2A;DRAXIN;DUSP16;ENTPD5;FYCO1;GALC;KEAP1;MEX3B;NES;PPFIBP1;PXK;TAF13;TRAFD1	1	0.941547	ADAMTS6;CBR3;CD276;CDK10;COQ10A;CYBA;DPCD;FAM110A;GNG3;METTL23;PRDM2;SNF8;ZNHIT1
NPC-like	0.594115	1.10519	CDCA8;CLCN2;DCLK2;DLX2;ECT2;FANCD2;FKBP9;FLCN;FOXRED2;FOXRED2;GNA11;JUN;KCTD20;LIMS1;MCM5;MEGF9;MPDZ;NEK6;PCDHGC3;PCYT1A;SP8;SP9;SPTLC1;TLN1;TRAF6;ZFP57	0.262639	0.735063	ALG13;ARPP19;BCL11A;BORA;CCND2;FAM110A;LIMD2;MAPK11;NAA38;NOC4L;RABGAP1L;RTKN2;TICRR;TMSB10;TSPAN13;UBE2T
