# Supplementary material for: Transcriptome Response and Spatial Pattern of Gene Expression in the Primate Subventricular Zone Neurogenic Niche After Cerebral Ischemia
Source: Front Cell Dev Biol. 2020 Dec 3;8:584314. doi: 10.3389/fcell.2020.584314 (PMC7744782; doi:10.3389/fcell.2020.584314)
Supplement: Supplementary file 17 [file Table_12.xlsx]

## Sheet: MkySVZa-DE_vs_Llorens-Bobadilla
Table S12. Comparison of monkey SVZa-DE genes with the data of Llorens-Bobadilla et al., 2015
	Pvalue.up	odd.ratio.up	SVZa-DE-UP genes	Pvalue.down	odd.ratio.down	SVZa-DE-DOWN genes
class I	0.00849821	2.03189	AGPAT4;CHN2;DESI1;DIP2A;ELAVL3;ELMO1;FRMD5;GATM;GNA12;JAKMIP3;KCTD4;LARP6;MAP6D1;MATN2;NFASC;ST6GALNAC3;UNC5B	0.0955559	0.379241	JPH1;PIGZ;ZFPM1
class II	0.0152447	2.85857	ABHD4;GPM6B;KCNJ10;PGM2;PTTG1IP;SCP2;SPARC	0.500323	1.32218	ETFB;MPC2;NDUFS5
class III	0.00064199	2.93381	ADD3;BCAN;CLU;FAM107A;GJA1;GPR37L1;HSPA2;LFNG;LIX1;MLC1;MMD2;NCAN;SCARA3;TRIL	0.334627	0.435319	CKB;RGS20
class IV	0.351612	0.727147	ASCL1;CORO1C;HNRNPUL1;ITGB1;KCTD20;MCM5;MCM6;SF1;TCOF1;TMPO;ZBED3	0.0456886	0.442826	BOLA2;COMMD1;NME2;PSMG4;RPL36A;RTKN2
class V	0.446639	0.479655	EWSR1;RFC3	0.0106523	2.61449	CCND2;ENY2;H2AFZ;NGFRAP1;RPL23;RPL23A;RPS16;RPS28;THOC7
class VI	0.823249	0.744423	BLM;CDCA8;ECT2;FANCD2	0.812711	1.06606	BORA;CENPM;CEP72;TICRR;UBE2T
class VII	0.000924567	3.57561	DCLK2;DLX2;DUSP4;ELAVL4;MEX3A;NAV1;SOX4;SP8;SP9;ZFP57	0.196669	1.91927	BCL11A;GNG3;MEG3;SORBS2;TMSB10
