# Supplementary material for: Transcriptome Response and Spatial Pattern of Gene Expression in the Primate Subventricular Zone Neurogenic Niche After Cerebral Ischemia
Source: Front Cell Dev Biol. 2020 Dec 3;8:584314. doi: 10.3389/fcell.2020.584314 (PMC7744782; doi:10.3389/fcell.2020.584314)
Supplement: Supplementary file 18 [file Table_13.xlsx]

## Sheet: SVZ-DE-UP genes
Table S13. Genes enhanced by ischemia which belong to NOTCH, BMP or WNT signaling pathways.
Gene Set Name	# Genes in Gene Set (K)	Description	# Genes in Overlap (k)	k/K	p-value	FDR q-value	genes
KEGG_MAPK_SIGNALING_PATHWAY	267	MAPK signaling pathway	14	0.0524	1.47E-06	2.79E-04	FLNC;JUN;TAB1;TRAF6;DUSP4;BDNF;GNA12;FLNA;FGFR2;DUSP16;MAX;CACNG7;HSPA2;HSPA1L
WNT_SIGNALING	89	Genes related to Wnt-mediated signal transduction	8	0.0899	5.55E-06	7.37E-04	JUN;SFRP4;TLE2;FZD5;CSNK1D;LRP6;KREMEN1;DIXDC1
PID_BMP_PATHWAY	42	BMP receptor signaling	5	0.119	8.62E-05	4.09E-03	TAB1;NUP214;CTDSP1;BMPR1A;SMAD9
REACTOME_SIGNALING_BY_NOTCH	103	Genes involved in Signaling by NOTCH	8	0.0777	1.64E-05	1.28E-03	CNTN1;RBPJ;JUN;TLE2;MAML2;MAML3;LFNG;POFUT1

## Sheet: SVZ-DE-DOWN genes
Gene Set Name	# Genes in Gene Set (K)	Description	# Genes in Overlap (k)	k/K	p-value	FDR q-value
KEGG_OXIDATIVE_PHOSPHORYLATION	135	Oxidative phosphorylation	35	0.2593	2.24E-40	4.16E-38
KEGG_PARKINSONS_DISEASE	133	Parkinson's disease	33	0.2481	2e-37	1.86E-35
KEGG_ALZHEIMERS_DISEASE	169	Alzheimer's disease	34	0.2012	3.75E-35	2.33E-33
KEGG_HUNTINGTONS_DISEASE	185	Huntington's disease	34	0.1838	9.89E-34	4.6E-32
KEGG_CARDIAC_MUSCLE_CONTRACTION	80	Cardiac muscle contraction	14	0.1750	2.5E-14	9.29E-13
KEGG_RIBOSOME	88	Ribosome	9	0.1023	1.42E-7	4.4E-6
KEGG_PURINE_METABOLISM	159	Purine metabolism	10	0.0629	2.69E-6	7.15E-5
KEGG_CALCIUM_SIGNALING_PATHWAY	178	Calcium signaling pathway	9	0.0506	4.8E-5	1.12E-3
KEGG_PATHWAYS_IN_CANCER	328	Pathways in cancer	11	0.0335	2.84E-4	5.88E-3
KEGG_PYRIMIDINE_METABOLISM	98	Pyrimidine metabolism	6	0.0612	3.18E-4	5.92E-3
KEGG_MELANOMA	71	Melanoma	5	0.0704	5.32E-4	0.009
KEGG_MAPK_SIGNALING_PATHWAY	267	MAPK signaling pathway	9	0.0337	9.63E-4	1.49E-2
KEGG_CHEMOKINE_SIGNALING_PATHWAY	190	Chemokine signaling pathway	7	0.0368	2.11E-3	3.02E-2
KEGG_MELANOGENESIS	102	Melanogenesis	5	0.0490	2.7E-3	3.58E-2
KEGG_FOCAL_ADHESION	201	Focal adhesion	7	0.0348	2.89E-3	3.58E-2
KEGG_GLIOMA	65	Glioma	4	0.0615	3.18E-3	3.7E-2
KEGG_P53_SIGNALING_PATHWAY	69	p53 signaling pathway	4	0.0580	3.95E-3	4.3E-2
KEGG_LONG_TERM_DEPRESSION	70	Long-term depression	4	0.0571	4.16E-3	4.3E-2
KEGG_FOLATE_BIOSYNTHESIS	11	Folate biosynthesis	2	0.1818	4.48E-3	4.39E-2
