# Supplementary material for: Transcriptome Response and Spatial Pattern of Gene Expression in the Primate Subventricular Zone Neurogenic Niche After Cerebral Ischemia
Source: Front Cell Dev Biol. 2020 Dec 3;8:584314. doi: 10.3389/fcell.2020.584314 (PMC7744782; doi:10.3389/fcell.2020.584314)
Supplement: Supplementary file 19 [file Table_14.xls]

## Sheet: Table 1
Table S14. Analysis of cell identity in monkey SEL.
Molecule	SEL cell populations stained	No of monkeys studied	No of sections analyzed	DAPI nuclei analyzed	Number of cells positive for a molecule
GFAP	niche astrocytes and quiescent progenitors	3	9	7554	4051
VIM	aNSCs, TAPs, endothelial cells	3	13	9322	2857
GLUT1	blood vessel endothelial cells	3	4	2934	756
BrdU	de novo generated cells	1	9	9637	332
APLNR		3	5	3647	2174
